# Supplementary material for: The hagfish genome and the evolution of vertebrates
Source: Nature. 2024 Jan 23;627(8005):811–20. doi: 10.1038/s41586-024-07070-3 (PMC10972751; doi:10.1038/s41586-024-07070-3)
Supplement: Supplementary file 3 — This file contains Supplementary Tables 1–16. [file 41586_2024_7070_MOESM3_ESM.xlsx]

## Sheet: Supp Table  1
Supp Table 1. Sequencing data used for the hagfish genome assembly								@
Library	Accession	Technology	Insert/N50 (bp)	Read length	N_reads (M)	Volume (Gb)	Coverage
FR1	SRX19984531	paired-end	200	2x150	2058.17	489.1	195.64
FR2	SRR24187107	paired-end	700	2x250	391.7	174.6	69.84
MP1	SRR24187104	mate-pairs	3500	2x150	788.42	177.5	71
MP2	SRR24187103	mate-pairs	11500	2x150	832.07	183.7	73.48
MP3	SRR24187102	mate-pairs	17000	2x150	538.25	117.7	47.08
Pacbio	SRR24187101	-	13128	13128	11.03	93.04	37.216
Chicago	SRR24187098,SRR24187099,SRR24187100	-	-	2x150	499,13	149.7	59.88
HiC	SRR24187105,SRR24187106,SRR24187097	-	-	2x150	422.96	126.9	50.76
						1512.24

## Sheet: Supp Table  2
Supp Table 2. Successive assembly stages of the hagfish genome
	Illumina assembly	Filtered illumina assembly	Pacbio gap-filling	Chicago and Hi-C scaffolding
	"Pata_m71.fasta.unfiltered"	"Pata_m71.fasta"	"Pata_m71j.fasta"	"Pata_MYAQb.fasta"
#Scafs	843839	21799	19663	9918
Size (Mb)	2400	1652.93	2513.26	2522.45
# >5kb	12633	9968	13143	4650
%Gaps	0.235258	0.338713	0.0516489	0.0551048
%GC	32	28	41
min	71	1000	689	193
max	2144331	2144331	3485917	206008590
esize	321593	466171	724557	135907747
N50	215118	376675	595042	138091383
L50	2611	1307	1264	7
N90	998	86709	120629	83454371
L90	296304	4614	4616	16
#ctgs	2058645	1183300	723745	724825
Ungapped (Mb)	1835.38	1093.06	2383.45	2383.45
ctg N50	1987	2820	12689	12673
ctg L50	249733	109102	57826	57906

## Sheet: Supp Table 3
Supp Table 3. Species used for phylogenomic reconstruction
Species	nb_markers	percent_genes	percent_gaps	percent_missing	accession
Acanthaster_planci	1363	11.34	10.43	21.78	GCF_001949145.1
Amia_calva	1466	5.62	16.27	21.89	SRR1524261
Anas_platyrhynchos	1404	6.76	18.28	25.04	GCA_000090745.2
Anolis_carolinensis	1432	5.52	21.45	26.97	GCA_000090745.2
Asymmetron_lucayanum	1515	1.87	17.09	18.96	SRR1138336
Bombina_maxima	1442	7.23	20.17	27.4	SRR566619
Bos_taurus	1487	3.05	11.99	15.05	GCA_002263795.2
Botryllus_schlosseri	961	41.44	33.3	74.74	SRR837514
Branchiostoma belcheri	1456	6.47	7.8	14.27	GCF_001625305.1
Branchiostoma floridae	1432	6.78	8.23	15	GCF_000003815.2
Branchiostoma_lanceolatum	1486	5.24	28.18	33.42	GCA_900088365.1
Callorhinchus_milii	1473	4.39	3.95	8.34	GCF_000165045.1
Carcharhinus_amblyrhynchos	1490	3.98	7.08	11.06	SRR2146929
Chiloscyllium_punctatum	1525	1.4	7.6	9	GCA_003427335.1
Ciona intestinalis	1232	23.99	10.58	34.57	GCF_000224145.3
Danio rerio	1519	2.74	3.44	6.18	GCF_000002035.6
Dasypus_novemcinctus	1454	5.05	15.82	20.86	SRR363086
Eptatretus_burgeri	656	58.95	26.51	85.46	DRR000834
Eptatretus_cirrhatus	1500	3.24	10.27	13.51	SRR2146912
Florometra_serratissima	1501	3.04	17.99	21.03	SRR3097584
Gadus_morhua	1456	4.5	13.8	18.31	GCA_000231765.1
Gallus gallus	1492	3.69	2.76	6.46	GCF_000002315.6
Geotria_australis	1491	4.3	13.66	17.97	SRR2146917
Halocynthia_roretzi	1124	26.97	40.86	67.83	GCA_013436055.1
Homo sapiens	1533	0.66	2.39	3.05	GCA_000001405.28
Latimeria chalumnae	1464	4.79	6.01	10.79	GCF_000225785.1
Lepidosiren_paradoxa	1479	5.25	7.81	13.06	SRR1693787
Lepisosteus oculatus	1516	2.33	3.68	6.01	GCF_000242695.1
Lethenteron_reissneri	1374	10.92	36.03	46.95	DRR016690
Lethenteron_camtschaticum	1233	17.78	6.98	24.76	GCA_000466285.1
Leucoraja_erinacea	1525	1.19	4.88	6.07	SRR2097080
Loxodonta_africana	1468	3.96	15.12	19.08	GCF_000001905.1
Molgula_tectiformis	1131	27.64	40.49	68.13	LIBEST_017494
Mordacia_mordax	1460	6.06	17.06	23.12	SRR2146922
Myxine_glutinosa	1454	6.42	20.16	26.58	SRRXXXXX
Neotrygon_kuhlii	1494	3.72	6.21	9.93	SRR2146930
Oreochromis_niloticus	1496	2.59	10.58	13.17	GCF_001858045.2
Ornithorhynchus_anatinus	1414	7.78	26.19	33.97	GCF_000002275.2
Parastichopus_parvimensis	1535	1.39	12.07	13.46	SRR2484238
Eptatretus atami	1223	20.96	7.68	28.63	this study
Pelodiscus_sinensis	1432	5.57	18.05	23.62	GCF_000230535.1
Petromyzon_marinus	1493	3.54	15.23	18.78	GCA_002833325.1
Proteus_anguinus	1067	33.86	33.28	67.13	SRR5062020
Ptychodera_flava	1342	10.52	27.66	38.18	GCA_001465055.1
Rhabdopleura_compacta	1518	1.95	15.97	17.91	DRR198815
Rhinatrema_bivittatum	1506	2.6	6.29	8.89	SRR5591432
Rhincodon_typus	1516	1.95	12.23	14.19	DRR111712
Rhinoptera_bonasus	1476	4.96	7.82	12.79	SRR8103856
Saccoglossus kowalevskii	1470	5.29	9.13	14.42	GCF_000003605.2
Salpa_fusiformis	1281	20.09	20.28	40.36	SRR6326577
Sarcophilus_harrisii	1463	3.89	15.47	19.36	GCF_000189315.1
Schizocardium californicum	1532	1.58	11.64	13.22	SRR2921981
Scyliorhinus_torazame	1511	2.16	13.02	15.18	GCA_003427355.1
Strongylocentrotus purpuratus	1268	21.48	10.17	31.65	GCF_000002235.4
Tetraodon_nigroviridis	1421	7.14	13.7	20.84	GCA_000180735.1
Tetronarce_californica	1473	5.38	15.48	20.86	SRR3714009
Xenopus tropicalis	1486	4.2	4.99	9.19	GCF_000004195.3

## Sheet: Supp Table 4 PPRED
Supp Table 4. Posterior predictive z-scores assessing model adequacy
	Distinct amino-acid per sites (ppa-div)	Mean squared empirical frequency (ppa-conv)	Compositional heterogeneity across sites (ppa-var)	Max heterogeneity across taxa (ppa-max)	Mean squared heterogeneity (ppa-mean)
LG	95.0581	27.4618	27.7832	38.2959	241.141
GTR	80.3154	26.476	27.3489	38.5855	234.071
CAT-GTR	2.86024	11.254	10.9659	22.4847	118.642
DH6-GTR	51.9443	15.4038	13.7179	17.1714	93.2455
DH6-CAT-GTR	-3.64148	10.3581	9.4913	4.62739	28.0115

## Sheet: Supp Table 5 Paralogons
Supp Table 5. Results of 'paralogon' trees and cyclostome chromosomal orthologies
	Strict: 3 paralogons in gnathostomes							Relaxed: 2 paralogons in gnathostomes
CLG	#taxa	#genes	#positions	topology	comment		CLG	#taxa	#genes	#positions	topology	comment	n_chr_lamprey	CLG	Well-supported cyclostomes chromosomal orthologies (BS: Bootstrap support)
A1	-	-	-	-	-		CLGA1	27	129	141783	cyclo-both-sides	1R-shared	6	A1	[Petmar_chrm17, Parata_chr4, Parata_chr10, Parata_chr1,Pertmar_chrm33,Petmar_chrm53] (BS=100) [Petmar_chrm6, Parata_chr9,Parata_chr13,Parata_chr14,Petmar_chrm29,Petmar_chrm31] (BS=100)
B	31	82	67155	cyclo-both-sides	1R-shared		CLGB	31	176	176197	cyclo-both-sides	1R-shared	6	B	[Petmar_chrm2, Parata_chr8, Petmar_chrm10, Parata_chr4, Parata_chr13, Petmar_chrm56] (BS=100) [Petmar_chrm4, Parata_chr5, Petmar_chrm19, Parata_chr1, Petmar_chrm34] (BS=100)
C	29	141	72835	cyclo-both-sides	1R-shared		CLGC	29	186	185766	cyclo-both-sides	1R-shared	5	C	[Petmar_chrm40, Parata_chr5, Parata_chr4, Petmar_chrm13, Parata_chr11, Parata_chr10, Petmar_chrm52] (BS=100) [Petmar_chrm57, Parata_chr8, Petmar_chrm1, Parata_chr12] (BS=100)
D	28	25	21413	cyclos-one-side			CLGD	29	104	97220	cyclos-one-side	support	6	D	[Petmar_chrm25, Parata_chr10, Parata_chr4, Petmar_chrm63, Parata_chr9, Petmar_chrm45] (BS=86) [Petmar_chrm54, Parata_chr8] (BS=100) [Petmar_chrm20, Parata_chr11] (BS=100) [Parata_chr14,Petmar_chrm69] (BS=100)
E	29	59	48588	cyclo-both-sides	1R-shared		CLGE	29	120	109374	two-cyclos	no-support	6	E	[Petmar_chrm30, Parata_chr1, Parata_chr10, Petmar_chrm48, Parata_chr10, Petmar_chrm14] (BS=100) [Petmar_chrm42, Parata_chr13, Petmar_chrm36, Petmar_chrm46, Parata_chr3] (BS=100)
F	26	61	47983	cyclos			CLGF	26	120	105768	cyclo-both-sides	1R-shared	3	F	[Petmar_chrm61, Parata_chr16, Parata_chr17, Parata_chr13, Petmar_chrm18] (BS=99) [Petmar_chrm16, Parata_chr3](BS=100)
G	17	10	10075	ill-formed			CLGG	21	90	77593	cyclo-both-sides	1R-shared	2	G	[Petmar_chrm38, Parata_chr4, Parata_chr2] (BS=100) [Petmar_chrm5, Parata_chr16] (BS=100)
H	25	22	20445	cyclos-one-side	1R-not shared		CLGH	28	95	102300	cyclo-both-sides	1R-shared	5	H	[Petmar_chrm43, Parata_chr17, Parata_chr8, Petmar_chrm26, Parata_chr2, Petmar_chrm3] (BS=100) [Parata_chr7, Parata_chr1, Petmar_chrm37, Petmar_chrm58, Parata_chr14] (BS=100)
I	23	68	49113	ill-formed			CLGI	24	133	106625	ill-formed	support	2	I	[Petmar_chrm11, Parata_chr2] (BS=100) [Petmar_chrm9, Parata_chr12] (BS=100)
J	28	37	22952	cyclo-both-sides	1R-shared		CLGJ	30	98	74862	cyclo-both-sides	1R-shared	5	J	[Petmar_chrm12, Parata_chr10, Parata_chr15, Petmar_chrm15] (BS=100) [Parata_chr6, Parata_chr11, Petmar_chrm23, Petmar_chrm27, Parata_chr2, Petmar_chrm3] (BS=82)
K	24	53	39439	ill-formed			CLGK	23	76	66400	cyclos-one-side	no-support	3	K	[Petmar_chrm51, Parata_chr2, Parata_chr14, Petmar_chrm60] (BS=100) [Parata_chr16, Petmar_chrm49] (BS=100)
L	24	73	56938	cyclos-one-side	1R-not shared		CLGL	23	88	79845	cyclos-one-side	support	3	L	[Petmar_chrm44, Parata_chr11, Parata_chr1, Petmar_chrm1] (BS=100) [Parata_chr7, Petmar_chrm35] (BS=100)
M	22	29	29674	ill-formed			CLGM	23	93	95523	cyclos-one-side	no-support	4	M	[Petmar_chrm59, Parata_chr15, Parata_chr2, Petmar_chrm50, Petmar_chrm74] (BS=83 [Parata_chr6, Petmar_chrm22] (BS=100)
N	27	33	26437	cyclo-both-sides	1R-shared		CLGN	28	79	65224	cyclos-one-side	no-support	5	N	[Petmar_chrm47, Parata_chr17, Parata_chr6, Petmar_chrm64, Parata_chr9] (BS=100) [Petmar_chrm67, Parata_chr15, Parata_chr1, Petmar_chrm55] (BS=100) [Petmar_chrm70, Parata_chr3] (BS=100)
O	21	18	14997	cyclo-both-sides	1R-shared		CLGO	23	97	89825	cyclo-both-sides	1R-shared	4	O	[Petmar_chrm24, Parata_chr6,Petmar_chrm21, Parata_chr15] (BS=99) [Petmar_chrm65, Parata_chr5, Petmar_chrm7, Parata_chr7, Parata_chr1] (BS=100)
P	18	15	11209	ill-formed			CLGP	19	55	51871	cyclo-both-sides	1R-shared	2	P	[Petmar_chrm28, Parata_chr3] (BS=100) [Petmar_chrm39, Parata_chr4] (BS=100)
Q	23	52	44735	cyclo-both-sides	1R-shared		CLGQ	23	84	71956	cyclo-both-sides	1R-shared	2	Q	[Petmar_chrm8, Parata_chr6] (BS=100) [Petmar_chrm41, Parata_chr3] (BS=100)
Well-supported cyclostome chromosomal orthologies, defined from paralogon trees. We use these well-supported orthologies to define the post-1R ancestral rediploidisation gene tree topologies, to limit the number of possible gene tree topologies: genes located on orthologous lamprey-hagfish chromosomes (indicated between square brackets) are constrained to be grouped together in the ancestral redi…

## Sheet: Supp Table 6 Master
Supp. Table 6. Summary of syntenic orthologies among gnathostome chromosomes
Notes: This table extends Figure 3 of Simakov, Marletaz et al. 2020, which assigned segments of chicken (G. gallus, GGA), gar (L. oculeatus, LOC), and frog (X. tropicalis, XTR) chromosomes to chordate linkage groups (CLGs) as defined therein. The present table extends this original table to include shark (C. punctatum, CPU), and adds new information from paralogon molecular phylogeny. Each row re…
		amphioxus		1-alpha					1-beta					2-alpha					2-beta
				chicken	gar	frog	shark		chicken	gar	frog	shark		chicken	gar	frog	shark		chicken	gar	frog	shark
CLG_C		BFL2o/3L		GGA10	LOC3	XTR3	CPU40/36		GGA25	LOC24	XTR8	--		GGAZ	LOC2/4	XTR1	CPU2/32		GGA28	LOC19	XTR1(a)	CPU31
CLG_L		BFL15		GGA8	LOC10	XTR4	CPU11		--	LOC6	XTR6	CPU8/14		GGAZ	LOC2/4	XTR1	CPU2/32		GGA28	LOC19	XTR1(a)	CPU31
CLG_M		BFL8		GGA8	LOC10	XTR4	CPU11		--	LOC6	XTR6	CPU8/14		GGA17	LOC21	XTR8	CPU30		--	--	--	--
CLG_E		BFL5		GGA12	LOC5	XTR4	CPU18		--	LOC1	XTR8	--		GGA1	LOC8	XTR3	CPU19/23		GGA26	LOC3	XTR2	CPU26
CLG_O		BFL4L/19		GGA5	LOC27	XTR4/7	CPU16		--	--	--	--		GGA1	LOC8	XTR3(7)	CPU19/23		GGA26	LOC3	XTR2	CPU26
CLG_I		BFL4R (arm)		GGA6	LOC5	XTR7	CPU22/38		GGA22	LOC1	XTR3	CPU42		GGA4	LOC4/2	XTR1	CPU32/2		GGA13	LOC6	XTR3	CPU14
CLG_Q		BFL3R (arm)		GGA6	LOC5	XTR7	CPU22/38		GGA22	LOC1	XTR3	CPU42		GGA4	LOC4/2	XTR1	CPU32/2		GGA13	LOC6	XTR3	CPU14
CLG_F		BFL7		GGA1	LOC3/17	XTR2	CPU6/12		GGA4	LOC7	XTR8	CPU15		GGA4	LOC4	XTR1	CPU32/2		GGA13	LOC6	XTR3	CPU14
CLG_K		BFL9		GGA1	LOC3/17	XTR2	CPU6/12		GGA4	LOC7	XTR8	CPU15		see below					see below
CLG_N		BFL12		GGA1	LOC3/17	XTR2	CPU6/12		GGA4	LOC7	XTR8	CPU15		GGA9	LOC14	XTR5	CPU13		--	--	--	--
CLG_P		BFL14		GGA21	LOC25	XTR7	CPU34		GGA1	LOC26	--	--		GGA9	LOC14	XTR5	CPU13		--	--	--	--
CLG_A		BFL1		GGA5	LOC7	XTR8	CPU10		GGA24	LOC26	XTR7	CPU35		GGA3	LOC16/1	XTR5	CPU3/9		GGA1	LOC3	XTR2	--
CLG_K		BFL9		see above					see above					GGA3	LOC1	XTR5	--		GGA23	LOC6	XTR2	CPU27
CLG_J		BFL17/2e		GGA2	LOC9/11	XTR6	CPU29/4		GGA20	LOC18	XTR10	--		GGA3	LOC1/16	XTR5	CPU3/9		GGA23	LOC6	XTR2	CPU27
CLG_D		BFL6		GGA2	LOC9/11	XTR6	CPU29/4		GGA20	LOC18	XTR10	CPU20		GGA11	LOC23	XTR4	CPU17		--	--	--	--
CLG_B		BFL10/16/18		GGA2	LOC9/11	XTR6	CPU29/4		GGA33	LOC4	XTR2	---		GGA7	LOC12	XTR9	CPU7		GGA27	LOC15	XTR10	CPU33
CLG_G		BFL11		GGA15	LOC20	XTR1	CPU25		GGA5	LOC9	XTR9	--		GGA19	LOC22	XTR2	CPU28		--	--	--	--
CLG_H		BFL13		GGA14	LOC13	XTR9	CPU21		GGA1	LOC12	XTR4	CPU39		GGA18	LOC10	XTR10	CPU24		--	--	--	--

## Sheet: Supp Table 7 Calibs
Supp Table 7. Fossil calibrations used for molecular dating
Sp1	Sp2	Clade	max age	min age	description / fossil	reference
Petmar	Parata	Lamprey	581	360	Priscomyzon riniensis	Benton, M. J., Donoghue, P. C., Asher, R. J., Friedman, M., Near, T. J., & Vinther, J. (2015). Constraints on the timescale of animal evolutionary history. Palaeontologia Electronica, 18(1), 1-106.
Galgal	Xentro	Tetrapoda	350.1	330.4	refs from Irisarri (2017) and Benton (2009)	Michael J. Benton, Philip C. J. Donoghue, and Robert J. Asher (2009). Calibrating and constraining molecular clocks. In The Timetree Of Life, S. B. H. Kumar, ed. (Oxford University Press), pp. 35–86. Available at: http://www.timetree.org/public/data/pdf/Benton2009Chap04.pdf.
Galgal	Lepocu	Actinopterygian vs Sarcopterygian	439	416		Michael J. Benton, Philip C. J. Donoghue, and Robert J. Asher (2009). Calibrating and constraining molecular clocks. In The Timetree Of Life, S. B. H. Kumar, ed. (Oxford University Press), pp. 35–86. Available at: http://www.timetree.org/public/data/pdf/Benton2009Chap04.pdf.
Galgal	Chipun	Gnathostomata	462.5	421.5	Andreolepis hedei, stem-Actinopterygian, 421.75Ma. Sacabambaspis janvieri, stem- gnathostome, dated at 462.5 Ma
Galgal	Parata	Vertebrata	581	460.6	Conodonts	Benton, M. J., Donoghue, P. C., Asher, R. J., Friedman, M., Near, T. J., & Vinther, J. (2015). Constraints on the timescale of animal evolutionary history. Palaeontologia Electronica, 18(1), 1-106.
Galgal	Braflo	Chordata	581	518.5	Chengjiang biota	Michael J. Benton, Philip C. J. Donoghue, and Robert J. Asher (2009). Calibrating and constraining molecular clocks. In The Timetree Of Life, S. B. H. Kumar, ed. (Oxford University Press), pp. 35–86. Available at: http://www.timetree.org/public/data/pdf/Benton2009Chap04.pdf.
Ptyfla	Strpur	Deuterostomia (root)	581	518.5	Chengjiang biota	Michael J. Benton, Philip C. J. Donoghue, and Robert J. Asher (2009). Calibrating and constraining molecular clocks. In The Timetree Of Life, S. B. H. Kumar, ed. (Oxford University Press), pp. 35–86. Available at: http://www.timetree.org/public/data/pdf/Benton2009Chap04.pdf.
Strpur	Florometra_serratissima	Echinodermata	528	477	Apektocrinus	Guensburg, T.E., and Sprinkle, J. (2009). Solving the Mystery of Crinoid Ancestry: New Fossil Evidence of Arm Origin and Development. J. Paleontol. 83, 350–364. Available at: https://pubs.geoscienceworld.org/jpaleontol/article-abstract/83/3/350/83779/Solving-the-Mystery-of-Crinoid-Ancestry-New-Fossil [Accessed May 4, 2021].

## Sheet: Supp Table 8 Genomes
Supp Table 8. Genomes used for gene family analyses
code	species	assembly	accession	direct link
Strpur	Strongylocentrotus purpuratus	Spur_5.0	GCA_000002235.4
Acapla	Acanthaster planci	oki-cotsv1.0	GCF_001949145.1	https://marinegenomics.oist.jp/cots/viewer/download?project_id=46
Ptyfla	Ptychodera flava	v1.0.14	GCA_001465055.1	https://groups.oist.jp/molgenu/hemichordate-genomes
Sackow	Saccoglossus kowalevski	Skow_1.1	GCA_000003605.1	https://groups.oist.jp/molgenu/hemichordate-genomes
Brabel	Branchiostoma belcheri	Haploidv18h27	GCA_001625305.1	http://genome.bucm.edu.cn/lancelet/
Braflo	Branchiostoma floridae	Bfl_VNyyK	GCA_000003815.2	https://groups.oist.jp/molgenu/amphioxus-genome
Bralan	Branchiostoma lanceolatum	Bl71nemr	GCA_900088365.1	https://amphiencode.github.io/Data/
Cioint	Cioina intestinalis	KH	GCA_000224145.2
Stycal	Styela clava	ASM1312258v2	GCF_013122585.1
Eptbur	Eptatretus burgeri	nd	nd	https://figshare.com/projects/eburgeri-genome/77052
Parata	Eptatretus atami	this study	this study
Petmar	Petromyzon marinus	kPetMar1	GCA_010993605.1
Letjap	Lethenteron japonicum	LetJap1.0	GCA_000466285.1
Letrei	Lethenteron reissneri	ASM1570882v1	GCA_015708825.1
Calmil	Callorhinchus milii	Callorhinchus_milii-6.1.3	GCA_000165045.2
Chipun	Chiloscyllium plagiosum	ASM401019v1	GCA_004010195.1
Lepocu	Lepisosteus oculatus	LepOcu1	GCA_000242695.1	https://www.ensembl.org/Lepisosteus_oculatus
Amical	Amia calva	AmiCal1	GCA_017591415.1
Danrer	Danio rerio	GRCz11	GCA_000002035.4	https://www.ensembl.org/Danio_rerio
Orylat	Oryzas latipes	ASM223467v1	GCA_002234675.1	https://www.ensembl.org/Oryzias_latipes
Latcha	Latimeria chalumnae	LatCha1	GCA_000225785.1	https://www.ensembl.org/Latimeria_chalumnae
Xentro	Xenopus tropicalis	UCB_Xtro_10.0	GCA_000004195.4	https://www.ensembl.org/Xenopus_tropicalis
Galgal	Gallus gallus	Gallus_gallus-5.0	GCA_000002315.3	https://www.ensembl.org/Gallus_gallus
Musmus	Mus musculus	GRCm39	GCA_000001635.9	https://www.ensembl.org/Mus_musculus
Homsap	Homo sapiens	GRCh38.p13	GCA_000001405.28	https://www.ensembl.org/Homo_sapiens

## Sheet: Supp Table 9 NCC
Supp Table 9. Paralogy of NCC-related genes
	Phase	Name	FID	ALG	alpha1	beta1	cyc1	alpha2	beta2	cyc2		refs	Note
function in neural crest before 1Rv					paralog 1			paralog 2
either gain of nc function after, or new non-nc function					paralog 1			paralog 2
Trunk	Neural plate border	Tfap2	OG_4191	CLGJ	tfap2a	tfap2c	1,3	tfap2d-tfap2b	tfap2e	1,0		10.7554/eLife.70511; 10.1016/j.ydbio.2011.09.019	tandem duplication of tfap2b/d likely after alpha-beta speciation
Trunk	premigratory, migratory	SoxE	OG_20012,OG_20013,OG_20015	CLGH	sox8	sox10	1,1	sox9	-	1,1		10.1016/j.devcel.2005.09.016; 10.1242/dev.02558	Lesser role fo sox8, beta copy associated with "1" (differs from original Master Table)
Cranial_bonyF	Neural plate border	Msx1	OG_5393	CLGI	msx3	-	2	msx1	msx2	0		10.1242/dev.00994;10.1016/0925-4773(96)00505-9,10.1016/j.mod.2007.06.006	Msx3 exclusively in dorsal neural tube
Trunk	Neurones, melanocytes	EdnRB	OG_8107	CLGF	ednrb	ednrb2	1,1	ednra	-	1,1		10.1016/s0012-1606(03)00160-x,10.1016/j.ydbio.2009.01.005
Trunk	Premigratory	Snail1/2	OG_8192	CLGD	snai2	snai1	nd	snai3	-	nd	??	10.1371/journal.pone.0065344
Trunk	Premigratory	FoxD3	OG_2645	CLGL	foxd2-foxd3	zgc:162612 [1]	0	foxd1-foxd5/4L	-	3		10.1146/annurev.cellbio.042308.113245
Trunk	Neural plate border	Pax3/7	OG_5194	CLGP	Pax7	-	0	Pax3	-	1,2		10.1146/annurev.cellbio.042308.113245
Trunk	Neural plate border	Dlx1-6	OG_5737	CLGB	dlx5-dlx6	dlx3-dlx4	2,2	dlx1-dlx2	-	1,0		10.1242/dev.105445	swap relative to master table
All NC	Premigratory	Twist1	OG_2979	CLGB	twist1	-	2,2	twist2	twist3	2,2		10.1016/j.ydbio.2012.07.025;10.1371/journal.pgen.1003405
All NC	Neural plate border	xZic1/2/3	OG_3494	CLGN	zic2,5	zic3	2,4	zic1,4	-	2,0		10.1016/s0925-4773(98)00073-2; 10.1016/j.ydbio.2013.12.010
Cranial_Tetra	Neurons	Brn3	OG_18222	CLGF	pou4f1(BRN3A)	pou4f1.2(BRN3?)	1,0	pou4f2(BRN3B)	pou4f3(BRN3C)	1,1		10.1126/science.aaf2729	note 1 alpha and 1 beta but from different 1R dupe
All NC	Differentiation	Six1	OG_20160	CLGA1	six1-six4-six6	-	-	six2-six3	-	2,1		10.1007/s00018-013-1477-z	six1-2-4 combinatorial expresson in neural crest: PMID: 24061537
Cranial_bonyF	Neurons	Lhx1/5	OG_4927	CLGG*	lhx5	-	nd	lhx1	-	0,1	??	10.1126/science.aaf2729; 10.1371/journal.pbio.1000446
All NC	Premigratory?	Lmo4	OG_14719	CLGM	Lmo4b	-	1,?	Lmo4a	-	1,?		10.1016/j.ydbio.2011.10.034	other LMO1,2,3 on CLGO.
All NC	Neural plate border	Gbx2	OG_175	CLGB	Gbx1	-	2,1	Gbx2	-	2,2		10.3390/jdb8040033	Gbx1 seemingly not involved
Cranial_bonyF	Neural plate border	Dmbx1	OG_1677	CLGM*	Dmbx1	-	nd		-	nd	??	10.1126/science.aaf2729
Cranial_bonyF	Premigratory	Id1	OG_18406,OG_18408	CLGJ	id4	Id1	0	Id2	Id3	1		10.1101/gad.1257405
Trunk	Premigratory	Ets1	OG_18889	CLGA2	-	ets2	nd		ets1	nd	??	10.1242/dev.047696; 10.1146/annurev.cellbio.042308.113245	Looks like a 1/2 pattern with Ets1 and Ets2 but all assigne to beta2 something wrong, this is unsual to have both beta's retained. maybe related to A vs A2?
Cranial_bonyF	Migratory	Gata3	OG_7060,OG_8864	CLGE	gata2	gata1	2,1	gata3	-	1,1		10.1038/s41586-019-1691-4	GATA is usually not included in regular biotapestries, GATA456 on CLGJ
Cranial_bonyF	Migratory	Rxr	OG_4039	CLGM	rxrg	-	nd	rxra - rxrb	-	1		10.1038/s41586-019-1691-4	Not so clear which ones are involved, litterature in chicken says primarily RXRg
Cranial_bonyF	Migratory	Gid2	OG_18461	CLGI	-	-	0,1	rmnd5a (gid2)	rmnd5b	1,0		10.1242/jcs.259209
Cranial_bonyF	Premigratory	tenascin-C	OG_956.1	CLGM*	tnn-tnr	-	3,3	tnc-tnxb	-	1,1		10.1016/j.ydbio.2013.08.006	lots of lineage specific expansions, quite difficult to interpret
All NC	Migratory	Cntn1/2	OG_2892	CLGE	cntn4,cntn2	-	0,1	cntn1	cntn5	3,4		10.1038/s41586-019-1691-4	from Martik but doesn't seem to NCC specific
All NC	Premigratory	RhoB	OG_6988	CLGA1	-	-	0,1	RhoB	-	0		10.1146/annurev.cellbio.042308.113245
		Cad?
	Legend:	involved in NCC
																		N
		cranial ncc in chicken
		*CLG defined based on vertebrates (rearrangment in amphioxus / urchin)
		cyc1/2	n_lamprey,n_hagfish
		[1] (lost in sarcopterygians)

## Sheet: Supp Table 10 Lamprey
Supp Table 10. Gene complement in involved in NCC specification and migration in lamprey and their expression
FID	CLG	CLGv	Fname	1R	Sp	GID	Gname	chrm	Pos	Hockman_NN	Cranial	Trunk
OG_4191	CLGJ	CLGJ	Tfap2	1	Petmar	LOC116942722	Tfap2-1	chrm15	14855180	1	58.2469	70.0614
OG_4191	CLGJ	CLGJ	Tfap2	2	Petmar	LOC116946616	Tfap2-2a	chrm27	7787143	0	0	1.23857
OG_4191	CLGJ	CLGJ	Tfap2	2	Petmar	LOC103091742	Tfap2-2b	chrm23	3505640	1	48.1599	103.105
OG_5393	CLGI	CLGI	Msx1/2	1	Petmar	LOC103091760	Msx1/2a	chrm9	15108135	1	122.867	112.903
OG_5393	CLGI	CLGI	Msx1/2	1	Petmar	LOC103091793	Msx1/2b	chrm11	15983042	0	5.23095	1.52415
OG_8107	CLGF	CLGF	EdnRB	1	Petmar	LOC116943497	EdnRB_1	chrm18	9169154	1	103.611	42.8353
OG_8107	CLGF	CLGF	EdnRB	2	Petmar	LOC103091796	EdnRB_2	chrm16	8877857	1	0	1.41317
OG_2979	CLGB	CLGB	Twist1/2	2	Petmar	TWIST2	NA	chrm4	5122143	?	0	8.58715
OG_2979	CLGB	CLGB	Twist1/2	2	Petmar	LOC103091686	NA	chrm19	1246424	?	0.275037	0.863121
OG_2979	CLGB	CLGB	Twist1/2	1	Petmar	LOC116941069	NA	chrm10	13833264	1	1.20553	4.22635
OG_2979	CLGB	CLGB	Twist1/2	1	Petmar	LOC116947084	NA	chrm2	13689992	1	0.068771	0.679263
OG_3494	CLGN	CLGN	xZic1/2/3	1	Petmar	LOC116952492	NA	chrm47	4967609	?	0.621351	0.734299
OG_3494	CLGN	CLGN	xZic1/2/3	1	Petmar	LOC103091774	NA	chrm47	4894209	?	32.6862	28.1212
OG_3494	CLGN	CLGN	xZic1/2/3	2	Petmar	LOC116954425	NA	chrm55	6941172	1	2.67672	5.15071
OG_3494	CLGN	CLGN	xZic1/2/3	2	Petmar	LOC116954421	NA	chrm55	7046280	1	1.27975	7.66962
OG_3494	CLGN	nd	xZic1/2/3	nd	Petmar	LOC116937478	NA	scaffold_501	171176		0	0
OG_18222	CLGF	CLGF	Brn3	1	Petmar	LOC116943500	NA	chrm18	9257460		0.199725	0.318283
OG_18222	CLGF	CLGF	Brn3	2	Petmar	LOC116942923	NA	chrm16	8698027		0.02936	8.2876
OG_14719	CLGM	CLGM	Lmo4	1?	Petmar	LMO4	NA	chrm22	7470787		46.9079	116.543
OG_14719	CLGM	CLGM	Lmo4	2?	Petmar	LOC116953090	NA	chrm50	10089783		20.6259	8.72457
OG_1677	CLGQ	-	dmbx1	nd	Petmar	LOC116941733	NA	chrm1	21142874		0.0182705	0.0248795
OG_18889	CLGA2	-	Ets1/2	nd	Petmar	LOC116957401	NA	chrm3	22947654	1	0	0.24652
OG_4039	CLGM	CLGM	rxr	2	Petmar	LOC103091800	NA	chrm50	9842276	trunk	4.31991	10.5544
OG_4039	CLGM	nd	rxr	nd	Petmar	LOC116958263	NA	S74_unloc.8	171433	all_?	0.699686	9.64973
OG_18461	CLGI	CLGA1	Gid2	2	Petmar	RMND5A	NA	chrm29	4287213		18.5562	29.3462
OG_956.1	CLGJ	CLGM	TNC	nd	Petmar	LOC116944866	NA	chrm22	2672918		0.292729	0.751194
OG_956.1	CLGJ	CLGM	TNC	nd	Petmar	LOC116955381	NA	chrm59	5220881		0.80184	34.9915
OG_956.1	CLGJ	nd	TNC	nd	Petmar	LOC116958217	NA	S74_unloc.3	268488		0.985621	4.44275
OG_956.1	CLGJ	CLGM	TNC	nd	Petmar	LOC116953249	NA	chrm50	6120014		0.009692	0.012175
OG_2892	CLGC	CLGE	Cntn1/2	2	Petmar	LOC116947536	NA	chrm30	7990178		0.350398	0.117312
OG_2892	CLGC	CLGM	Cntn1/2	nd	Petmar	LOC116955302	NA	chrm59	1523574		5.4182	11.4998
OG_2892	CLGC	CLGE	Cntn1/2	2	Petmar	LOC116952791	NA	chrm48	952328		0	0.583817
OG_2892	CLGC	CLGE	Cntn1/2	2	Petmar	LOC116942318	NA	chrm14	4824729		0.13474	3.80239
OG_2892	CLGC	CLGE	Cntn1/2	1	Petmar	LOC116951115	NA	chrm42	7593466		0.286882	0.912597
OG_2892	CLGC	CLGE	Cntn1/2	1	Petmar	LOC116949329	NA	chrm36	3998846		0	0.871553
OG_20013	CLGH	CLGH	SoxE	1	Petmar	LOC103091855	NA	chrm26	7525079	1	16.365	7.98786
OG_20013	CLGH	CLGJ	SoxE	2	Petmar	LOC103091769	NA	chrm3	12925017	1	12.3969	9.05085
OG_5737	CLGB	CLGB	Dlx1/4/6	2	Petmar	LOC116948540	NA	chrm34	2816008		0.430051	0.588098
OG_5737	CLGB	CLGB	Dlx1/4/6	1	Petmar	LOC103091704	NA	chrm10	12703236		1.52963	8.48114
OG_5737	CLGB	CLGB	Dlx1/4/6	1	Petmar	LOC116948374	NA	chrm2	18242022		2.58281	3.53106
OG_5890	CLGB	-	Dlx3/5	1	Petmar	LOC103091701	NA	chrm2	18173063	0	15.6454	9.93775
OG_5890	CLGB	-	Dlx3/5	1	Petmar	LOC103091859	NA	chrm10	12668976	1	14.6409	64.3762
OG_8192	CLGD	-	Snail1/2	nd	Petmar	LOC103091757	NA	chrm63	1479119	1	0.464474	2.02242
OG_2645	CLGL	-	FoxD3	2?	Petmar	LOC116948927	NA	chrm35	8035138		11.8659	0.814883
OG_2645	CLGL	-	FoxD3	2?	Petmar	LOC103091779	NA	chrm44	5329795	1	9.80237	6.12345
OG_2645	CLGL	-	FoxD3	2?	Petmar	LOC116948942	NA	chrm35	9265601		0.155029	3.42177
OG_2645	CLGL	-	FoxD3	nd	Petmar	LOC116951949	NA	chrm44	7105710		0.005039	0.091868
OG_20160	CLGA1	-	Six1	2	Petmar	LOC116939531	NA	chrm6	9099716	1	0	6.30197
OG_20160	CLGA1	-	Six1	2	Petmar	LOC116947691	NA	chrm31	1198530		0.398302	1.22069
OG_4927	CLGO	-	Lhx1/5	2	Petmar	LHX1	NA	chrm38	4704007		1.03274	2.53159
OG_175	CLGB	-	Gbx1/2	2	Petmar	LOC116938556	NA	chrm4	8708274	1	0.187304	2.66323
OG_175	CLGB	-	Gbx1/2	2	Petmar	LOC116948543	NA	chrm34	6609610	0	6.80783	11.2062
OG_175	CLGB	-	Gbx1/2	1	Petmar	LOC116940921	NA	chrm10	7683971	0	1.18181	1.53838
OG_175	CLGB	-	Gbx1/2	1	Petmar	LOC116946428	NA	chrm2	11145259	0	4.83202	3.95275
OG_18406	CLGJ	-	Id1	2	Petmar	LOC116946542	NA	chrm27	3582425	1	258.904	171.145
OG_7061	CLGE	-	Gata	nd	Petmar	LOC116958621	NA	S80_unloc.3	561789		0	0.8565
OG_7061	CLGE	-	Gata	nd	Petmar	LOC116947700	NA	chrm1	14866203		0.616337	2.26747
OG_8864	CLGE	-	Gata	2	Petmar	LOC116947550	NA	chrm30	8512453		0	0.0659225
OG_8864	CLGE	-	Gata	1	Petmar	LOC116951245	NA	chrm42	4532540		0	0.329243
OG_8864	CLGE	-	Gata	1	Petmar	GATA2	NA	chrm36	8615434		1.69205	2.8227
OG_2892	CLGC	-	Cntn1/2	2	Petmar	LOC116947536	NA	chrm30	7990178		0.350398	0.117312
OG_2892	CLGC	-	Cntn1/2	nd	Petmar	LOC116955302	NA	chrm59	1523574		5.4182	11.4998
OG_2892	CLGC	-	Cntn1/2	2	Petmar	LOC116952791	NA	chrm48	952328		0	0.583817
OG_2892	CLGC	-	Cntn1/2	2	Petmar	LOC116942318	NA	chrm14	4824729		0.13474	3.80239
OG_2892	CLGC	-	Cntn1/2	1	Petmar	LOC116951115	NA	chrm42	7593466		0.286882	0.912597
OG_2892	CLGC	-	Cntn1/2	1	Petmar	LOC116949329	NA	chrm36	3998846		0	0.871553
OG_6988	FALSE	-	RhoB	nd	Petmar	LOC116941509	NA	chrm12	1500400		0.441617	1.71035
OG_6988	FALSE	-	RhoB	nd	Petmar	LOC116941510	NA	chrm12	1599551		5.97421	13.4329
OG_5194	CLGP	-	Pax3/7	2	Petmar	PAX7	NA	chrm28	786976	1	8.23426	34.633
OG_956.1	CLGJ	CLGM	TNC	1?	Petmar	LOC116944866	NA	chrm22	2672918
OG_956.1	CLGJ	CLGM	TNC	2?	Petmar	LOC116955381	NA	chrm59	5220881
OG_956.1	CLGJ	nd	TNC	nd	Petmar	LOC116958217	NA	S74_unloc.3	268488
OG_956.1	CLGJ	CLGM	TNC	2?	Petmar	LOC116953249	NA	chrm50	6120014

[truncated: 6 more sheets: Supp Table 11 Losses, Supp Table 12 Elim, Supp Table 13 PCR, Supp Table 14 Pthr, Supp Table 15 Enrich, Supp Table 16]
