# Supplementary material for: The hagfish genome and the evolution of vertebrates
Source: Nature. 2024 Jan 23;627(8005):811–20. doi: 10.1038/s41586-024-07070-3 (PMC10972751; doi:10.1038/s41586-024-07070-3)
Supplement: Supplementary file 5 — Source Data Fig. 1 [file 41586_2024_7070_MOESM5_ESM.xlsx]

## Sheet: Figure 1b
gid	gname	chr	start	end	n_introns	orig	fid	max_fpkm	max_sample	PFAM	PFAM_N	Panther	wgcna
EA35781	Unchar_9331	chr1	12688	13027	1	Myxines	OG_7257	2	GallBladder				coral2
EA37037	Unchar_9640	chr1	33853	59713	4	Myxines	OG_21022	665	Brain	PF00096	zf-C2H2	PTHR24390	blue
EA37500	PFDN2	chr1	63589	117616	3	Deuterostomia	OG_2999	3417	BloodCells	PF01920	Prefoldin_2	PTHR13303	turquoise
EA36908	COPA-1	chr1	118384	414890	33	Deuterostomia	OG_16110	10529	Kidney	PF00400,PF04053,PF06957	Coatomer_WDAD,WD40,COPI_C	PTHR19876	turquoise
EA37916	COPA-2	chr1	245330	285119	11	Deuterostomia	OG_16110	8	SkeletalMuscle	PF04053	Coatomer_WDAD	PTHR19876	pink
EA37773	WRAP53	chr1	440918	565620	11	Deuterostomia	OG_750	1546	Brain	PF00400	WD40	PTHR13211	turquoise
EA39493	F5	chr1	577886	608650	4	Cyclostomata	OG_7258	40	Ovaries	PF07732	Cu-oxidase_3	PTHR11709	brown
EA36799	F8	chr1	631892	902001	13	Deuterostomia	OG_1515	1290	Gills	PF07732	Cu-oxidase_3	PTHR24543	brown
EA38699	GAS6	chr1	926276	1358666	25	Deuterostomia	OG_1515	16387	Liver	PF00594,PF02210,PF00754,PF00054	Laminin_G_2,Laminin_G_1,Gla,F5_F8_type_C	PTHR24040	white
EA35953	Unchar_9377	chr1	1371975	1378941	3	Eptata		4	AdiposeTissue				blue
EA38421	TMEM255B	chr1	1459399	1619247	6	Deuterostomia	OG_14808	11	AdiposeTissue	PF14967	FAM70	PTHR33721	blue
EA37339	Unchar_9717	chr1	1898751	1899151	1	Eptata		4	Ovaries				brown
EA39678	Unchar_10303	chr1	2058636	2058915	1	Deuterostomia	OG_6243	0	none
EA38833	Unchar_10102	chr1	2059951	2060248	1	Deuterostomia	OG_6243	4	Kidney				purple
EA38016	Unchar_9896	chr1	2217467	2217980	1	Eptata		6	AdiposeTissue				green
EA36621	EFNB1-2	chr1	2326377	2425724	5	Deuterostomia	OG_7840	526	Skin	PF00812	Ephrin	PTHR11304	black
EA38745	Unchar_10084	chr1	2540142	2541052	1	Vertebrata	OG_6263	18	GallBladder				turquoise
EA39072	NMD3	chr1	2546540	2654633	15	Deuterostomia	OG_15303	3798	Ovaries	PF04981	NMD3	PTHR12746	brown
EA38849	WWTR1	chr1	2739672	2813311	7	Myxines	OG_20384	4154	Heart	PF00397	WW	PTHR17616	darkorange
EA36267	Unchar_9453	chr1	2809505	2810108	1	Eptata		12	Heart				skyblue3
EA39134	TTC30A	chr1	2817075	2935083	18	Deuterostomia	OG_107	316	AdiposeTissue	PF13432	TPR_16	PTHR20931	cyan
EA36028	DUS1L	chr1	2945199	3019892	11	Deuterostomia	OG_18291	332	AdiposeTissue	PF01207	Dus	PTHR11082	green
EA37711	ZNHIT1-2	chr1	3064051	3121950	4	Deuterostomia	OG_590	1018	Kidney	PF04438	zf-HIT	PTHR13093	turquoise
EA35952	NLGN1-1	chr1	3166281	3619378	8	Deuterostomia	OG_7357	2048	AdiposeTissue	PF00135	COesterase	PTHR43903	blue
EA36862	HORMAD1	chr1	3635847	3801395	14	Deuterostomia	OG_5369	52	Intestine	PF02301	HORMA	PTHR48225	blue
EA35945	GSR	chr1	3812855	3852024	13	Deuterostomia	OG_17674	3188	Kidney	PF07992,PF02852	Pyr_redox_dim,Pyr_redox_2	PTHR42737	turquoise
EA36937	KANK1-2	chr1	3873118	4093889	12	Deuterostomia	OG_8197	2450	Ovaries	PF12075,PF12796,PF00023	Ank_2,KN_motif,Ank	PTHR24168	yellow
EA38184	Unchar_9942	chr1	3897162	3897537	1	Myxines	OG_16760	0	none
EA37363	PLPP3-3	chr1	4121530	4163750	6	Deuterostomia	OG_512	4148	Heart	PF01569	PAP2	PTHR10165	turquoise
EA37258	MTREX-1	chr1	4164202	4226683	11	Deuterostomia	OG_2881	1710	Ovaries	PF13234,PF08148	DSHCT,rRNA_proc-arch	PTHR12131	turquoise
EA39226	MTREX-3	chr1	4236534	4268769	7	Deuterostomia	OG_2881	546	Ovaries	PF13234,PF00271	Helicase_C,rRNA_proc-arch	PTHR12131	turquoise
EA37507	MTREX-2	chr1	4290329	4418619	11	Deuterostomia	OG_2881	1060	Ovaries	PF00270	DEAD	PTHR12131	turquoise
EA35801	ARHGEF11-3	chr1	4472735	4665774	27	Deuterostomia	OG_4126	2191	BloodCells	PF00621,PF09128,PF17838	PH_16,RGS-like,RhoGEF	PTHR45872	turquoise
EA37201	Unchar_9681	chr1	4678185	4678956	1	Deuterostomia	OG_1149	4	Gills	PF17921	Integrase_H2C2	PTHR34072	red
EA35876	LIPH	chr1	4681665	4777530	13	Vertebrata	OG_5764	2965	Liver	PF00151	Lipase	PTHR11610	white
EA39656	UFC1	chr1	4781626	4840882	6	Deuterostomia	OG_16968	1487	GallBladder	PF08694	UFC1	PTHR12921	turquoise
EA38701	SIK3-2	chr1	4883959	5187596	25	Deuterostomia	OG_9557	714	Ovaries	PF00069	Pkinase	PTHR24346	green
EA36460	Unchar_9501	chr1	5256608	5268664	5	Eptata		950359	Liver				white
EA39312	TOMM40-2	chr1	5282917	5334038	10	Deuterostomia	OG_18197	1580	Heart	PF01459	Porin_3	PTHR10802	blue
EA36683	ZPLD1	chr1	5339182	5470357	10	Vertebrata	OG_5346	501	Brain	PF00100	Zona_pellucida	PTHR14002	blue
EA36110	Unchar_9418	chr1	5425133	5457269	6	Eptata		176	BloodCells	PF00047	ig	PTHR23279	orangered4
EA38856	ABCF1	chr1	5470689	5689761	36	Deuterostomia	OG_2860	2850	Ovaries	PF00005	ABC_tran	PTHR19211	turquoise
EA38465	DUSP27	chr1	5698981	5739587	7	Deuterostomia	OG_5114	9977	Heart	PF00782	DSPc	PTHR45682	saddlebrown
EA37959	Unchar_9876	chr1	5742059	5742887	1	Eptata		26	Kidney			PTHR46704	purple
EA36682	POU2F1	chr1	5814825	6095998	17	Deuterostomia	OG_5787	77	AdiposeTissue	PF00046,PF00157	Homeodomain,Pou	PTHR11636	blue
EA38659	FSTL1	chr1	6111722	6171474	12	Deuterostomia	OG_1204	21533	GallBladder	PF07648,PF09289	Kazal_2,FOLN	PTHR10913	greenyellow
EA37385	GSK3B	chr1	6198607	6438863	11	Deuterostomia	OG_18991	2943	AdiposeTissue	PF00069	Pkinase	PTHR24057	cyan
EA38670	Unchar_10059	chr1	6430203	6430698	1	Eptata		8	Gills			PTHR47018	red
EA36785	Unchar_9580	chr14	8649394	8652687	11	Vertebrata	OG_6648	1513551	SlimeGland	PF00038	Filament	PTHR45616	lightcyan
EA37362	Unchar_9724	chr1	6604876	6608869	4	Eptata		60	SlimeGland				honeydew1
EA38015	Unchar_9895	chr1	6618077	6621163	4	Myxines	OG_16662	98	SlimeGland				green
EA36071	DZIP3	chr1	6621192	6682319	15	Deuterostomia	OG_4536	1529	BloodCells	PF13639	zf-RING_2	PTHR17550	turquoise
EA37618	RPS25	chr1	6735018	6740751	4	Deuterostomia	OG_19601	19194	GallBladder	PF03297	Ribosomal_S25	PTHR12850	darkred
EA39734	UTP14A	chr1	6755757	6898467	16	Deuterostomia	OG_3377	4216	Ovaries	PF04615	Utp14	PTHR14150	brown
EA37162	Unchar_9667	chr1	6944284	6961966	4	Deuterostomia	OG_5571	973	Gills	PF07686	V-set	PTHR12080	lightgreen
EA39091	Unchar_10158	chr1	6964933	7023308	8	Deuterostomia	OG_5571	1232	Gills			PTHR12080	lightgreen
EA38191	PDE6H	chr1	7037626	7049014	5	Vertebrata	OG_19462	73	Ovaries	PF04868	PDE6_gamma	PTHR12122	royalblue
EA37299	PMP22-1	chr1	7085800	7224310	10	Chordata	OG_7373	1750	Skin	PF00822	PMP22_Claudin	PTHR10671	turquoise
EA38233	ACTL7A	chr1	7228716	7229853	1	Deuterostomia	OG_11428	18	Ovaries	PF00022	Actin	PTHR11937	yellow
EA35839	GID4-1	chr1	7241915	7270187	6	Deuterostomia	OG_19090	680	Ovaries	PF09783	Vac_ImportDeg	PTHR15898	brown
EA39140	MYO15A-4	chr1	7272823	7424698	19	Deuterostomia	OG_7259	93	Ovaries	PF00063	Myosin_head	PTHR13140	yellow
EA38131	MYO15A-2	chr1	7435669	7585479	21	Deuterostomia	OG_7259	551	Kidney	PF00612,PF00784	MyTH4,IQ	PTHR22692	violet
EA39641	Unchar_10295	chr1	7590562	7591513	1	Deuterostomia	OG_191	0	none			PTHR37557
EA39491	Unchar_10255	chr1	7591533	7592928	1	Deuterostomia	OG_191	7	AdiposeTissue	PF00078	RVT_1	PTHR19446	pink
EA38890	MYO15A-3	chr1	7594535	7721454	16	Deuterostomia	OG_7259	1433	Kidney	PF07653	SH3_2	PTHR22692	violet
EA35722	MYO15A-1	chr1	7746687	7998640	16	Deuterostomia	OG_7259	6789	Kidney	PF00373,PF00784	MyTH4,FERM_M	PTHR22692	violet
EA35979	LLGL1	chr1	8060267	8251963	18	Deuterostomia	OG_17317	4204	GallBladder	PF08366	LLGL	PTHR10241	turquoise
EA35811	Unchar_9337	chr1	8217157	8222211	3	Myxines	OG_6446	2	AdiposeTissue				pink
EA37456	Unchar_9749	chr1	8277777	8278215	1	Eptata		6	Intestine				lightcyan1
EA36988	Unchar_9628	chr1	8287058	8376727	7	Myxines	OG_10682	337	Kidney			PTHR21505	turquoise
EA39475	Unchar_10248	chr1	8381428	8482419	5	Eptata		36	GallBladder				turquoise
EA36658	GTF2IRD2-8	chr1	8396454	8397033	1	Deuterostomia	OG_1376	12	Gills			PTHR45913	red
EA39652	Unchar_10298	chr1	8496827	8538741	2	Eptata		68	AdiposeTissue				turquoise
EA35825	Unchar_9343	chr1	8566068	8580276	2	Eptata		8	Gills				red
EA36080	ITGB4-1	chr1	8580305	8701165	17	Vertebrata	OG_5546	158	GallBladder	PF00362,PF17205	PSI_integrin,Integrin_beta	PTHR10082	lightyellow
EA38614	Unchar_10043	chr1	8726513	8727059	1	Eptata		0	none			PTHR36388
EA36086	ITGB4-2	chr1	8759442	8847548	25	Vertebrata	OG_5546	5424	GallBladder	PF00041,PF03160	fn3,Calx-beta	PTHR10082	darkturquoise
EA37038	Unchar_9641	chr1	8856853	8857129	1	Eptata		12	Skin				black
EA37228	Unchar_9689	chr1	8914057	8963536	15	Deuterostomia	OG_4776	640	Skin	PF02759	RUN	PTHR19964	darkturquoise
EA37180	Unchar_9674	chr1	8974115	8974460	1	Eptata		2	Gills			PTHR37492	red
EA36508	PPL-1	chr14	8550393	8554601	10	Vertebrata	OG_6648	1462507	SlimeGland	PF00038	Filament	PTHR45616	lightcyan
EA39659	AGK	chr1	9068153	9111475	13	Deuterostomia	OG_1654	714	GallBladder	PF00781	DAGK_cat	PTHR12358	turquoise
EA39298	Unchar_10214	chr1	9120501	9151050	4	Eptata		193	GallBladder				turquoise
EA38825	DECR2	chr1	9157438	9187501	9	Deuterostomia	OG_18191	205	GallBladder	PF13561	adh_short_C2	PTHR43296	turquoise
EA39282	Unchar_10209	chr1	9194019	9210364	7	Vertebrata	OG_6502	1860	Ovaries	PF13837	Myb_DNA-bind_4	PTHR47595	royalblue
EA36523	RAD54B	chr1	9211184	9251352	13	Deuterostomia	OG_102	1658	Ovaries	PF00176,PF00271	Helicase_C,SNF2_N	PTHR45629	brown
EA37187	MPST	chr1	9252044	9284784	5	Deuterostomia	OG_17990	2973	Intestine	PF00581	Rhodanese	PTHR11364	salmon
EA37384	NT5DC1	chr1	9297488	9312115	11	Deuterostomia	OG_681	3465	Ovaries	PF05761	5_nucleotid	PTHR12103	turquoise
EA37990	LIG1-3	chr1	9310971	9318750	6	Deuterostomia	OG_2985	388	BloodCells	PF04679	DNA_ligase_A_C	PTHR45674	turquoise
EA36186	Unchar_9439	chr1	9320974	9321889	1	Deuterostomia	OG_191	2	AdiposeTissue	PF00078	RVT_1	PTHR19446	ivory
EA36634	Unchar_9540	chr1	9321910	9322819	1	Deuterostomia	OG_191	2	Ovaries	PF00078	RVT_1	PTHR37557	yellow
EA37032	Unchar_9638	chr1	9325145	9325697	1	Deuterostomia	OG_191	0	none			PTHR19446
EA37514	Unchar_9762	chr1	9325804	9327127	1	Deuterostomia	OG_191	6	Ovaries	PF00078	RVT_1	PTHR37557	yellow
EA37328	LIG1-2	chr1	9327326	9348446	6	Deuterostomia	OG_2985	318	Ovaries	PF01068	DNA_ligase_A_M	PTHR45674	turquoise
EA35711	LIG1-1	chr1	9353754	9459750	20	Deuterostomia	OG_2985	744	GallBladder	PF01068,PF04675	DNA_ligase_A_M,DNA_ligase_A_N	PTHR45674	turquoise
EA39448	UBE2O	chr1	9464859	9597189	20	Deuterostomia	OG_1049	1569	AdiposeTissue	PF00179	UQ_con	PTHR46116	darkorange
EA37563	Unchar_9779	chr1	9610252	9610762	1	Deuterostomia	OG_6302	0	none			PTHR33198
EA36694	KRT14-4	chr1	9623383	9648763	10	Deuterostomia	OG_5312	50055	GallBladder	PF00038	Filament	PTHR23239	lavenderblush3
EA37716	PRSS16-1	chr1	9708702	9761309	12	Deuterostomia	OG_7758	1944	GallBladder	PF05577	Peptidase_S28	PTHR11010	brown
EA37291	VPS54	chr1	9800089	9921016	23	Deuterostomia	OG_3238	382	Gills	PF07928,PF10475	Vps54,Vps54_N	PTHR12965	black
EA39432	Unchar_10237	chr1	9922608	9923070	1	Eptata		6	Brain				blue
EA38959	Unchar_10131	chr1	9926036	9943308	2	Eptata		25	Ovaries				greenyellow
EA35981	Unchar_9383	chr1	9950959	9970709	6	Myxines	OG_12485	1265	Intestine				darkred
EA39666	DMAC2L	chr1	9970117	9980006	4	Deuterostomia	OG_3052	597	Ovaries			PTHR13318	turquoise
EA36657	L2HGDH	chr1	9993733	10073394	10	Deuterostomia	OG_19332	1147	Gills	PF01266	DAO	PTHR43104	turquoise
EA36677	TRIM67	chr1	10103561	10192961	11	Deuterostomia	OG_7555	2142	Brain	PF00041,PF00622	SPRY,fn3	PTHR24099	blue
EA38771	Unchar_10088	chr1	10201353	10201668	1	Eptata		9	AdiposeTissue				blue
EA39355	BRMS1L-2	chr1	10232470	10302984	10	Deuterostomia	OG_3614	443	Ovaries	PF08598	Sds3	PTHR21964	brown
EA38279	Unchar_9967	chr1	10338056	10345919	4	Myxines	OG_20387	561	Brain	PF00226	DnaJ	PTHR44873	green
EA37109	TRMT112	chr1	10369063	10371837	4	Deuterostomia	OG_20111	2143	Ovaries	PF03966	Trm112p	PTHR12773	turquoise
EA39424	KAT5	chr1	10375475	10411449	13	Deuterostomia	OG_20110	784	Ovaries	PF01853,PF17772,PF11717	MOZ_SAS,zf-MYST,Tudor-knot	PTHR10615	turquoise
EA39662	Unchar_10300	chr1	10412402	10423645	3	Deuterostomia	OG_5667	4591	Ovaries	PF00041	fn3	PTHR24366	brown
EA37242	PLEKHG1-2	chr1	10493695	10684180	16	Deuterostomia	OG_2066	1102	Gills	PF00621,PF00169	PH,RhoGEF	PTHR45924	black
EA36335	Unchar_9465	chr1	10713690	10714029	1	Eptata		4	Skin				midnightblue
EA35810	CYGB-1	chr1	10740500	10794891	5	Deuterostomia	OG_5207	972	Brain	PF00042	Globin	PTHR46458	blue
EA38286	Unchar_9969	chr1	10741557	10762850	3	Eptata		8	Heart				brown4
EA37035	SRP14	chr1	10810502	10877648	6	Deuterostomia	OG_2635	1482	Ovaries	PF02290	SRP14	PTHR12013	brown
EA36606	Unchar_9534	chr1	10883707	10884604	1	Eptata		4	GallBladder				lightyellow
EA36257	ZDHHC24	chr1	10891858	10960837	8	Deuterostomia	OG_3216	1174	Ovaries	PF01529	DHHC	PTHR22883	brown
EA38062	Unchar_9909	chr1	10979395	11007382	9	Deuterostomia	OG_2137	2728	Ovaries	PF14780	DUF4477	PTHR34761	brown
EA36571	VTI1B	chr1	11016043	11026494	7	Deuterostomia	OG_6	1807	Ovaries	PF05008,PF12352	V-SNARE_C,V-SNARE	PTHR21230	salmon
EA38358	CRIM1-4	chr1	11092800	11145631	8	Deuterostomia	OG_4279	1263	Kidney	PF02822	Antistasin	PTHR46526	black
EA37120	CRIM1-3	chr1	11147042	11194138	17	Deuterostomia	OG_4279	3511	Gills	PF00219,PF02822,PF00093	VWC,IGFBP,Antistasin	PTHR46439	black
EA38372	Unchar_9983	chr1	11394003	11394728	2	Myxines	OG_12408	0	none
EA39576	Unchar_10279	chr1	11394829	11395147	1	Myxines	OG_12408	0	none
EA39218	Unchar_10193	chr1	11395182	11395707	1	Myxines	OG_12408	0	none			PTHR31790
EA39728	Unchar_10315	chr1	11396532	11397057	1	Myxines	OG_12408	0	none
EA36539	Unchar_9518	chr1	11398522	11398981	1	Myxines	OG_12408	0	none
EA35745	TMEM160	chr1	11450994	11462641	3	Deuterostomia	OG_11575	1223	Ovaries			PTHR16236	brown
EA36385	NPAS3-4	chr1	12180021	12327776	10	Deuterostomia	OG_11580	2051	GallBladder	PF00989,PF08447	PAS,PAS_3	PTHR23043	blue
EA37771	NPAS3-5	chr1	12549344	12581521	4	Eptata		12	GallBladder			PTHR23043	lightyellow
EA37315	Unchar_9712	chr1	12608386	12608770	1	Deuterostomia	OG_4666	0	none			PTHR46289
EA37900	Unchar_9862	chr1	12779497	12791406	3	Deuterostomia	OG_191	62	GallBladder				blue
EA36946	AKAP6-1	chr1	12804280	13021929	15	Deuterostomia	OG_6742	527	GallBladder			PTHR14514	skyblue2
EA37518	Unchar_9766	chr1	13022966	13049896	4	Vertebrata	OG_6820	22	GallBladder				lightyellow
EA37250	ARHGAP5-1	chr1	13058360	13140216	7	Deuterostomia	OG_2722	2821	Ovaries	PF00071,PF16512,PF00620	RhoGAP,Ras,RhoGAP-FF1	PTHR46005	green
EA39752	SNAP23	chr1	13315144	13377356	8	Deuterostomia	OG_19778	1942	Ovaries	PF00835	SNAP-25	PTHR19305	turquoise
EA37855	ZNF106	chr1	13377962	13566514	22	Deuterostomia	OG_8522	5081	Heart			PTHR14435	orange
EA38950	Unchar_10128	chr1	13607409	13669273	11	Eptata		859	Kidney				purple
EA38401	Unchar_9996	chr1	13671798	13676156	2	Deuterostomia	OG_1149	11	Kidney			PTHR24559	purple
EA37044	Unchar_9644	chr1	13684003	13702832	4	Deuterostomia	OG_11254	841	GallBladder			PTHR38001	turquoise
EA37501	CCDC88C-1	chr1	13710430	13866300	25	Deuterostomia	OG_16208	994	AdiposeTissue	PF19047	HOOK_N	PTHR18947	green
EA36142	Unchar_9427	chr1	13867141	13885741	8	Eptata		1603	BloodCells				turquoise
EA35755	SPAST-1	chr1	13923012	13925884	4	Eptata		431	Ovaries	PF17862	AAA_lid_3	PTHR23074	greenyellow
EA39696	SPAST-2	chr1	13926146	13984990	12	Deuterostomia	OG_3685	2393	Ovaries	PF00004	AAA	PTHR23074	brown
EA39707	FERMT2-2	chr1	14007148	14101898	5	Deuterostomia	OG_2012	1222	Heart	PF18124	Kindlin_2_N	PTHR16160	cyan
EA36164	Unchar_9433	chr1	14012106	14012910	1	Myxines	OG_11964	9	Heart				tan
EA36241	FERMT2-1	chr1	14107165	14167137	13	Deuterostomia	OG_2012	4362	Heart	PF00373,PF00169	PH,FERM_M	PTHR16160	black
EA36830	SNX6-3	chr1	14182472	14235259	15	Deuterostomia	OG_17835	4132	Ovaries	PF09325,PF00787	PX,Vps5	PTHR45850	turquoise
EA38010	CFL2-2	chr1	14261673	14350367	4	Deuterostomia	OG_8348	31926	Kidney	PF00241	Cofilin_ADF	PTHR11913	turquoise
EA38095	Unchar_9916	chr1	14306311	14306803	1	Deuterostomia	OG_6163	0	none	PF05970	PIF1	PTHR47642
EA38714	Unchar_10069	chr1	14449150	14550561	3	Deuterostomia	OG_1495	56	Brain	PF01498	HTH_Tnp_Tc3_2	PTHR23022	blue
EA36232	TSHR-2	chr1	14573879	14703596	12	Deuterostomia	OG_3571	379	Skin	PF00001,PF13306	LRR_5,7tm_1	PTHR24372	navajowhite2
EA36369	MEN1	chr1	14718434	14778291	9	Deuterostomia	OG_1640	1918	Ovaries	PF05053	Menin	PTHR12693	green
EA35873	FOXN3-3	chr1	14781758	14909253	8	Cyclostomata	OG_16617	459	Ovaries	PF00250	Forkhead	PTHR13962	black
EA39120	Unchar_10166	chr1	14912475	14926240	3	Eptata		33	Heart				tan
EA39310	KCNK13	chr1	15125570	15197276	2	Deuterostomia	OG_2731	166	Brain	PF07885	Ion_trans_2	PTHR11003	blue
EA36452	CALM3-3	chr1	15365311	15373825	6	Deuterostomia	OG_8453	46458	Intestine	PF13499	EF-hand_7	PTHR23050	green
EA36220	MTIF2	chr1	15446390	15558690	14	Deuterostomia	OG_548	801	Ovaries	PF00009,PF11987	IF-2,GTP_EFTU	PTHR43381	brown
EA36840	Unchar_9593	chr1	15558725	15567473	2	Eptata		56	Ovaries				yellow
EA38013	PCMT1-1	chr1	15575631	15606813	9	Vertebrata	OG_5777	4099	SkeletalMuscle	PF01135	PCMT	PTHR11579	orange
EA36622	Unchar_9536	chr1	15668659	15685547	5	Deuterostomia	OG_2083	293	Ovaries				brown
EA39214	TFPI	chr1	15705911	15826584	15	Vertebrata	OG_7765	2918	Gills	PF00014	Kunitz_BPTI	PTHR10083	darkturquoise
EA35925	PAK5-3	chr1	15891433	16016520	9	Deuterostomia	OG_1783	3130	Ovaries	PF00786,PF00069	Pkinase,PBD	PTHR48015	black
EA37888	SYVN1	chr1	16062923	16154351	19	Deuterostomia	OG_3232	5356	Ovaries	PF13639	zf-RING_2	PTHR22763	salmon
EA38456	NOP53	chr1	16162741	16186689	13	Deuterostomia	OG_11354	3160	Ovaries	PF07767	Nop53	PTHR14211	turquoise
EA38270	SLC29A1-1	chr1	16234987	16325558	13	Deuterostomia	OG_3988	1153	Kidney	PF01733	Nucleoside_tran	PTHR10332	turquoise
EA38998	Unchar_10138	chr1	16271914	16272235	1	Eptata		4	Kidney				purple
EA38689	SPTBN5-2	chr1	16355431	16399781	7	Myxines	OG_10661	2580	Intestine	PF00435	Spectrin	PTHR11915	lightcyan1
EA37483	SPTBN5-1	chr1	16430537	16549542	35	Deuterostomia	OG_7480	331	Intestine	PF00435	Spectrin	PTHR11915	lightcyan1
EA36338	SPTAN1-1	chr1	16549564	16577350	9	Deuterostomia	OG_7480	95	Ovaries	PF00435	Spectrin	PTHR23167	yellow
EA39679	SPTBN5-3	chr1	16610302	16670630	12	Deuterostomia	OG_7480	27	Intestine	PF00435,PF00307	Spectrin,CH	PTHR23167	grey60
EA38277	EHD3-1	chr1	16800012	16878463	7	Deuterostomia	OG_1071	12232	Ovaries	PF18150,PF12763,PF16880,PF00350	Dynamin_N,EF-hand_4,EHD_N,DUF5600	PTHR11216	brown
EA37698	Unchar_9815	chr1	16879983	16881049	3	Deuterostomia	OG_8990	62	GallBladder	PF10545	MADF_DNA_bdg	PTHR12243	turquoise
EA38862	LBH	chr1	16978794	17025024	6	Vertebrata	OG_20802	26069	BloodCells	PF15317	Lbh	PTHR14987	darkgreen
EA39479	Unchar_10251	chr1	17025824	17026928	1	Eptata		12	AdiposeTissue				yellowgreen
EA38528	CAPN1-1	chr1	17126279	17256879	22	Vertebrata	OG_9159	254	Brain	PF00648,PF01067	Peptidase_C2,Calpain_III	PTHR10183	blue
EA36052	Unchar_9400	chr1	17146709	17147813	1	Cyclostomata	OG_6690	4	AdiposeTissue	PF05970	PIF1	PTHR10492	pink
EA37816	EML6-1	chr1	17265455	17516607	31	Deuterostomia	OG_19894	1653	AdiposeTissue	PF00400,PF03451,PF12894	HELP,WD40,ANAPC4_WD40	PTHR13720	blue
EA38913	EML6-2	chr1	17583569	17659300	7	Deuterostomia	OG_19894	60	AdiposeTissue	PF00400	WD40	PTHR13720	blue
EA39784	EML6-3	chr1	17670983	17756865	6	Myxines	OG_20392	16	AdiposeTissue			PTHR13720	yellowgreen
EA38792	EML5	chr1	17764314	17894286	5	Deuterostomia	OG_19894	42	AdiposeTissue	PF00400,PF03451	HELP,WD40	PTHR13720	blue
EA37432	RTN1-2	chr1	17940555	17988400	8	Deuterostomia	OG_5362	15411	Brain	PF02453	Reticulon	PTHR45799	green
EA38546	SIX3-2	chr1	18260845	18265733	2	Deuterostomia	OG_18806	235	Brain	PF00046,PF16878	SIX1_SD,Homeodomain	PTHR10390	blue
EA36216	SIX1-2	chr1	18406429	18412004	2	Cyclostomata	OG_20393	1037	SkeletalMuscle	PF00046,PF16878	SIX1_SD,Homeodomain	PTHR10390	plum1
EA39242	SIX4	chr1	18416538	18420406	2	Deuterostomia	OG_11641	1445	Gills	PF00046,PF16878	SIX1_SD,Homeodomain	PTHR10390	red
EA39732	Unchar_10317	chr1	18677311	18681484	4	Eptata		4	Heart				tan
EA37265	PRKCE-2	chr1	18688854	18946080	16	Deuterostomia	OG_7023	2889	BloodCells	PF00168,PF00433,PF00069,PF00130	Pkinase,C2,Pkinase_C,C1_1	PTHR24351	turquoise
EA36204	PRKCE-1	chr1	18690547	18871907	12	Deuterostomia	OG_7023	0	none	PF00168	C2	PTHR47263
EA36521	HIF1A-2	chr1	18952016	19071750	17	Deuterostomia	OG_3186	65	Ovaries	PF08778,PF00989,PF11413,PF08447	HIF-1a_CTAD,PAS,HIF-1,PAS_3	PTHR23043	greenyellow
EA36437	NUF2	chr1	19082228	19125912	14	Deuterostomia	OG_11582	2224	Ovaries	PF03800	Nuf2	PTHR21650	salmon
EA38881	TP53BP2-2	chr1	19126265	19173251	7	Deuterostomia	OG_7872	263	Ovaries			PTHR24131	greenyellow
EA39487	Unchar_10253	chr1	19173476	19184630	6	Deuterostomia	OG_7872	411	Ovaries			PTHR24131	black
EA37735	Unchar_9825	chr1	19184642	19185344	2	Deuterostomia	OG_1149	8	Brain	PF17917	RT_RNaseH	PTHR34072	magenta
EA38367	PPP1R13B	chr1	19187717	19304434	10	Deuterostomia	OG_7872	1077	Heart	PF07653	SH3_2	PTHR24131	turquoise
EA39031	Unchar_10144	chr1	19359511	19369856	3	Deuterostomia	OG_865	20	BloodCells			PTHR28631	brown
EA38219	Unchar_9951	chr1	19381111	19383523	4	Deuterostomia	OG_865	9	Gills			PTHR28631	brown
EA37451	Unchar_9748	chr1	19509187	19509448	1	Eptata		6	Ovaries				yellow
EA37945	NOM1	chr1	19523421	19597497	11	Deuterostomia	OG_3422	705	Ovaries	PF02847	MA3	PTHR18034	salmon
EA37274	STK16	chr1	19608526	19698208	8	Deuterostomia	OG_2407	493	AdiposeTissue	PF00069	Pkinase	PTHR45998	green
EA36755	PTPRN2-2	chr1	19700709	20063964	20	Deuterostomia	OG_11617	9661	AdiposeTissue	PF00102,PF11548	Receptor_IA-2,Y_phosphatase	PTHR46106	darkgrey
EA38494	DNPEP	chr1	20218976	20332090	15	Deuterostomia	OG_1885	3335	Intestine	PF02127	Peptidase_M18	PTHR28570	brown
EA35944	MGAT5-2	chr1	20335693	20342669	2	Deuterostomia	OG_16500	233	Skin	PF15027	DUF4525	PTHR46941	turquoise
EA36693	Unchar_9553	chr1	20500457	20500757	1	Myxines	OG_16663	0	none
EA37588	Unchar_9785	chr4	87544383	87547059	9	Vertebrata	OG_6813	1221394	SlimeGland	PF00038	Filament	PTHR45652	lightcyan
EA37223	LYPD1-2	chr1	20852944	20952950	3	Deuterostomia	OG_4999	49	GallBladder			PTHR10036	blue
EA36790	NPEPPS-5	chr1	20961275	21195391	24	Deuterostomia	OG_4821	13456	Ovaries	PF01433,PF17900,PF11838	ERAP1_C,Peptidase_M1,Peptidase_M1_N	PTHR11533	turquoise
EA38430	ENKUR	chr1	21198429	21258142	7	Deuterostomia	OG_1418	274	AdiposeTissue	PF13864	Enkurin	PTHR21490	blue
EA38983	HEATR5B-2	chr1	21270206	21273476	4	Deuterostomia	OG_18314	84	Skin			PTHR21663	black
EA38774	HEATR5B-1	chr1	21273570	21359725	32	Deuterostomia	OG_18314	2907	GallBladder			PTHR21663	turquoise
EA38466	PTPN23	chr1	21364456	21427707	11	Deuterostomia	OG_6744	4698	Kidney	PF13949,PF00102	ALIX_LYPXL_bnd,Y_phosphatase	PTHR19134	turquoise
EA38240	ZMYND11	chr1	21509042	21617751	15	Deuterostomia	OG_16139	3239	AdiposeTissue	PF00855,PF00439	Bromodomain,PWWP	PTHR46379	turquoise
EA37256	Unchar_9698	chr1	21618497	21619508	1	Myxines	OG_12640	0	none
EA37077	ESPL1-2	chr1	21662519	21757358	14	Deuterostomia	OG_235	4464	Ovaries	PF03568	Peptidase_C50	PTHR12792	skyblue
EA38801	Unchar_10093	chr1	21760976	21761663	2	Myxines	OG_7237	0	none
EA37591	Unchar_9787	chr1	21787323	21801942	4	Myxines	OG_10687	636	Ovaries				skyblue
EA36179	TRIM21	chr1	21810270	21896020	8	Deuterostomia	OG_2912	567	Ovaries	PF13765	PRY	PTHR24103	brown
EA38931	Unchar_10123	chr1	21937494	22013946	6	Cyclostomata	OG_9735	336	Ovaries			PTHR25465	brown
EA37768	Unchar_9832	chr1	22033625	22185063	7	Eptata		22	Gills			PTHR12320	red
EA38340	Unchar_9980	chr1	22382456	22382930	1	Deuterostomia	OG_848	4	AdiposeTissue			PTHR19446	brown
EA37212	Unchar_9684	chr1	22434308	22617132	16	Cyclostomata	OG_9895	13	Gills			PTHR24343	red
EA37704	CAMK1-1	chr1	22627232	22657059	9	Deuterostomia	OG_4016	19	Ovaries	PF00069	Pkinase	PTHR44167	yellow
EA39300	RGS9-1	chr1	22820979	22971593	17	Deuterostomia	OG_6009	323	Ovaries	PF00610,PF00615,PF18148	DEP,RGS_DHEX,RGS	PTHR45746	yellow
EA37055	ESPL1-1	chr1	23020897	23139305	16	Cyclostomata	OG_9735	1923	Ovaries			PTHR12792	yellow
EA38121	Unchar_9926	chr1	23335274	23335652	1	Deuterostomia	OG_4312	0	none
EA39427	Unchar_10235	chr1	23339205	23357830	3	Eptata		12	Brain				sienna3
EA35995	Unchar_9390	chr1	23548234	23550200	5	Myxines	OG_21023	8	GallBladder				turquoise
EA38523	Unchar_10025	chr1	23552189	23676031	5	Myxines	OG_21023	10	GallBladder				lightyellow
EA36286	Unchar_9456	chr1	23696489	23736974	3	Myxines	OG_12732	7	Gills				brown
EA36087	Unchar_9410	chr1	23935023	23941683	2	Myxines	OG_12732	4	Brain				magenta
EA39183	Unchar_10185	chr1	24202576	24204047	2	Eptata		2	GallBladder			PTHR19957	lightyellow
EA37057	CASP8	chr1	24231561	24421745	11	Deuterostomia	OG_2458	2218	BloodCells	PF01335,PF00656	Peptidase_C14,DED	PTHR10454	darkred
EA39162	TNS3-3	chr1	24481711	24488833	5	Vertebrata	OG_8285	1817	Ovaries	PF08416	PTB	PTHR45734	brown
EA36435	TNS3-2	chr1	24488895	24627537	26	Eptata		5352	Skin	PF00017	SH2	PTHR45734	brown
EA35888	Unchar_9363	chr1	24630027	24631104	1	Deuterostomia	OG_2038	2	AdiposeTissue	PF14529	Exo_endo_phos_2	PTHR36688	blue
EA37215	Unchar_9686	chr1	24648286	24648649	1	Deuterostomia	OG_5110	0	none	PF00078	RVT_1	PTHR33332
EA36627	Unchar_9537	chr1	24694323	24695268	1	Eptata		8	GallBladder				orange
EA38690	HUS1	chr1	24771203	24800689	8	Deuterostomia	OG_3162	2367	Ovaries	PF04005	Hus1	PTHR12900	brown
EA37396	CEP57	chr1	24801045	24824804	10	Deuterostomia	OG_19866	2648	Ovaries	PF06657,PF14073	Cep57_CLD,Cep57_MT_bd	PTHR19336	salmon
EA37640	TXN-1	chr1	24826730	24883157	8	Deuterostomia	OG_7598	16	Intestine	PF00085	Thioredoxin	PTHR46115	green
EA39240	Unchar_10198	chr1	24977427	24980062	2	Myxines	OG_6725	142	Ovaries				green
EA36115	Unchar_9421	chr1	25009949	25010282	1	Eptata		28	Intestine				grey60
EA39634	TXN-2	chr1	25012450	25042309	5	Deuterostomia	OG_7598	3283	BloodCells	PF00085	Thioredoxin	PTHR46115	brown
EA36970	SVEP1-2	chr1	25047412	25088999	9	Deuterostomia	OG_1832	1496	Liver	PF00084	Sushi	PTHR19325	white
EA36441	SVEP1-1	chr1	25089135	25132215	7	Deuterostomia	OG_1832	51	Ovaries	PF00084	Sushi	PTHR19325	royalblue
EA35887	MUSK	chr1	25211248	25413277	9	Deuterostomia	OG_2522	416	AdiposeTissue	PF07714,PF07679	PK_Tyr_Ser-Thr,I-set	PTHR24416	blue
EA37793	LPAR1-4	chr1	25542076	25551868	3	Deuterostomia	OG_925	2016	Ovaries	PF00001	7tm_1	PTHR22750	brown
EA37611	Unchar_9791	chr1	25640054	25640432	1	Eptata		81	AdiposeTissue				black
EA36014	ADGRL3-2	chr1	25640975	25813924	24	Deuterostomia	OG_383	1009	Ovaries	PF02354,PF02191,PF02140,PF01825,PF00002,PF02793,PF16489	HRM,Latrophilin,GPS,OLF,Gal_Lectin,GAIN,7tm_2	PTHR12011	greenyellow
EA39421	ECPAS	chr1	25816578	26110501	49	Deuterostomia	OG_8403	2856	AdiposeTissue	PF13001,PF12755	Ecm29,Vac14_Fab1_bd	PTHR23346	turquoise
EA37796	Unchar_9839	chr1	26125369	26126179	1	Eptata		0	none			PTHR33706
EA38302	SAMD1-2	chr1	26134987	26227498	9	Deuterostomia	OG_5098	1212	AdiposeTissue	PF00536	SAM_1	PTHR12247	cyan
EA36327	SAMD1-1	chr1	26262179	26263061	1	Vertebrata	OG_10744	48	AdiposeTissue			PTHR12247	cyan
EA38929	Unchar_10122	chr1	26269907	26352376	5	Eptata		27	AdiposeTissue				blue
EA39615	Unchar_10290	chr1	26546993	26590158	6	Deuterostomia	OG_2083	1677	BloodCells	PF00096	zf-C2H2	PTHR24390	turquoise
EA38264	Unchar_9964	chr1	26607033	26647665	4	Deuterostomia	OG_2083	1434	Ovaries			PTHR24390	greenyellow
EA38138	Unchar_9929	chr1	26660745	26712685	5	Deuterostomia	OG_2083	8875	BloodCells	PF15255	CAP-ZIP_m	PTHR21669	darkolivegreen
EA36981	DLAT	chr1	26736334	26834731	14	Deuterostomia	OG_2944	8423	Heart	PF00198,PF02817,PF00364	E3_binding,Biotin_lipoyl,2-oxoacid_dh	PTHR23151	turquoise
EA36685	Unchar_9552	chr1	26837941	26919501	6	Deuterostomia	OG_1495	74	Gills	PF07686	V-set	PTHR12080	turquoise
EA39613	BOC	chr1	27020396	27091296	14	Deuterostomia	OG_3243	8265	Ovaries	PF00041	fn3	PTHR44170	black
EA36064	Unchar_9403	chr1	27059615	27081804	2	Myxines	OG_9964	2	Kidney				purple
EA39379	Unchar_10227	chr1	27129065	27158813	3	Eptata		4	AdiposeTissue				darkgrey
EA39483	Unchar_10252	chr1	27159340	27159984	2	Myxines	OG_6725	12	Brain			PTHR46704	royalblue
EA38096	BTG3-1	chr1	27171286	27171611	2	Myxines	OG_19696	359	Ovaries	PF07742	BTG	PTHR22978	yellow
EA36126	Unchar_9422	chr1	27264266	27265004	1	Eptata		100	AdiposeTissue				pink
EA36984	CXADR-2	chr1	27313715	27463791	6	Deuterostomia	OG_7416	5464	Gills	PF07679	I-set	PTHR44468	darkturquoise
EA37879	Unchar_9857	chr1	27470252	27478493	2	Eptata		6	GallBladder			PTHR37492	lightyellow
EA36645	Unchar_9543	chr1	27610356	27611084	2	Eptata		7	Kidney				purple
EA36379	Unchar_9475	chr1	27611157	27611511	1	Eptata		16	Kidney			PTHR10407	purple
EA36309	ST14	chr1	27649493	27848500	20	Deuterostomia	OG_6958	4193	Intestine	PF00431,PF01390,PF00057,PF00089	Ldl_recept_a,SEA,Trypsin,CUB	PTHR24255	darkred
EA38598	ANKS3	chr1	27903407	27927779	10	Deuterostomia	OG_4540	244	GallBladder	PF00536,PF12796	Ank_2,SAM_1	PTHR24184	orange
EA38451	Unchar_10009	chr1	27939490	27939988	1	Myxines	OG_8976	2	Brain				maroon
EA38780	Unchar_10089	chr1	27940690	27949310	3	Eptata		2	Brain			PTHR36943	magenta
EA39359	Unchar_10223	chr1	27949774	27950560	1	Myxines	OG_12572	2	BloodCells				darkgreen
EA36203	Unchar_9444	chr1	27954816	27956028	1	Deuterostomia	OG_1149	4	Skin				midnightblue
EA36481	PSMD2-2	chr1	27992215	27993398	4	Deuterostomia	OG_2445	16	Kidney	PF17781	RPN1_RPN2_N	PTHR10943	green
EA36150	PSMD2-1	chr1	27993453	27994206	1	Deuterostomia	OG_2445	22	GallBladder	PF01851	PC_rep	PTHR10943	brown
EA39690	PSMD2-4	chr1	27994260	27994601	1	Deuterostomia	OG_2445	16	GallBladder	PF01851	PC_rep	PTHR10943	lightyellow
EA39200	PSMD2-3	chr1	28006587	28015296	3	Deuterostomia	OG_2445	9087	Ovaries	PF01851,PF17781,PF18051	RPN1_RPN2_N,RPN1_C,PC_rep	PTHR10943	green
EA37886	Unchar_9858	chr1	28048994	28049396	1	Chordata	OG_16190	0	none
EA36319	CHST9-1	chr1	28099332	28138721	5	Deuterostomia	OG_4412	641	Gills	PF03567	Sulfotransfer_2	PTHR12137	mediumpurple3
EA39256	Unchar_10201	chr1	28139730	28156416	3	Eptata		16	GallBladder				mediumpurple3
EA36985	KCTD2-1	chr1	28188790	28208096	6	Deuterostomia	OG_1831	2477	Ovaries	PF02214	BTB_2	PTHR14958	brown
EA38767	Unchar_10087	chr1	28258608	28276681	7	Eptata		8	GallBladder				brown
EA37552	Unchar_9775	chr1	28319246	28405429	4	Eptata		13	GallBladder				lightyellow
EA36359	ATP6V1A	chr1	28718342	28846627	14	Deuterostomia	OG_18349	17926	Intestine	PF16886,PF00006,PF02874	ATP-synt_ab,ATP-synt_ab_N,ATP-synt_ab_Xtn	PTHR43607	turquoise
EA37151	Unchar_9662	chr1	28866830	28899633	6	Eptata		5	Gills				darkmagenta
EA36046	Unchar_9399	chr1	28948465	28990134	6	Eptata		4	Gills			PTHR11042	darkturquoise
EA38668	MYL3-2	chr14	8591199	8592553	2	Vertebrata	OG_6648	952606	SlimeGland			PTHR45616	lightcyan
EA37835	Unchar_9846	chr1	29047102	29047387	1	Myxines	OG_9007	0	none
EA39321	MYL4-2	chr4	87490652	87515345	8	Vertebrata	OG_6813	916949	SlimeGland	PF00038	Filament	PTHR23239	lightcyan
EA37413	VWC2L	chr1	29207633	29209683	2	Chordata	OG_8563	1101	Brain			PTHR46252	blue
EA38921	Unchar_10121	chr1	29243664	29327078	6	Eptata		59	Brain	PF00400	WD40	PTHR14604	blue
EA37684	SPAG16	chr1	29334506	29443407	12	Deuterostomia	OG_6927	210	Ovaries			PTHR14604	royalblue
EA39202	Unchar_10190	chr1	29445087	29462597	2	Eptata		30	AdiposeTissue			PTHR45913	blue
EA39065	ERBB4-5	chr1	29485553	29721905	29	Deuterostomia	OG_6769	12803	Kidney	PF00757,PF01030,PF14843,PF07714	PK_Tyr_Ser-Thr,GF_recep_IV,Furin-like,Recep_L_domain	PTHR24416	blue
EA39341	FN1-8	chr1	29752383	29812104	5	Myxines	OG_6160	460	Liver	PF00039	fn1		white
EA38813	Unchar_10096	chr1	29823964	29929579	7	Myxines	OG_6160	296	Liver	PF00039,PF00078	RVT_1,fn1	PTHR47027	white
EA37868	BOLA1	chr1	30174078	30177676	3	Deuterostomia	OG_18919	1253	Kidney	PF01722	BolA	PTHR46229	turquoise
EA38803	GSTT2B	chr1	30190826	30233516	8	Deuterostomia	OG_4187	141774	Skin	PF02798,PF00043	GST_C,GST_N	PTHR43917	midnightblue
EA39506	SRPRB	chr1	30240498	30317986	7	Deuterostomia	OG_1736	1415	Ovaries	PF09439	SRPRB	PTHR11485	darkred
EA39584	Unchar_10281	chr1	30318652	30332893	3	Vertebrata	OG_11586	2300	AdiposeTissue	PF09422	WTX	PTHR22237	blue
EA36197	Unchar_9442	chr1	30329599	30330328	1	Vertebrata	OG_11586	1012	AdiposeTissue	PF09422	WTX	PTHR22237	blue
EA38966	SLITRK3-2	chr1	30349558	30404450	5	Deuterostomia	OG_8948	610	Brain	PF01463,PF13855	LRRCT,LRR_8	PTHR45773	blue
EA37279	Unchar_9705	chr1	30376557	30404091	3	Deuterostomia	OG_12730	4381	Ovaries	PF14817	HAUS5	PTHR28588	brown
EA38726	Unchar_10076	chr1	30459675	30462147	5	Eptata		46	AdiposeTissue				blue
EA39109	Unchar_10163	chr1	30462174	30513487	4	Eptata		13	Brain				blue
EA39663	Unchar_10301	chr1	30539856	30541020	1	Eptata		2	Brain			PTHR37492	magenta
EA39071	INPPL1-1	chr1	30556629	30762570	27	Deuterostomia	OG_6865	12662	BloodCells	PF00017,PF07647,PF03372	SAM_2,SH2,Exo_endo_phos	PTHR46051	darkolivegreen
EA38524	CTNNB1	chr1	30767342	30788135	17	Deuterostomia	OG_4254	36038	GallBladder	PF00514	Arm	PTHR45976	turquoise
EA38165	Unchar_9938	chr1	30808220	30834837	3	Eptata		352	Ovaries				black
EA37326	Unchar_9714	chr1	30833480	30833852	1	Myxines	OG_12452	95	AdiposeTissue				cyan
EA36902	B3GALT2-3	chr1	30835139	30836045	3	Deuterostomia	OG_746	797	Ovaries	PF01762	Galactosyl_T	PTHR11214	black
EA35851	THEM4	chr1	30870851	30881424	7	Deuterostomia	OG_995	1100	Ovaries	PF03061	4HBT	PTHR12418	royalblue
EA37336	Unchar_9716	chr1	30897181	30897517	1	Deuterostomia	OG_6145	49	Gills				turquoise
EA36127	FN1-4	chr1	30928968	31183332	93	Deuterostomia	OG_59	63032	Ovaries	PF00041,PF00039	fn3,fn1	PTHR46708	yellow
EA38955	FN1-7	chr1	31261515	31317184	15	Deuterostomia	OG_59	121	Ovaries	PF00040,PF00039,PF00041	fn3,fn2,fn1	PTHR24020	yellow
EA36540	Unchar_9519	chr1	31317439	31318486	1	Eptata		0	none			PTHR35262
EA36418	Unchar_9491	chr1	31318529	31318856	1	Eptata		2	Ovaries			PTHR35262	yellow
EA37924	FN1-5	chr1	31321131	31333858	7	Myxines	OG_6160	200	Liver	PF00039	fn1		yellow
EA39425	Unchar_10234	chr1	31333879	31387696	3	Eptata		9	Ovaries				black
EA38713	FN1-6	chr1	31392029	31491750	6	Myxines	OG_10582	595	Liver	PF00039	fn1	PTHR33395	white
EA38654	CADM2-2	chr1	31601103	31878721	10	Chordata	OG_7816	9118	AdiposeTissue	PF13927,PF08205,PF07679	Ig_3,C2-set_2,I-set	PTHR45889	blue
EA39496	Unchar_10256	chr1	31838244	31838706	1	Deuterostomia	OG_4763	0	none
EA39165	VPS26B	chr1	31956013	31997503	6	Myxines	OG_20395	3151	GallBladder	PF03643	Vps26	PTHR12233	darkred
EA38850	JAM3-2	chr1	32198761	32281822	9	Vertebrata	OG_8669	7221	GallBladder	PF13927	Ig_3	PTHR44598	darkturquoise
EA36465	Unchar_9503	chr1	32278678	32279038	1	Eptata		10	Gills				red
EA38178	ERFL	chr1	32377311	32432465	8	Deuterostomia	OG_8334	285	Ovaries	PF13358,PF00178	Ets,DDE_3	PTHR11849	greenyellow
EA38658	ERF-2	chr1	32584590	32718539	6	Deuterostomia	OG_8334	4559	Ovaries	PF00178	Ets	PTHR11849	brown
EA39277	Unchar_10206	chr1	32728103	32728733	1	Myxines	OG_12082	475	Kidney				blue
EA39404	Unchar_10233	chr1	32731046	32731763	1	Eptata		0	none			PTHR35021
EA37817	VANGL1	chr1	32764176	32816846	10	Deuterostomia	OG_15717	1422	Ovaries	PF06638	Strabismus	PTHR20886	turquoise
EA39274	PEX19	chr1	32821211	32913789	8	Deuterostomia	OG_2915	925	AdiposeTissue	PF04614	Pex19	PTHR12774	cyan
EA39018	Unchar_10142	chr1	32930044	32931279	2	Eptata		1784	SkeletalMuscle				darkorange
EA35891	DCAF8-1	chr1	32931599	33050329	9	Deuterostomia	OG_2521	2524	SkeletalMuscle	PF00400	WD40	PTHR15574	green
EA37329	RTL1-2	chr1	33057746	33058328	1	Deuterostomia	OG_627	2	Brain	PF00078	RVT_1	PTHR34072	magenta
EA36990	Unchar_9629	chr1	33058866	33059151	1	Myxines	OG_6631	2	AdiposeTissue				pink
EA38697	ZW10-2	chr1	33059255	33145927	9	Deuterostomia	OG_10890	733	Ovaries	PF06248	Zw10	PTHR12205	turquoise
EA36831	ZW10-1	chr1	33149156	33216683	13	Deuterostomia	OG_10890	1257	Ovaries	PF06248	Zw10	PTHR12205	green
EA37417	Unchar_9739	chr1	33223092	33223482	1	Eptata		0	none			PTHR13318
EA35760	THAP4	chr1	33249389	33271384	6	Deuterostomia	OG_3640	1191	Skin	PF08768	DUF1794	PTHR15854	turquoise
EA38728	Unchar_10077	chr1	33268246	33270133	1	Eptata		46	BloodCells			PTHR23208	darkgreen
EA38338	TTC1	chr1	33285855	33333148	8	Deuterostomia	OG_15803	4594	Ovaries	PF13181	TPR_8	PTHR46014	green
EA38194	WDR13-2	chr1	33369013	33396594	10	Deuterostomia	OG_2132	1010	Ovaries	PF00400	WD40	PTHR22838	turquoise
EA36513	Unchar_9514	chr1	33398405	33398795	1	Deuterostomia	OG_1284	0	none			PTHR31511
EA38124	WDR13-1	chr1	33398856	33410542	2	Deuterostomia	OG_2132	188	Ovaries			PTHR31511	turquoise
EA36798	Unchar_9585	chr1	33512842	33537336	3	Eptata		98	Gills				brown
EA35903	B4GALT4	chr1	33537377	33572356	7	Chordata	OG_2050	1179	Gills	PF13733,PF02709	Glyco_transf_7N,Glyco_transf_7C	PTHR19300	turquoise
EA38565	B4GALT3	chr1	33567603	33614924	8	Chordata	OG_2050	2339	Ovaries	PF13733,PF02709	Glyco_transf_7N,Glyco_transf_7C	PTHR19300	brown
EA36375	Unchar_9474	chr1	33579964	33580369	1	Myxines	OG_6481	4	Gills				steelblue
EA39111	APP-2	chr1	33625824	33802324	15	Deuterostomia	OG_8198	5836	Skin	PF02177,PF10515,PF12924,PF12925	APP_E2,APP_N,APP_amyloid,APP_Cu_bd	PTHR23103	black
EA36761	Unchar_9574	chr1	33748171	33748762	1	Deuterostomia	OG_6463	2	Ovaries				yellow
EA37244	Unchar_9694	chr1	33748866	33749307	1	Deuterostomia	OG_6463	0	none
EA38816	Unchar_10097	chr1	33814330	33814831	1	Deuterostomia	OG_4140	0	none			PTHR47331
EA35988	LSAMP-4	chr1	33920568	34018723	8	Deuterostomia	OG_3907	1191	AdiposeTissue	PF13927	Ig_3	PTHR42757	blue
EA38641	Unchar_10051	chr1	34028266	34028797	1	Deuterostomia	OG_6596	11	Brain			PTHR33244	magenta
EA39790	Unchar_10329	chr1	34031709	34032171	1	Deuterostomia	OG_1149	0	none			PTHR34072
EA35692	HARBI1-2	chr1	34071913	34072309	1	Deuterostomia	OG_4893	2	AdiposeTissue	PF13359	DDE_Tnp_4	PTHR22930	blue
EA38050	Unchar_9906	chr1	34146401	34146770	1	Deuterostomia	OG_1149	2	GallBladder				lightcyan1
EA36867	Unchar_9599	chr1	34209824	34210121	1	Deuterostomia	OG_4312	2	Gills			PTHR47018	red
EA39747	Unchar_10323	chr1	34516453	34710972	10	Eptata		1191	BloodCells				turquoise
EA36231	Unchar_9447	chr1	34742726	34794820	4	Deuterostomia	OG_11892	4553	AdiposeTissue	PF00418	Tubulin-binding	PTHR11501	blue
EA38995	Unchar_10137	chr1	34798928	34832131	5	Eptata		4445	AdiposeTissue				blue
EA36147	Unchar_9428	chr1	34832322	34835295	1	Eptata		3801	AdiposeTissue				blue
EA36032	Unchar_9396	chr1	34835594	34892513	6	Eptata		119	AdiposeTissue			PTHR15123	blue
EA36959	Unchar_9620	chr1	35093706	35094186	1	Deuterostomia	OG_5984	0	none	PF12017	Tnp_P_element	PTHR10725
EA36649	Unchar_9544	chr1	35094385	35094703	1	Deuterostomia	OG_5984	22	Ovaries				royalblue
EA36090	DCAF8-2	chr1	35099050	35110840	4	Deuterostomia	OG_2521	948	SkeletalMuscle			PTHR15574	turquoise
EA35770	PEA15	chr1	35194645	35300030	4	Deuterostomia	OG_4463	3629	AdiposeTissue	PF01335	DED	PTHR48169	blue
EA39722	Unchar_10314	chr1	35244778	35245517	1	Deuterostomia	OG_4312	4	GallBladder			PTHR46704	red
EA35736	CWF19L1	chr1	35303727	35370327	13	Myxines	OG_16878	2417	BloodCells	PF04677,PF04676	CwfJ_C_1,CwfJ_C_2	PTHR12072	salmon
EA38064	CARD11-1	chr1	35376723	35721765	26	Deuterostomia	OG_1146	1597	AdiposeTissue	PF00619	CARD	PTHR14559	black
EA37647	Unchar_9801	chr1	35444651	35445389	1	Myxines	OG_9562	2	AdiposeTissue	PF05970	PIF1	PTHR10492	pink
EA38837	CHMP1B	chr1	35724267	35798091	8	Deuterostomia	OG_18154	3655	Heart	PF03357	Snf7	PTHR10476	turquoise
EA36771	Unchar_9577	chr1	35804546	35830168	6	Deuterostomia	OG_1495	139	Gills	PF07686	V-set	PTHR23022	brown
EA36184	Unchar_9437	chr1	35836299	35872203	6	Eptata		390	Ovaries				turquoise
EA39788	CBLB-2	chr1	35879083	35956831	9	Deuterostomia	OG_8290	135	Ovaries	PF02762,PF02761,PF14447,PF02262	Prok-RING_4,Cbl_N,Cbl_N3,Cbl_N2	PTHR23007	greenyellow
EA37565	Unchar_9780	chr1	35956969	35957727	2	Deuterostomia	OG_8290	64	SlimeGland			PTHR48125	black
EA37126	PHLDB2	chr1	35971119	36123156	16	Deuterostomia	OG_8428	4029	GallBladder	PF00169	PH	PTHR12156	turquoise
EA37410	Unchar_9736	chr1	36123818	36125423	1	Eptata		22	Heart				greenyellow
EA38887	Unchar_10112	chr1	36142796	36177819	3	Eptata		12	Heart				darkgrey
EA38211	Unchar_9949	chr1	36233624	36246832	3	Eptata		4	Intestine				salmon4
EA36732	USF3	chr1	36259263	36311888	5	Deuterostomia	OG_10978	2207	Ovaries	PF00010	HLH	PTHR46970	turquoise
EA37283	MRPL39	chr1	36311670	36332973	10	Deuterostomia	OG_16200	912	BloodCells			PTHR42753	turquoise
EA35909	ABHD10	chr1	36333181	36340192	5	Deuterostomia	OG_13471	4715	Heart	PF12146	Hydrolase_4	PTHR16138	orange
EA36368	TAGLN3	chr1	36383531	36417696	5	Deuterostomia	OG_5050	71804	GallBladder	PF00307,PF00402	Calponin,CH	PTHR47385	turquoise
EA36723	GBE1	chr1	36449477	36571205	26	Deuterostomia	OG_4481	7302	SkeletalMuscle	PF02806,PF15711,PF00128	ILEI,Alpha-amylase,Alpha-amylase_C	PTHR43651	darkorange
EA38111	Unchar_9923	chr1	36582849	36593475	4	Eptata		722	Skin			PTHR14592	darkturquoise
EA37390	NONO	chr1	36625570	36687177	11	Myxines	OG_20316	3431	AdiposeTissue	PF08075,PF00076	NOPS,RRM_1	PTHR23189	turquoise
EA36426	IGSF9B-2	chr1	36761413	36895519	20	Eptata		2659	GallBladder	PF13927	Ig_3	PTHR12231	blue
EA36758	Unchar_9573	chr1	36901759	36955408	6	Eptata		96	Gills			PTHR46155	lightgreen
EA39705	Unchar_10310	chr1	36963558	36964131	1	Myxines	OG_11917	63	Ovaries				yellow
EA38953	ARCN1	chr1	36964261	37005115	10	Deuterostomia	OG_19422	4997	Ovaries	PF00928	Adap_comp_sub	PTHR10121	turquoise
EA39069	Unchar_10157	chr1	37068685	37104056	3	Myxines	OG_12353	34	Gills	PF13358	DDE_3	PTHR23022	black
EA36305	Unchar_9460	chr1	37104229	37112804	2	Myxines	OG_12352	4824	Ovaries				greenyellow
EA37004	ZBTB16-1	chr1	37155390	37322552	6	Chordata	OG_9254	4529	Ovaries	PF00096,PF00651	BTB,zf-C2H2	PTHR24399	turquoise
EA35836	Unchar_9347	chr1	37384250	37530644	7	Cyclostomata	OG_9380	643	Ovaries	PF07686	V-set	PTHR13869	green
EA38560	Unchar_10031	chr1	37541825	37542305	1	Eptata		0	none	PF17919	RT_RNaseH_2	PTHR34072
EA39172	Unchar_10183	chr1	37544183	37544684	1	Eptata		8	AdiposeTissue				pink
EA38753	Unchar_10085	chr1	37702005	37866223	4	Eptata		112	AdiposeTissue				blue
EA39231	Unchar_10196	chr1	37738032	37738416	1	Deuterostomia	OG_4942	0	none
EA37342	BCL9	chr1	37874711	38039015	12	Deuterostomia	OG_6613	2604	AdiposeTissue	PF11502	BCL9	PTHR15185	cyan
EA36897	Unchar_9604	chr1	37989286	37989820	1	Eptata		3	Ovaries				yellow
EA38192	Unchar_9944	chr1	38047912	38049355	1	Eptata		23	AdiposeTissue				darkgrey
EA39594	Unchar_10282	chr1	38049779	38050121	1	Eptata		25	Brain				cyan
EA36398	Unchar_9483	chr1	38057302	38057647	1	Eptata		5	AdiposeTissue				pink
EA37991	Unchar_9885	chr1	38090175	38091243	1	Eptata		9	AdiposeTissue				pink
EA38603	Unchar_10039	chr1	38091609	38093892	1	Eptata		12	Brain			PTHR23193	darkgrey
EA36450	PPOX	chr1	38098258	38137922	12	Deuterostomia	OG_3005	1678	Ovaries	PF01593	Amino_oxidase	PTHR42923	brown
EA37502	Unchar_9757	chr1	38147846	38151806	3	Eptata		484	BloodCells				turquoise
EA38432	PRPF40B	chr1	38175699	38309495	15	Deuterostomia	OG_2120	4657	BloodCells	PF01846	FF	PTHR11864	turquoise
EA39405	PRPF40A	chr1	38320391	38410145	10	Deuterostomia	OG_2120	895	Ovaries	PF00397	WW	PTHR11864	turquoise
EA35878	KRT5-1	chr1	38441038	38444396	5	Deuterostomia	OG_5312	110	Kidney	PF00038	Filament	PTHR45616	purple
EA37321	KRT8-4	chr1	38444689	38445206	2	Deuterostomia	OG_5312	19	Kidney	PF00038	Filament	PTHR45616	purple
EA37000	Unchar_9631	chr1	38445246	38464058	3	Myxines	OG_6332	42	Kidney	PF17919	RT_RNaseH_2	PTHR34072	purple
EA39037	KRT5-3	chr1	38487258	38488714	5	Deuterostomia	OG_5312	6	Kidney	PF00038	Filament	PTHR45616	purple
EA36636	Unchar_9541	chr1	38489695	38489995	1	Eptata		0	none			PTHR45616
EA38606	Unchar_10041	chr1	38495996	38496308	1	Myxines	OG_12756	0	none
EA37883	ZMYM1-3	chr1	38496503	38507562	3	Deuterostomia	OG_4666	6	AdiposeTissue	PF14291,PF00038	DUF4371,Filament	PTHR45749	yellowgreen
EA37381	KRT5-2	chr1	38509857	38519050	8	Deuterostomia	OG_5312	6	Brain	PF00038	Filament	PTHR45616	blue
EA38814	KRT75	chr1	38543974	38571859	8	Deuterostomia	OG_5312	126	Brain	PF00038	Filament	PTHR45616	blue
EA36313	KRT8-3	chr1	38591034	38629290	9	Eptata		2	BloodCells	PF00038	Filament	PTHR45616	thistle2
EA39268	KRT17	chr1	38629810	38657549	7	Deuterostomia	OG_5312	8	AdiposeTissue	PF00038	Filament	PTHR23239	blue
EA37681	KRT8-5	chr2	118439673	118445777	7	Chordata	OG_7452	831744	SlimeGland	PF13405,PF13833	EF-hand_8,EF-hand_6	PTHR23049	lightcyan
EA38903	KRT8-6	chr1	38717681	38802285	9	Deuterostomia	OG_5312	28	BloodCells	PF00038	Filament	PTHR45616	turquoise
EA36487	Unchar_9508	chr1	38932483	38932972	1	Deuterostomia	OG_6219	6	Kidney			PTHR47018	purple
EA36396	CXCR5	chr1	38937360	39034461	3	Deuterostomia	OG_1526	276	Ovaries	PF00001	7tm_1	PTHR10489	brown
EA37687	Unchar_9812	chr1	38956837	38957218	1	Chordata	OG_20804	7	Ovaries				yellow
EA39646	Unchar_10296	chr1	39079110	39079437	1	Myxines	OG_7260	4	BloodCells				coral1
EA36819	PTGES3L	chr1	39177172	39236481	9	Deuterostomia	OG_8626	9090	Heart	PF04969	CS	PTHR22932	saddlebrown
EA39380	KYNU	chr1	39242589	39419219	13	Deuterostomia	OG_15264	3915	Liver	PF00266	Aminotran_5	PTHR14084	white
EA36711	Unchar_9558	chr1	39514722	39548065	3	Deuterostomia	OG_9822	2323	Ovaries	PF00076	RRM_1	PTHR23236	salmon
EA38170	PSME3	chr1	39573341	39604413	11	Deuterostomia	OG_19458	8781	Ovaries	PF02252,PF02251	PA28_beta,PA28_alpha	PTHR10660	turquoise
EA36718	CD63-3	chr1	39619572	39712932	10	Deuterostomia	OG_20	25013	Gills	PF00335	Tetraspanin	PTHR19282	turquoise
EA37271	Unchar_9703	chr1	39675807	39676538	1	Deuterostomia	OG_4312	4	Kidney			PTHR46704	green
EA35727	NBEAL1	chr1	39809980	40042724	57	Deuterostomia	OG_777	2000	Gills	PF02138,PF14844,PF00400,PF13385,PF16057,PF15787	Beach,DUF4800,WD40,PH_BEACH,Laminin_G_3,DUF4704	PTHR13743	turquoise
EA37098	CCDC12	chr1	40106230	40142411	7	Deuterostomia	OG_2417	1900	Ovaries	PF08315	cwf18	PTHR31551	salmon
EA35865	CYP27A1-2	chr1	40143037	40249992	15	Deuterostomia	OG_8487	351	Ovaries	PF00067	p450	PTHR24291	darkgrey
EA38292	SMARCAL1-2	chr1	40369601	40436025	16	Deuterostomia	OG_6798	1613	Kidney	PF00176,PF07443,PF00271	Helicase_C,HARP,SNF2_N	PTHR45766	turquoise
EA37824	ANKZF1	chr1	40442658	40494318	14	Deuterostomia	OG_6757	3286	Ovaries	PF18716,PF18826	bVLRF1,VATC	PTHR16036	turquoise
EA38866	Unchar_10109	chr1	40491127	40491484	1	Deuterostomia	OG_4763	0	none
EA38407	Unchar_9999	chr1	40503212	40504019	1	Myxines	OG_16780	4	Intestine			PTHR47641	darkturquoise
EA35901	PSMC5	chr1	40507656	40532503	12	Deuterostomia	OG_18727	8711	Ovaries	PF16450,PF17862,PF00004	Prot_ATP_ID_OB,AAA_lid_3,AAA	PTHR23073	green
EA39052	WNT3	chr1	40599017	40637119	4	Deuterostomia	OG_19539	428	Skin	PF00110	wnt	PTHR12027	blue
EA37677	Unchar_9808	chr1	40804913	40805477	1	Deuterostomia	OG_6835	0	none			PTHR33142
EA37191	NSF	chr1	40978653	41124066	21	Deuterostomia	OG_19148	25192	AdiposeTissue	PF02933,PF17862,PF00004,PF02359	CDC48_2,CDC48_N,AAA_lid_3,AAA	PTHR23078	blue
EA36972	Unchar_9626	chr1	41139967	41177612	3	Deuterostomia	OG_4984	8	Ovaries			PTHR46348	yellow
EA37776	DLEC1-2	chr1	41232254	41242569	5	Deuterostomia	OG_4984	7	Brain			PTHR46348	magenta
EA35702	DLEC1-1	chr1	41245252	41256515	6	Deuterostomia	OG_4984	14	Gills			PTHR46348	red
EA38489	DLEC1-3	chr1	41276297	41356464	9	Deuterostomia	OG_4984	4	BloodCells			PTHR46348	brown
EA38783	SCN2A-2	chr4	87374013	87386855	9	Vertebrata	OG_6813	726286	SlimeGland	PF00038	Filament	PTHR45616	lightcyan
EA36641	SCN4A-1	chr1	41441374	41649321	25	Deuterostomia	OG_1745	2916	SkeletalMuscle	PF00520,PF06512	Ion_trans,Na_trans_assoc	PTHR10037	plum1
EA37313	LETMD1	chr1	41650387	41665860	9	Deuterostomia	OG_8252	705	Ovaries	PF07766	LETM1	PTHR14009	turquoise
EA36060	CTNND2-3	chr1	41739631	41865479	22	Deuterostomia	OG_6960	3483	Kidney	PF00514	Arm	PTHR10372	black
EA38254	ANKRD33	chr1	41873573	41900353	3	Deuterostomia	OG_5964	4	Ovaries			PTHR24173	yellow
EA38972	ANKRD33B	chr1	41900641	41932743	4	Deuterostomia	OG_5964	0	none	PF12796	Ank_2	PTHR24173
EA36749	Unchar_9568	chr1	41990868	42060387	5	Myxines	OG_20805	727	Heart				tan
EA39739	TRIO-4	chr1	42257520	42286403	8	Deuterostomia	OG_7145	5196	BloodCells	PF00621	RhoGEF	PTHR22826	lightsteelblue
EA38561	Unchar_10032	chr1	42360174	42360537	1	Eptata		53	Brain				blue
EA39217	WNT9A-1	chr1	42361310	42382320	4	Deuterostomia	OG_17882	20	Brain	PF00110	wnt	PTHR12027	blue
EA36255	Unchar_9450	chr1	42403547	42404174	1	Deuterostomia	OG_4666	6	Heart	PF14291	DUF4371	PTHR45736	brown4
EA39083	TTLL4	chr1	42435693	42626892	15	Deuterostomia	OG_18975	3488	Ovaries	PF03133	TTL	PTHR12241	brown
EA37517	Unchar_9765	chr1	42649420	42660200	2	Myxines	OG_12797	735	Ovaries				greenyellow
EA36619	CLASP1-2	chr1	42677166	42948601	32	Deuterostomia	OG_7801	19	Kidney	PF12348	CLASP_N	PTHR21567	maroon
EA35884	CLASP2	chr1	42702738	42989672	33	Deuterostomia	OG_7801	7497	Kidney			PTHR21567	blue
EA38739	Unchar_10083	chr1	42988919	42997712	3	Cyclostomata	OG_9517	1133	Intestine			PTHR45718	blue
EA36542	TUBA3D-3	chr1	43029966	43031871	2	Eptata		300	Ovaries	PF03953,PF00091	Tubulin,Tubulin_C	PTHR11588	royalblue
EA36429	Unchar_9494	chr1	43038155	43038647	1	Eptata		155	Intestine			PTHR11848	grey60
EA38990	INHBB-2	chr1	43046794	43047547	1	Chordata	OG_11484	612	Ovaries	PF00019	TGF_beta	PTHR11848	yellow
EA38662	Unchar_10057	chr1	43119260	43120361	1	Myxines	OG_16664	2	GallBladder			PTHR44826	lightyellow
EA37118	Unchar_9657	chr1	43148112	43148874	1	Deuterostomia	OG_3003	2	Brain				magenta
EA35935	CDK13	chr1	43188904	43450114	15	Deuterostomia	OG_2838	2664	Ovaries	PF00069	Pkinase	PTHR24056	turquoise
EA38418	POU6F2-1	chr1	43501593	43588387	11	Cyclostomata	OG_20396	906	BloodCells	PF00046,PF00157	Homeodomain,Pou	PTHR11636	turquoise
EA38043	AMPH	chr1	43616461	43626884	7	Deuterostomia	OG_3161	1356	BloodCells	PF03114	BAR	PTHR46514	turquoise
EA36484	BIN1-1	chr1	43647035	43682482	9	Deuterostomia	OG_3161	5176	BloodCells	PF14604	SH3_9	PTHR46514	salmon
EA37860	Unchar_9853	chr1	43737210	43737549	1	Deuterostomia	OG_11085	2	AdiposeTissue				pink
EA37334	Unchar_9715	chr1	43737803	43738612	2	Deuterostomia	OG_627	2	AdiposeTissue			PTHR24559	pink
EA36966	Unchar_9624	chr8	37988943	38038590	39	Deuterostomia	OG_2146	636314	SlimeGland	PF00063,PF01576	Myosin_tail_1,Myosin_head	PTHR45615	lightcyan
EA36906	Unchar_9607	chr1	43740480	43757617	3	Deuterostomia	OG_5043	0	none
EA39303	CNTNAP2-2	chr1	43910451	44059276	6	Deuterostomia	OG_8919	81	AdiposeTissue	PF02210,PF00754	Laminin_G_2,F5_F8_type_C	PTHR15036	darkgrey
EA35855	CNTNAP2-1	chr1	44184146	44352558	15	Deuterostomia	OG_8919	410	Gills	PF00008,PF02210	Laminin_G_2,EGF	PTHR15036	blue
EA39526	MRAS	chr1	44386211	44466441	7	Deuterostomia	OG_16182	6571	Kidney	PF00071	Ras	PTHR24070	turquoise
EA38382	Unchar_9988	chr1	44480167	44549705	7	Eptata		163	Kidney				turquoise
EA37642	PTPN4	chr1	44549753	44679423	27	Deuterostomia	OG_9026	4571	Kidney	PF09380,PF09379,PF00102,PF00373,PF00595	Y_phosphatase,PDZ,FERM_C,FERM_N,FERM_M	PTHR45706	turquoise
EA37142	HSPBAP1	chr1	44710272	44742679	5	Deuterostomia	OG_624	288	Heart	PF13621	Cupin_8	PTHR12461	turquoise
EA37655	Unchar_9802	chr1	44741967	44742895	3	Eptata		349	Heart				bisque4
EA38711	SVIL-1	chr1	44744383	44941743	29	Deuterostomia	OG_12378	6088	Heart	PF00626	Gelsolin	PTHR11977	bisque4
EA39762	HIP1R-3	chr1	44946440	44947211	2	Deuterostomia	OG_7222	6	Gills			PTHR10407	red
EA36471	NUB1	chr1	45011316	45041334	15	Deuterostomia	OG_951	3283	Ovaries	PF18037,PF00627	UBA,Ubiquitin_5	PTHR12948	salmon
EA38674	Unchar_10061	chr1	45113393	45115787	3	Eptata		30	AdiposeTissue			PTHR33198	pink
EA38203	Unchar_9946	chr1	45116194	45116701	1	Myxines	OG_6371	2	SkeletalMuscle				paleturquoise
EA36157	SLC35F5	chr1	45134175	45269786	16	Deuterostomia	OG_1467	648	Ovaries			PTHR23051	brown
EA36604	GLB1-1	chr1	45281189	45283258	2	Deuterostomia	OG_5255	371	BloodCells	PF13364	BetaGal_dom4_5	PTHR23421	salmon
EA38646	GLB1-2	chr1	45295465	45380559	15	Deuterostomia	OG_5255	1328	Kidney	PF01301	Glyco_hydro_35	PTHR23421	turquoise
EA39478	Unchar_10250	chr1	45382522	45382867	1	Deuterostomia	OG_6302	0	none			PTHR33198
EA38374	Unchar_9984	chr1	45383399	45383888	1	Deuterostomia	OG_1149	0	none			PTHR24559
EA38808	Unchar_10095	chr14	8466148	8470031	10	Vertebrata	OG_6648	421028	SlimeGland	PF00038	Filament	PTHR45616	lightcyan
EA38647	TWIST2-2	chr1	45417193	45418218	1	Deuterostomia	OG_2979	1592	Skin	PF00010	HLH	PTHR23349	midnightblue
EA38851	Unchar_10105	chr1	45854626	45870280	4	Eptata		62	Brain			PTHR24390	green
EA37504	Unchar_9759	chr1	45888521	45888839	1	Eptata		4	Kidney				purple
EA38499	Unchar_10016	chr1	45893588	46107038	11	Deuterostomia	OG_6200	351	Ovaries	PF00096,PF13894	zf-C2H2_4,zf-C2H2	PTHR24390	greenyellow
EA37912	Unchar_9866	chr1	46131221	46162493	8	Deuterostomia	OG_7375	2779	BloodCells	PF07531	TAFH	PTHR15138	darkolivegreen
EA39358	Unchar_10222	chr1	46193317	46239057	7	Vertebrata	OG_7771	61529	Liver	PF00031	Cystatin	PTHR13814	white
EA38773	MSMO1	chr1	46246899	46332233	7	Deuterostomia	OG_3515	2172	AdiposeTissue	PF04116	FA_hydroxylase	PTHR11863	blue
EA39153	CDK1-2	chr1	46367093	46436504	8	Deuterostomia	OG_3435	9134	Ovaries	PF00069	Pkinase	PTHR24056	salmon
EA39476	Unchar_10249	chr1	46429180	46432114	1	Eptata		6	Intestine				grey60
EA36075	Unchar_9406	chr1	46467386	46505057	4	Deuterostomia	OG_10945	1708	GallBladder	PF15346	ARGLU	PTHR31711	turquoise
EA38763	CFAP57-3	chr1	46539138	46624215	24	Myxines	OG_9515	168	AdiposeTissue	PF00400	WD40	PTHR32215	green
EA39611	Unchar_10288	chr1	46647050	46682747	5	Deuterostomia	OG_6071	900	GallBladder	PF08320	PIG-X	PTHR28650	turquoise
EA38455	Unchar_10011	chr1	46689377	46692119	5	Deuterostomia	OG_11537	1775	Ovaries			PTHR33967	turquoise
EA36944	MAP11	chr1	46692259	46714079	11	Deuterostomia	OG_1328	3619	AdiposeTissue	PF15806	DUF4707	PTHR16096	turquoise
EA35783	AAMDC	chr1	46725245	46742383	4	Deuterostomia	OG_4341	2458	GallBladder	PF04430	DUF498	PTHR15811	darkred
EA39388	PPM1L-3	chr1	46758698	46766326	5	Deuterostomia	OG_18818	677	Ovaries	PF00481	PP2C	PTHR13832	brown
EA38800	PPM1L-2	chr1	46766933	46785636	3	Deuterostomia	OG_18818	417	Ovaries	PF00481	PP2C	PTHR13832	turquoise
EA39349	SLC9A6	chr1	46790960	46845019	16	Deuterostomia	OG_14625	2932	Brain	PF00999	Na_H_Exchanger	PTHR10110	cyan
EA36145	TMEM237	chr1	46923588	46997835	13	Deuterostomia	OG_834	1285	Ovaries	PF15383	TMEM237	PTHR28388	royalblue
EA36626	PEX1-1	chr1	47020046	47093712	14	Deuterostomia	OG_11408	1869	BloodCells	PF17862,PF00004	AAA_lid_3,AAA	PTHR23077	turquoise
EA37030	PEX1-2	chr1	47094052	47166486	9	Deuterostomia	OG_11408	374	AdiposeTissue	PF09262,PF09263	PEX-1N,PEX-2N	PTHR23077	turquoise
EA37484	Unchar_9752	chr1	47167948	47168227	1	Eptata		6	GallBladder				lightyellow
EA36823	CCT7-2	chr1	47192674	47216406	8	Deuterostomia	OG_16796	6716	Heart	PF00118	Cpn60_TCP1	PTHR11353	turquoise
EA39467	ZMYM6-5	chr1	47218960	47219446	1	Deuterostomia	OG_1376	0	none			PTHR45935
EA37905	Unchar_9864	chr1	47219933	47220524	1	Deuterostomia	OG_1376	0	none			PTHR45935
EA36334	CCT7-1	chr1	47223062	47289455	7	Deuterostomia	OG_16796	1475	Heart	PF00118	Cpn60_TCP1	PTHR11353	green
EA39601	Unchar_10284	chr1	47244100	47352957	6	Deuterostomia	OG_6200	191	AdiposeTissue	PF00096,PF13465	zf-H2C2_2,zf-C2H2	PTHR24390	black
EA39157	Unchar_10178	chr1	47292818	47293181	1	Eptata		18	Ovaries			PTHR21411	yellow
EA38249	Unchar_9960	chr1	47311349	47312092	1	Myxines	OG_7244	50	AdiposeTissue				blue
EA36363	Unchar_9472	chr1	47313498	47468802	12	Myxines	OG_12192	863	Ovaries				salmon
EA38694	Unchar_10064	chr1	47367918	47368392	1	Deuterostomia	OG_426	2	GallBladder	PF00078	RVT_1	PTHR21301	mediumpurple3
EA37623	Unchar_9794	chr1	47381614	47382748	1	Eptata		4	Intestine				grey60
EA39515	Unchar_10260	chr1	47486028	47576393	15	Myxines	OG_21024	31	AdiposeTissue				steelblue
EA37899	Unchar_9861	chr4	87588513	87592306	3	Vertebrata	OG_6813	393482	SlimeGland	PF00038	Filament	PTHR45616	lightcyan
EA37060	OLFM4	chr1	47654359	47798321	9	Vertebrata	OG_5939	974	Intestine			PTHR23192	grey60
EA37678	Unchar_9809	chr1	47819277	47962772	5	Vertebrata	OG_5939	3	Kidney			PTHR23192	purple
EA38754	DHX29-2	chr1	47979088	48231225	30	Deuterostomia	OG_6701	456	Brain	PF07717,PF04408,PF00270,PF00271	HA2,DEAD,OB_NTP_bind,Helicase_C	PTHR18934	green
EA36552	DHX29-1	chr1	47980502	48113132	19	Deuterostomia	OG_6701	0	none	PF07717,PF04408,PF00270,PF00271	HA2,DEAD,OB_NTP_bind,Helicase_C	PTHR18934
EA35957	Unchar_9379	chr1	48114276	48114537	1	Eptata		4	GallBladder				lightyellow
EA36390	Unchar_9479	chr1	48194006	48194688	1	Deuterostomia	OG_6269	42	Kidney				purple
EA39400	CCDC125	chr1	48221394	48305216	11	Deuterostomia	OG_12945	3429	Ovaries			PTHR28616	brown
EA38704	RAD17-2	chr1	48393422	48444430	10	Deuterostomia	OG_11276	1872	Ovaries			PTHR12172	turquoise
EA37993	RAD17-1	chr1	48448687	48563123	9	Deuterostomia	OG_11276	614	Ovaries	PF03215	Rad17	PTHR12172	turquoise
EA35807	CPT2-7	chr1	48599677	48701373	5	Deuterostomia	OG_19604	797	Kidney	PF00755	Carn_acyltransf	PTHR22589	turquoise
EA36260	Unchar_9451	chr1	48710288	48716206	3	Eptata		8	BloodCells				darkgreen
EA38072	Unchar_9912	chr1	48736538	48740250	2	Myxines	OG_21025	4	Intestine				palevioletred3
EA39669	CPT2-8	chr1	48829691	48844173	3	Deuterostomia	OG_19604	230	Kidney	PF00755	Carn_acyltransf	PTHR22589	turquoise
EA39689	CPT2-9	chr1	48845821	48863937	8	Deuterostomia	OG_19604	434	Kidney	PF00755	Carn_acyltransf	PTHR22589	turquoise
EA38562	Unchar_10033	chr1	48903110	49003996	9	Vertebrata	OG_7744	1706	BloodCells	PF00096	zf-C2H2	PTHR23226	turquoise
EA37069	LRRC8A-1	chr1	49021587	49145002	10	Deuterostomia	OG_8612	125	Heart	PF13855,PF12534	Pannexin_like,LRR_8	PTHR45752	tan
EA36374	FGF12	chr1	49195221	49274862	5	Deuterostomia	OG_8611	132	Ovaries	PF00167	FGF	PTHR11486	royalblue
EA39131	Unchar_10173	chr1	49293833	49294106	1	Eptata		0	none			PTHR24559
EA35973	MRPL44	chr1	49571493	49590416	5	Deuterostomia	OG_1809	3263	Ovaries			PTHR11207	turquoise
EA37614	ATG4B	chr1	49591164	49767630	17	Deuterostomia	OG_3803	1229	Ovaries	PF03416,PF04099	Sybindin,Peptidase_C54	PTHR22624	turquoise
EA35906	TRAPPC1	chr1	49768374	49777153	6	Deuterostomia	OG_2193	727	GallBladder	PF04099	Sybindin	PTHR23249	turquoise
EA36324	Unchar_9463	chr1	49777941	49784445	3	Eptata		0	none			PTHR36911
EA36406	Unchar_9487	chr1	50107598	50107868	1	Eptata		4	Heart			PTHR27002	tan
EA39738	Unchar_10319	chr1	50123980	50124970	1	Deuterostomia	OG_1149	0	none	PF17919	RT_RNaseH_2	PTHR34072
EA37364	Unchar_9725	chr1	50125861	50126263	1	Deuterostomia	OG_769	3	Ovaries			PTHR33244	sienna3
EA38819	Unchar_10098	chr1	50259292	50259670	1	Deuterostomia	OG_6445	2	Gills				lightgreen
EA38984	Unchar_10136	chr1	50315644	50320068	3	Cyclostomata	OG_6170	19	Gills				turquoise
EA36227	SOX14-1	chr1	50326295	50327543	1	Cyclostomata	OG_18951	1070	AdiposeTissue	PF00505	HMG_box	PTHR10270	blue
EA39676	DQX1-1	chr1	50451413	50459608	5	Chordata	OG_17923	204	Skin			PTHR18934	black
EA35757	Unchar_9326	chr1	50473880	50479439	4	Eptata		2	AdiposeTissue	PF02493	MORN	PTHR15897	darkgrey
EA37598	Unchar_9788	chr1	50478849	50479404	1	Myxines	OG_6559	8	GallBladder				orange
EA37029	Unchar_9637	chr1	50486700	50490088	3	Eptata		1794	Ovaries			PTHR23098	yellow
EA39038	ANKMY1	chr1	50530276	50564815	10	Deuterostomia	OG_8802	84	Ovaries	PF12796	Ank_2	PTHR15897	brown
EA36425	Unchar_9493	chr1	50608436	50611838	2	Deuterostomia	OG_8802	93	BloodCells			PTHR15897	turquoise
EA35701	ZBTB41	chr1	50612183	50672884	8	Deuterostomia	OG_334	225	AdiposeTissue	PF00096	zf-C2H2	PTHR24381	green
EA38889	KLHL24	chr13	57624005	57696996	7	Deuterostomia	OG_2377	380539	SlimeGland			PTHR23048	lightcyan
EA36883	PLD1-1	chr1	50807000	51110218	28	Deuterostomia	OG_4878	7720	GallBladder	PF00614,PF13091,PF00787	PLDc_2,PX,PLDc	PTHR18896	turquoise
EA37530	Unchar_9769	chr1	50824217	50824917	1	Eptata		7	Heart			PTHR46060	sienna3
EA38399	ADIPOQ-1	chr1	51111829	51114275	2	Deuterostomia	OG_725	86	Gills	PF00386,PF01391	C1q,Collagen	PTHR24023	red
EA38034	CAPN10	chr1	51143896	51237497	16	Chordata	OG_11677	2189	AdiposeTissue	PF00648	Peptidase_C2	PTHR10183	turquoise
EA39175	FBXO45	chr1	51261268	51307065	4	Deuterostomia	OG_18177	1494	Brain	PF00622,PF12937	SPRY,F-box-like	PTHR12245	green
EA38085	PAK2	chr1	51324320	51452173	15	Deuterostomia	OG_7164	12925	GallBladder	PF00786,PF00069	Pkinase,PBD	PTHR45832	turquoise
EA35890	VPS13D-1	chr1	51584317	51915270	42	Deuterostomia	OG_6791	923	AdiposeTissue	PF06650	SHR-BD	PTHR16166	turquoise
EA39600	VPS13D-3	chr1	51585024	51632697	10	Deuterostomia	OG_6791	2	SkeletalMuscle	PF16909	VPS13_C	PTHR16166	paleturquoise
EA36168	Unchar_9435	chr1	51633230	51633722	1	Deuterostomia	OG_1149	0	none			PTHR24559
EA35834	Unchar_9346	chr1	51636374	51685309	8	Deuterostomia	OG_6791	3	Brain			PTHR16166	magenta
EA36366	VPS13D-2	chr1	51927114	52065805	20	Deuterostomia	OG_6791	76	Ovaries	PF16910	VPS13_mid_rpt	PTHR16166	darkmagenta
EA36322	Unchar_9462	chr1	52167731	52258998	12	Myxines	OG_10248	28	Ovaries				darkgrey
EA36230	ARMC4	chr1	52269103	52325027	13	Deuterostomia	OG_6758	2062	Ovaries	PF05804	KAP	PTHR15599	yellow
EA36926	Unchar_9612	chr1	52348033	52348381	1	Vertebrata	OG_6154	2	BloodCells				darkgreen
EA38230	MFF	chr1	52353544	52415320	8	Deuterostomia	OG_12426	1667	AdiposeTissue	PF05644	Miff	PTHR16501	turquoise
EA36297	SNX33-2	chr1	52438828	52441699	4	Vertebrata	OG_8390	501	Gills	PF10456,PF00787	BAR_3_WASP_bdg,PX	PTHR45827	black
EA35914	SNX18	chr1	52458071	52465435	4	Vertebrata	OG_8390	311	Gills	PF14604	SH3_9	PTHR45827	black
EA36391	Unchar_9480	chr1	52480034	52483065	2	Eptata		34	Skin				lightgreen
EA39184	Unchar_10186	chr1	52496539	52496944	1	Myxines	OG_6257	3	Heart				red
EA39633	NEU3	chr1	52528783	52557343	4	Deuterostomia	OG_4498	733	Gills	PF13088	BNR_2	PTHR10628	black
EA38436	Unchar_10005	chr1	52577812	52578760	1	Deuterostomia	OG_1149	4	Liver			PTHR33198	darkolivegreen4
EA37051	Unchar_9646	chr1	52579922	52580426	1	Eptata		0	none			PTHR24559
EA39582	ZMYM5	chr1	52582609	52583209	1	Deuterostomia	OG_4666	2	Heart			PTHR45749	darkorange2
EA38589	SMC4-2	chr1	52648284	52815949	21	Deuterostomia	OG_12496	4406	Ovaries	PF06470,PF02463	SMC_hinge,SMC_N	PTHR43939	salmon
EA39661	Unchar_10299	chr1	52824004	52824448	1	Eptata		6	Intestine				lightcyan1
EA38779	SMC4-3	chr1	52833191	52883231	3	Deuterostomia	OG_12496	14	Ovaries			PTHR43939	brown
EA36673	SMC4-1	chr1	52884180	52887469	3	Deuterostomia	OG_12496	373	Ovaries	PF02463	SMC_N	PTHR43939	skyblue
EA35904	Unchar_9366	chr1	52900254	52900709	2	Deuterostomia	OG_12496	80	Ovaries				salmon
EA36609	Unchar_9535	chr1	53030505	53116248	4	Eptata		8	GallBladder				floralwhite
EA37024	Unchar_9636	chr1	53249850	53250825	2	Eptata		407	AdiposeTissue				turquoise
EA37499	Unchar_9756	chr1	53250884	53272065	2	Eptata		312	AdiposeTissue			PTHR16489	turquoise
EA37213	ARRB1-2	chr1	53288672	53319525	3	Deuterostomia	OG_8438	2	Gills			PTHR11792	lightsteelblue1
EA39558	Unchar_10271	chr1	53326266	53326610	2	Eptata		6	Gills				red
EA39599	Unchar_10283	chr1	53337222	53338989	2	Myxines	OG_6155	9	Heart				lightsteelblue
EA36659	ARRB1-1	chr1	53347948	53364394	4	Vertebrata	OG_6903	21	Gills	PF00339	Arrestin_N	PTHR11792	sienna3
EA37894	ACSL4-1	chr1	53382770	53488999	14	Deuterostomia	OG_3814	6095	AdiposeTissue	PF00501	AMP-binding	PTHR43272	darkorange
EA36960	Unchar_9621	chr1	53489146	53611049	3	Myxines	OG_11965	768	AdiposeTissue				darkorange
EA37001	RUBCN	chr1	53661007	53752721	21	Deuterostomia	OG_15433	1968	Brain	PF13901	zf-RING_9	PTHR45971	green
EA38543	Unchar_10028	chr1	53755905	53756580	2	Myxines	OG_7237	0	none
EA37960	Unchar_9877	chr1	53764805	53765120	1	Myxines	OG_10657	2	AdiposeTissue				blue
EA38868	CCDC39	chr1	53782621	53831449	12	Deuterostomia	OG_16082	618	Kidney			PTHR18962	cyan
EA36783	Unchar_9579	chr1	53832232	53854774	3	Eptata		44	AdiposeTissue				green
EA37606	WDR44-1	chr1	53909189	53931351	8	Deuterostomia	OG_1628	381	AdiposeTissue			PTHR14221	cyan
EA38810	WDR44-2	chr1	53942642	54060277	9	Deuterostomia	OG_1628	78	AdiposeTissue			PTHR14221	darkgrey
EA39385	Unchar_10229	chr1	54163528	54185221	3	Deuterostomia	OG_1628	30	Ovaries				darkgrey
EA38075	Unchar_9914	chr1	54185298	54224838	6	Eptata		376	AdiposeTissue				black
EA38413	Unchar_10002	chr1	54232925	54244688	3	Eptata		13	Ovaries				yellow
EA36992	FXR2	chr1	54244728	54410206	17	Deuterostomia	OG_224	2258	SlimeGland	PF12235,PF05641,PF00013,PF17904,PF18336	KH_9,Tudor_FRX1,Agenet,KH_1,FXMRP1_C_core	PTHR10603	darkorange
EA37492	ESD	chr1	54438589	54520878	9	Deuterostomia	OG_11120	3714	SkeletalMuscle	PF00756	Esterase	PTHR10061	orange
EA37287	Unchar_9707	chr1	54600593	54601001	1	Deuterostomia	OG_6136	0	none			PTHR47018
EA35732	Unchar_9323	chr1	54601394	54601760	1	Deuterostomia	OG_6136	0	none			PTHR47018
EA37783	TNIK-2	chr1	54744872	54808985	17	Deuterostomia	OG_7043	5426	BloodCells	PF00780	CNH	PTHR48015	green
EA39097	Unchar_10161	chr1	54947438	55002867	3	Eptata		83	Ovaries				yellow
EA36061	VWA8-1	chr1	55548297	55761243	32	Deuterostomia	OG_1124	1371	Kidney	PF07728	AAA_5	PTHR21610	turquoise
EA36500	VWA8-2	chr1	55811208	55814343	3	Deuterostomia	OG_1124	18	AdiposeTissue	PF07728	AAA_5	PTHR21610	black
EA37609	VWA8-3	chr1	55828184	55886343	13	Deuterostomia	OG_1124	67	SlimeGland	PF07728	AAA_5	PTHR21610	black
EA38731	Unchar_10078	chr1	56039491	56040298	1	Deuterostomia	OG_4335	2	Kidney				thistle1
EA38722	Unchar_10073	chr1	56240425	56240767	1	Myxines	OG_16760	0	none
EA38257	PTCH1-4	chr1	56338173	56462538	20	Deuterostomia	OG_7261	456	AdiposeTissue	PF12349	Sterol-sensing	PTHR46022	cyan
EA37866	PTCH1-3	chr1	56468820	56495211	2	Deuterostomia	OG_7261	67	Brain	PF02460	Patched	PTHR46022	cyan
EA38172	TIGD1-18	chr1	56568354	56576717	3	Eptata		25	AdiposeTissue			PTHR19303	blue
EA37198	Unchar_9680	chr1	56578285	56602568	3	Myxines	OG_20906	1006	AdiposeTissue			PTHR46022	cyan
EA39567	Unchar_10276	chr1	56626048	56626345	1	Myxines	OG_10612	0	none
EA37263	Unchar_9700	chr1	56937445	56937748	1	Myxines	OG_21026	0	none
EA38125	ISCA1	chr1	56942490	56978957	3	Deuterostomia	OG_20398	448	AdiposeTissue	PF01521	Fe-S_biosyn	PTHR10072	green
EA38553	PET100	chr1	56998874	57038537	4	Deuterostomia	OG_1070	876	Intestine	PF09803	Pet100	PTHR33968	orange
EA39189	SLC6A9-2	chr1	57042475	57139723	14	Cyclostomata	OG_20399	391	Skin	PF00209	SNF	PTHR11616	darkturquoise
EA36405	FOXE1	chr1	57152989	57157885	2	Deuterostomia	OG_7623	6	Heart	PF00250	Forkhead	PTHR11829	red
EA36827	Unchar_9590	chr1	57177500	57195994	3	Eptata		405	Ovaries	PF00096	zf-C2H2	PTHR24404	turquoise
EA35826	Unchar_9344	chr1	57325989	57375814	5	Vertebrata	OG_7360	2556	Ovaries	PF05225	HTH_psq	PTHR19303	brown
EA36430	Unchar_9495	chr1	57345271	57346085	2	Eptata		8	Gills				red
EA36058	Unchar_9402	chr1	57361329	57362706	2	Deuterostomia	OG_4312	4	Brain				magenta
EA36710	Unchar_9557	chr1	57393077	57393446	1	Deuterostomia	OG_1149	4	GallBladder	PF17917	RT_RNaseH	PTHR34072	lightyellow
EA37288	Unchar_9708	chr1	57394221	57394755	1	Deuterostomia	OG_1149	2	AdiposeTissue				blue
EA39511	Unchar_10259	chr1	57406009	57410710	2	Myxines	OG_11794	2	Ovaries				yellow
EA38011	Unchar_9892	chr1	57422039	57449582	8	Vertebrata	OG_7360	2087	Ovaries				skyblue
EA36320	SARAF-1	chr1	57474533	57496127	6	Deuterostomia	OG_3562	7613	AdiposeTissue	PF06682	SARAF	PTHR15929	turquoise
EA38818	SARAF-2	chr1	57477723	57481169	3	Deuterostomia	OG_3562	24	Intestine	PF06682	SARAF	PTHR15929	grey60
EA36167	TAX1BP3	chr1	57496491	57519888	4	Deuterostomia	OG_19399	478	Ovaries	PF00595	PDZ	PTHR23136	turquoise
EA37486	GLIS3	chr1	57578000	57948573	10	Deuterostomia	OG_508	398	AdiposeTissue	PF00096	zf-C2H2	PTHR45718	blue
EA35812	Unchar_9338	chr1	58102014	58155591	3	Myxines	OG_21027	11	AdiposeTissue				blue
EA38988	NDC1	chr1	58328200	58511761	18	Deuterostomia	OG_2936	3622	Ovaries	PF09531	Ndc1_Nup	PTHR13269	brown
EA35730	Unchar_9322	chr1	58529100	58640769	6	Deuterostomia	OG_3347	88	AdiposeTissue	PF04589	RFX1_trans_act	PTHR47018	green
EA36133	Unchar_9424	chr1	58640808	58641306	1	Myxines	OG_6528	12	GallBladder				green
EA39095	Unchar_10160	chr1	58647935	58648703	1	Deuterostomia	OG_3347	2	AdiposeTissue			PTHR46704	blue
EA36459	Unchar_9500	chr1	58648980	58649316	1	Myxines	OG_6528	2	Brain				blue
EA36371	Unchar_9473	chr1	58649356	58649701	1	Myxines	OG_10598	13	AdiposeTissue				pink
EA38070	RFX3	chr1	58658064	58852534	13	Deuterostomia	OG_7581	327	Heart	PF02257,PF04589	RFX_DNA_binding,RFX1_trans_act	PTHR12619	green
EA39704	Unchar_10309	chr1	58884594	58885920	2	Myxines	OG_16623	53	Kidney				turquoise
EA39617	CARM1-2	chr1	58896765	59004780	14	Deuterostomia	OG_2882	2236	Kidney	PF06325,PF11531	PrmA,CARM1	PTHR11006	turquoise
EA36950	CARM1-1	chr1	59004803	59018150	6	Eptata		1831	Kidney				turquoise
EA38505	SMARCA2-2	chr1	59018598	59092689	8	Deuterostomia	OG_6605	1899	Ovaries	PF00439,PF14619	Bromodomain,SnAC	PTHR10799	turquoise
EA39395	SMARCA2-3	chr1	59100559	59298942	27	Deuterostomia	OG_6605	1835	AdiposeTissue	PF07529,PF07533,PF08880,PF00176,PF00271	HSA,BRK,Helicase_C,QLQ,SNF2_N	PTHR10799	black
EA36528	TIMM13	chr1	59299703	59313153	3	Deuterostomia	OG_985	925	GallBladder	PF02953	zf-Tim10_DDP	PTHR19338	turquoise
EA37628	Unchar_9795	chr1	59314109	59314643	1	Eptata		0	none			PTHR23193
EA36929	PGM1	chr1	59333910	59442991	15	Deuterostomia	OG_630	123475	SkeletalMuscle	PF02879,PF02880,PF02878	PGM_PMM_I,PGM_PMM_II,PGM_PMM_III	PTHR22573	paleturquoise
EA38434	BTF3L4	chr1	59457324	59478044	6	Deuterostomia	OG_1210	12323	GallBladder	PF01849	NAC	PTHR10351	salmon
EA36353	DOCK7-3	chr1	59480770	59652750	35	Cyclostomata	OG_9708	3909	BloodCells	PF06920,PF14429	DHR-2,DOCK-C2	PTHR23317	darkred
EA36024	ANGPTL3	chr1	59662822	59739768	7	Chordata	OG_4947	12553	Liver	PF00147	Fibrinogen_C	PTHR19143	white
EA38130	DOCK7-4	chr1	59752702	59840441	12	Cyclostomata	OG_9708	81	Ovaries	PF11878	DUF3398	PTHR23317	salmon
EA36444	Unchar_9498	chr1	59941218	59943383	2	Eptata		0	none			PTHR48104
EA37800	CBWD1	chr1	59961291	60247656	10	Deuterostomia	OG_3987	1244	Heart	PF02492	cobW	PTHR13748	orange
EA37478	AP1M1-2	chr1	60332668	60397186	12	Deuterostomia	OG_18346	3454	AdiposeTissue	PF00928,PF01217	Clat_adaptor_s,Adap_comp_sub	PTHR10529	cyan
EA37018	Unchar_9635	chr1	60418280	60418637	1	Myxines	OG_12060	0	none
EA35956	CBWD3	chr1	60445772	60486290	7	Deuterostomia	OG_3987	917	Heart	PF07683	CobW_C	PTHR13748	orange
EA39785	FOXD3-2	chr1	60486982	60489046	1	Deuterostomia	OG_2645	60	Brain	PF00250	Forkhead	PTHR11829	blue
EA39480	FUT11-2	chr1	60585702	60590488	5	Deuterostomia	OG_1730	1629	Ovaries	PF00852,PF17039	Glyco_transf_10,Glyco_tran_10_N	PTHR11929	turquoise
EA39116	Unchar_10164	chr1	60650065	60668791	3	Deuterostomia	OG_6087	40	AdiposeTissue			PTHR21255	royalblue
EA37966	ELOVL7	chr1	60691435	60795016	8	Deuterostomia	OG_13145	2423	GallBladder	PF01151	ELO	PTHR11157	salmon
EA38488	Unchar_10014	chr1	61124251	61124998	1	Deuterostomia	OG_1149	0	none
EA36915	Unchar_9609	chr1	61179714	61228199	3	Deuterostomia	OG_191	2	BloodCells				yellow4
EA35737	Unchar_9324	chr1	61359644	61359932	1	Eptata		90	AdiposeTissue				cyan
EA38100	Unchar_9918	chr1	61388857	61398821	3	Myxines	OG_12130	8	Brain				cyan
EA39548	ZSWIM5-2	chr1	61399088	61595651	14	Deuterostomia	OG_16456	1883	AdiposeTissue			PTHR22619	green
EA36605	Unchar_9533	chr1	61618863	61619469	1	Myxines	OG_21028	0	none
EA37360	TNFAIP6-2	chr1	61658110	61695161	6	Deuterostomia	OG_1672	6323	Ovaries	PF00193,PF00431	Xlink,CUB	PTHR46908	yellow
EA36825	Unchar_9589	chr1	61675628	61676051	1	Deuterostomia	OG_4312	0	none			PTHR46704
EA39163	NEB-3	chr1	61741993	61900170	36	Chordata	OG_2370	1479	Heart	PF00880	Nebulin	PTHR11039	tan
EA37585	Unchar_9784	chr1	61871044	61871320	1	Myxines	OG_12038	0	none
EA37854	NEB-1	chr1	9014358	9065147	21	Myxines	OG_20385	372610	SlimeGland	PF00681,PF17902	SH3_10,Plectin	PTHR23169	lightcyan
EA38280	NEB-2	chr1	62156263	62170445	9	Chordata	OG_2370	5913	SlimeGland	PF00880	Nebulin	PTHR11039	lightpink4
EA38992	NEBL	chr1	62170531	62190512	16	Chordata	OG_2370	16755	SlimeGland	PF00880	Nebulin	PTHR11039	lightpink4
EA39194	NEB-4	chr1	62198157	62263884	17	Deuterostomia	OG_4235	72278	Heart	PF14604,PF00880	SH3_9,Nebulin	PTHR11039	lightpink4
EA38400	Unchar_9995	chr1	62335338	62335743	1	Myxines	OG_11898	2	SkeletalMuscle				paleturquoise
EA38057	CACNB1-1	chr1	62339783	62552109	13	Deuterostomia	OG_6363	2663	AdiposeTissue	PF12052,PF00625	VGCC_beta4Aa_N,Guanylate_kin	PTHR11824	blue
EA37445	STAM-2	chr1	62687500	62838849	14	Cyclostomata	OG_9987	2613	Ovaries	PF00790,PF00018	SH3_1,VHS	PTHR45929	green
EA39252	Unchar_10200	chr1	62862198	62873610	5	Deuterostomia	OG_191	12	SlimeGland	PF00078	RVT_1	PTHR47027	black
EA39025	Unchar_10143	chr1	62905669	62906176	1	Deuterostomia	OG_6490	0	none
EA38035	Unchar_9901	chr1	63024940	63042973	7	Deuterostomia	OG_6200	279	AdiposeTissue	PF13894	zf-C2H2_4	PTHR23226	green
EA38423	REX1BD	chr1	63049062	63109053	6	Deuterostomia	OG_2367	346	GallBladder	PF14966	DNA_repr_REX1B	PTHR28309	orange
EA37308	Unchar_9711	chr1	63164131	63173718	3	Deuterostomia	OG_5110	0	none	PF00078	RVT_1	PTHR33332
EA36117	GDF11-1	chr1	63194030	63577511	3	Deuterostomia	OG_11478	2884	Liver	PF00688,PF00019	TGFb_propeptide,TGF_beta	PTHR11848	blue
EA36701	ABITRAM	chr1	63581665	63645387	6	Deuterostomia	OG_11477	1503	Ovaries	PF01597	GCV_H	PTHR13651	brown
EA39070	SARNP	chr1	63650608	63682016	11	Deuterostomia	OG_7463	5948	GallBladder	PF02037	SAP	PTHR46551	turquoise
EA36173	AC023055.1	chr1	63722387	63835257	6	Deuterostomia	OG_350	1293	Ovaries	PF00226,PF14901	DnaJ,Jiv90	PTHR44665	brown
EA39235	Unchar_10197	chr1	63835352	63853560	2	Eptata		52	Gills				brown
EA39629	STAT5B-3	chr1	63954089	64029462	10	Deuterostomia	OG_18245	923	Ovaries	PF00017	SH2	PTHR11801	turquoise
EA36011	STAT5B-1	chr1	64030215	64040844	4	Deuterostomia	OG_18245	3	Brain	PF01017,PF02864	STAT_alpha,STAT_bind	PTHR11801	magenta
EA36511	STAT5B-2	chr1	64044312	64064983	8	Deuterostomia	OG_18245	225	Ovaries	PF01017,PF02865,PF02864	STAT_alpha,STAT_bind,STAT_int	PTHR11801	brown
EA37683	TIMELESS-1	chr1	64168844	64247188	23	Deuterostomia	OG_12238	2285	Kidney	PF05029	TIMELESS_C	PTHR22940	turquoise
EA39137	TIMELESS-2	chr1	64289092	64370766	6	Deuterostomia	OG_12238	94	Ovaries	PF04821	TIMELESS	PTHR22940	greenyellow
EA38933	Unchar_10124	chr1	64375220	64382876	3	Eptata		2	AdiposeTissue	PF08941	USP8_interact	PTHR15315	ivory
EA39528	RNF41	chr1	64397490	64417208	7	Deuterostomia	OG_1388	1900	Ovaries	PF13923,PF08941	zf-C3HC4_2,USP8_interact	PTHR15315	darkorange
EA36899	CAVIN1-2	chr1	64452591	64486932	3	Vertebrata	OG_20438	21010	SkeletalMuscle	PF15237	PTRF_SDPR	PTHR15240	saddlebrown
EA39429	STK17A-2	chr1	64701535	64755812	8	Deuterostomia	OG_2030	8263	Ovaries	PF00069	Pkinase	PTHR24342	salmon
EA36006	Unchar_9391	chr1	64745594	64746098	1	Deuterostomia	OG_4763	8	Gills			PTHR19303	red
EA36287	PDK2-2	chr1	64772295	64846935	12	Deuterostomia	OG_2670	4043	GallBladder	PF02518,PF10436	BCDHK_Adom3,HATPase_c	PTHR11947	mediumpurple3
EA36892	ASNSD1	chr1	64847958	64866435	8	Deuterostomia	OG_3257	1767	Ovaries			PTHR45937	brown
EA37505	ICA1-1	chr1	64886431	65158888	14	Deuterostomia	OG_18787	4003	AdiposeTissue	PF04629,PF06456	Arfaptin,ICA69	PTHR10164	blue
EA37931	Unchar_9869	chr1	65159155	65224503	7	Deuterostomia	OG_6200	488	BloodCells	PF00096	zf-C2H2	PTHR24390	turquoise
EA38507	Unchar_10018	chr1	65171750	65172092	1	Eptata		6	Gills				red
EA36294	SLC8A2-1	chr1	65275171	65281936	7	Deuterostomia	OG_5304	45	AdiposeTissue			PTHR11878	blue
EA37248	Unchar_9695	chr1	65283791	65316140	5	Myxines	OG_6572	12	Brain			PTHR11878	darkgrey
EA38228	Unchar_9953	chr1	65551485	65591837	3	Deuterostomia	OG_89	17	AdiposeTissue				blue
EA39208	SLC8A3-1	chr1	65653670	65658601	2	Deuterostomia	OG_5304	678	Ovaries	PF16494,PF03160,PF01699	Na_Ca_ex_C,Calx-beta,Na_Ca_ex	PTHR11878	yellow
EA39431	Unchar_10236	chr1	65737575	65737917	1	Myxines	OG_21029	6	AdiposeTissue				yellowgreen
EA39697	Unchar_10306	chr17	32711268	32717549	3	Eptata		323680	SlimeGland				lightcyan
EA39296	AC008695.1	chr1	65986416	65996622	2	Deuterostomia	OG_7262	0	none	PF00617	RasGEF	PTHR23113
EA36614	NTN1-2	chr1	65999535	66024295	2	Myxines	OG_20400	0	none	PF00055	Laminin_N	PTHR10574
EA35939	RAPGEF2-1	chr1	66036232	66038434	4	Deuterostomia	OG_7262	0	none			PTHR23113
EA37296	Unchar_9709	chr1	66065321	66091671	3	Eptata		12	Ovaries				yellow
EA39621	LHX9	chr1	66155074	66301527	6	Deuterostomia	OG_17802	814	Brain	PF17917,PF00412,PF00046	LIM,RT_RNaseH,Homeodomain	PTHR24208	blue
EA38345	Unchar_9982	chr1	66306491	66306923	1	Deuterostomia	OG_4140	2	Brain	PF05380	Peptidase_A17	PTHR22955	magenta
EA37169	Unchar_9668	chr1	66435754	66436090	1	Myxines	OG_7263	0	none
EA39510	Unchar_10258	chr1	66481340	66481643	1	Myxines	OG_12692	13	Brain				magenta
EA39291	Unchar_10211	chr1	66674854	66687996	2	Deuterostomia	OG_6136	14	Ovaries			PTHR47018	greenyellow
EA36991	ATL2-1	chr1	66829374	66964179	13	Deuterostomia	OG_3053	3063	SkeletalMuscle	PF02841,PF02263	GBP,GBP_C	PTHR10751	plum1
EA39419	ATL2-2	chr1	67033473	67046490	2	Deuterostomia	OG_3053	560	SkeletalMuscle	PF02263	GBP	PTHR10751	plum1
EA37095	ACTN4-1	chr1	67207422	67402378	21	Deuterostomia	OG_17914	6830	Ovaries	PF00435,PF00307,PF13405,PF08726	Spectrin,CH,EFhand_Ca_insen,EF-hand_6	PTHR11915	brown
EA36699	PPP3R1-1	chr1	67425505	67526980	6	Deuterostomia	OG_1903	894	AdiposeTissue	PF13499	EF-hand_7	PTHR45942	blue
EA37064	Unchar_9647	chr1	67531472	67567700	6	Deuterostomia	OG_4693	53	Liver	PF17736	Ig_C17orf99	PTHR11481	white
EA37541	Unchar_9773	chr1	67576392	67576776	1	Myxines	OG_7203	2	Kidney			PTHR33198	purple
EA36958	Unchar_9619	chr1	67692073	67729865	4	Deuterostomia	OG_910	28	Skin				midnightblue
EA37534	Unchar_9770	chr1	67741098	67762771	7	Eptata		4	BloodCells			PTHR12242	darkgreen
EA36091	VEGFA-2	chr1	67770330	67847509	7	Chordata	OG_7954	796	Kidney	PF00341	PDGF	PTHR12025	turquoise
EA37731	Unchar_9823	chr1	67958979	67968811	2	Deuterostomia	OG_4042	605	AdiposeTissue			PTHR22883	blue
EA38364	MRPL14	chr1	67971754	67976891	2	Deuterostomia	OG_11140	1702	Kidney	PF00238	Ribosomal_L14	PTHR21037	orange
EA38893	Unchar_10114	chr1	67982884	68072793	4	Deuterostomia	OG_1495	388	Kidney	PF01498	HTH_Tnp_Tc3_2	PTHR23022	orange
EA39508	TMEM63B-1	chr1	68015609	68153642	23	Cyclostomata	OG_17561	4896	AdiposeTissue	PF13967,PF02714,PF14703	PHM7_cyt,RSN1_7TM,RSN1_TM	PTHR13018	blue
EA37581	BTBD7-1	chr1	68153499	68305134	13	Myxines	OG_10644	1543	Ovaries	PF07707,PF00651	BTB,BACK	PTHR16064	turquoise
EA35946	Unchar_9375	chr1	68159704	68168147	3	Cyclostomata	OG_17561	5	Brain			PTHR13018	blue
EA37503	Unchar_9758	chr1	68456475	68578434	6	Vertebrata	OG_13440	409	Heart				tan
EA38649	Unchar_10052	chr1	68507851	68508808	3	Eptata		6	Ovaries				yellow
EA36967	Unchar_9625	chr1	68586114	68592097	2	Deuterostomia	OG_627	0	none			PTHR33064
EA38912	CNIH3-3	chr1	68769651	68914612	5	Cyclostomata	OG_20401	629	AdiposeTissue	PF03311	Cornichon	PTHR12290	blue
EA37319	PPP2R3C	chr1	69081925	69112465	13	Deuterostomia	OG_2434	786	Gills			PTHR12085	turquoise
EA37626	MIA2	chr1	69110285	69201536	22	Deuterostomia	OG_9336	5767	Kidney	PF07653	SH3_2	PTHR23158	violet
EA37163	GPR161-1	chr1	69204762	69227782	5	Deuterostomia	OG_4497	81	GallBladder	PF00001	7tm_1	PTHR22752	floralwhite
EA38092	LMF1	chr1	69237572	69305170	12	Deuterostomia	OG_138	3003	Kidney	PF06762	LMF1	PTHR14463	turquoise
EA35751	Unchar_9325	chr1	69321271	69339416	3	Eptata		21	AdiposeTissue				blue
EA36043	Unchar_9397	chr1	69339504	69341511	3	Vertebrata	OG_13746	173	AdiposeTissue	PF15268	Dapper	PTHR15919	blue
EA38831	Unchar_10100	chr1	69341542	69342777	2	Vertebrata	OG_13746	174	Brain	PF15268	Dapper	PTHR15919	blue
EA38331	FRMD6-1	chr1	69416188	69540346	14	Deuterostomia	OG_6702	490	Ovaries	PF00373,PF09380,PF09379	FERM_N,FERM_C,FERM_M	PTHR13429	greenyellow
EA37765	Unchar_9831	chr1	69730191	69752043	2	Myxines	OG_10121	510	GallBladder				green
EA37728	NID1-2	chr1	69828658	70012813	13	Deuterostomia	OG_9351	9181	GallBladder	PF06119,PF12662,PF07474,PF00086,PF07645	NIDO,EGF_CA,cEGF,G2F,Thyroglobulin_1	PTHR46513	turquoise
EA36850	NID2	chr1	70015205	70079273	7	Deuterostomia	OG_9351	6006	Ovaries	PF00058,PF14670	FXa_inhibition,Ldl_recept_b	PTHR46513	turquoise
EA35994	Unchar_9389	chr1	70165912	70166947	1	Deuterostomia	OG_6136	1	Intestine			PTHR47018	grey60
EA39635	PTGIR-2	chr1	70293281	70341153	3	Deuterostomia	OG_7817	482	BloodCells	PF00001	7tm_1	PTHR11866	orangered4
EA39011	TXNDC16	chr1	70452661	70590212	18	Deuterostomia	OG_15625	578	Intestine	PF13848,PF00085	Thioredoxin,Thioredoxin_6	PTHR22699	green
EA36483	FMN2	chr1	70692309	70813433	19	Deuterostomia	OG_5842	3139	Ovaries	PF02181	FH2	PTHR13037	royalblue
EA38832	Unchar_10101	chr1	71229203	71233965	2	Eptata		24	AdiposeTissue				darkgrey
EA38287	Unchar_9970	chr1	71538378	71539158	1	Eptata		14	Brain			PTHR45828	blue
EA38318	Unchar_9974	chr1	71748607	71749178	1	Deuterostomia	OG_6326	11	Skin				midnightblue
EA38738	Unchar_10082	chr1	71749243	71750503	1	Deuterostomia	OG_6151	28	Skin			PTHR46704	pink
EA37357	Unchar_9721	chr1	71751832	71753688	1	Myxines	OG_12778	49	Skin				turquoise
EA35860	Unchar_9356	chr1	71884639	71904911	3	Deuterostomia	OG_6490	4	AdiposeTissue	PF17906	HTH_48	PTHR46060	blue
EA38567	ITPK1-2	chr1	72061680	72079819	9	Deuterostomia	OG_7264	2061	GallBladder	PF13358,PF17927,PF05770	DDE_3,Ins134_P3_kin,Ins134_P3_kin_N	PTHR14217	turquoise
EA37843	ITPK1-1	chr1	72104038	72107705	3	Deuterostomia	OG_7264	736	GallBladder	PF05770	Ins134_P3_kin	PTHR14217	turquoise
EA35907	Unchar_9367	chr1	72170406	72214670	3	Eptata		44976	Heart				blue
EA37511	Unchar_9761	chr1	72214913	72219713	2	Eptata		10218	Heart				blue
EA38908	Unchar_10117	chr1	72220208	72234886	5	Vertebrata	OG_7077	17988	Heart			PTHR10583	blue
EA36399	Unchar_9484	chr1	72237045	72239846	3	Eptata		167	BloodCells				turquoise
EA39499	Unchar_10257	chr1	72313482	72322765	3	Eptata		10	GallBladder			PTHR34072	lightyellow
EA36586	Unchar_9528	chr1	72427298	72533707	4	Eptata		12	GallBladder				salmon
EA37520	Unchar_9768	chr1	72765946	72766537	1	Deuterostomia	OG_1149	0	none			PTHR34072
EA36442	MEIS1-1	chr1	73026744	73067210	4	Deuterostomia	OG_7513	163	Ovaries	PF05920	Homeobox_KN	PTHR11850	royalblue
EA36751	MEIS1-2	chr1	73139395	73274843	8	Deuterostomia	OG_7513	782	Ovaries	PF16493	Meis_PKNOX_N	PTHR11850	royalblue
EA39092	Unchar_10159	chr1	73276447	73277113	1	Eptata		3	Brain				blue
EA37181	Unchar_9675	chr1	73319338	73319698	1	Chordata	OG_6233	0	none
EA37813	SPRED2-2	chr1	73518277	73640865	7	Deuterostomia	OG_3940	492	SlimeGland	PF05210,PF00568	Sprouty,WH1	PTHR11202	black
EA38611	Unchar_10042	chr1	73607873	73608599	2	Eptata		2	AdiposeTissue			PTHR36496	brown
EA37230	Unchar_9690	chr1	73666228	73667401	1	Myxines	OG_12122	277	AdiposeTissue				cyan
EA35905	PSMD8-1	chr1	73691961	73708202	4	Deuterostomia	OG_16158	1444	Ovaries	PF10075	CSN8_PSD8_EIF3K	PTHR12387	green
EA36364	PSMD8-2	chr1	73709353	73762573	3	Deuterostomia	OG_16158	1985	Ovaries			PTHR12387	green
EA39673	FAM98A-1	chr1	73765094	73786870	8	Vertebrata	OG_20403	5673	Ovaries	PF10239	DUF2465	PTHR31353	greenyellow
EA35987	Unchar_9386	chr1	73809256	73853643	5	Cyclostomata	OG_6521	845	Gills				darkmagenta
EA38261	ARID4A-1	chr1	73881169	73945307	10	Deuterostomia	OG_354	205	AdiposeTissue	PF11717	Tudor-knot	PTHR13964	green
EA38223	ARID4B-1	chr1	73977399	74070104	11	Deuterostomia	OG_6520	66	Gills	PF08169	RBB1NT	PTHR13964	turquoise
EA37666	Unchar_9805	chr1	74070127	74140962	3	Eptata		20	GallBladder				turquoise
EA37103	GGPS1	chr1	74202233	74323065	4	Deuterostomia	OG_1325	375	Ovaries	PF00348	polyprenyl_synt	PTHR12001	greenyellow
EA38276	TBCE	chr1	74332589	74452175	17	Deuterostomia	OG_3205	2140	BloodCells	PF01302,PF14580	CAP_GLY,LRR_9	PTHR15140	turquoise
EA39461	B3GALNT2	chr1	74460355	74509384	12	Deuterostomia	OG_955	370	Kidney	PF01762	Galactosyl_T	PTHR11214	green
EA38796	KCNK1-1	chr1	74521919	74548027	4	Deuterostomia	OG_1700	930	Ovaries	PF07885	Ion_trans_2	PTHR11003	palevioletred3
EA38327	PAPOLG-1	chr1	74572127	74654235	21	Deuterostomia	OG_16003	12990	BloodCells	PF04926,PF04928,PF01909	PAP_RNA-bind,NTP_transf_2,PAP_central	PTHR10682	turquoise
EA38789	Unchar_10091	chr1	74609124	74609628	1	Deuterostomia	OG_4763	0	none	PF03184	DDE_1	PTHR19303
EA35842	Unchar_9350	chr1	74610287	74610557	1	Eptata		0	none	PF04218	CENP-B_N
EA36505	CENPI	chr1	74668266	74670318	2	Deuterostomia	OG_2802	2399	Ovaries	PF07778	CENP-I	PTHR48208	salmon
EA37305	PEX13	chr1	74684478	74766903	7	Deuterostomia	OG_11182	2076	Ovaries	PF04088,PF07653	SH3_2,Peroxin-13_N	PTHR19332	brown
EA38313	VIPAS39	chr1	74767283	74837395	19	Deuterostomia	OG_3793	1874	Ovaries	PF04840	Vps16_C	PTHR13364	turquoise
EA35814	Unchar_9339	chr1	74843602	74888274	9	Deuterostomia	OG_6484	938	Ovaries	PF00096	zf-C2H2	PTHR24393	turquoise
EA38951	L3HYPDH	chr1	74996225	75190306	5	Deuterostomia	OG_19296	138	GallBladder	PF05544	Pro_racemase	PTHR33442	green
EA38620	Unchar_10046	chr1	75149535	75149868	1	Myxines	OG_16789	0	none
EA37761	LRFN1-1	chr1	75600983	75745176	3	Deuterostomia	OG_8818	926	Brain	PF13855,PF07679	I-set,LRR_8	PTHR24369	blue
EA38734	Unchar_10080	chr1	75801618	75826641	8	Myxines	OG_6146	8	AdiposeTissue			PTHR10492	pink
EA38940	Unchar_10126	chr1	76455422	76455863	1	Deuterostomia	OG_6162	4	AdiposeTissue			PTHR46704	pink
EA38245	Unchar_9957	chr1	76560231	76561185	1	Eptata		0	none			PTHR35001
EA37238	Unchar_9693	chr1	76782994	76783940	1	Deuterostomia	OG_4312	1	Brain			PTHR46704	magenta
EA35850	Unchar_9353	chr1	76786928	76847120	2	Deuterostomia	OG_4312	21	Skin			PTHR46704	midnightblue
EA37081	Unchar_9649	chr1	76982957	76983257	1	Vertebrata	OG_6267	4	BloodCells			PTHR19303	darkgreen
EA38952	Unchar_10129	chr1	77022812	77023325	1	Deuterostomia	OG_6243	0	none
EA39044	Unchar_10150	chr1	77034649	77035447	1	Deuterostomia	OG_6243	0	none
EA38246	Unchar_9958	chr1	77089894	77148183	3	Eptata		12	Heart			PTHR47018	black
EA36792	Unchar_9583	chr1	77242013	77242328	1	Deuterostomia	OG_5984	2	Brain				magenta
EA35689	NEK9	chr1	77377807	77450878	22	Deuterostomia	OG_1431	1965	Gills	PF00069,PF00415	Pkinase,RCC1	PTHR44535	turquoise
EA37471	TMED10-2	chr1	77553121	77616370	5	Deuterostomia	OG_19653	5412	Ovaries	PF01105	EMP24_GP25L	PTHR22811	brown
EA38843	FOS-3	chr1	77803305	77825835	3	Deuterostomia	OG_7327	194	BloodCells	PF00170	bZIP_1	PTHR23351	turquoise
EA37122	ATF3-2	chr1	77843640	77900617	5	Deuterostomia	OG_5461	247	BloodCells	PF00170	bZIP_1	PTHR23351	darkgreen
EA39518	GSC-1	chr1	77945554	78021842	3	Deuterostomia	OG_2531	76	Skin	PF00046	Homeodomain	PTHR46643	midnightblue
EA38657	Unchar_10055	chr1	78008200	78008524	1	Myxines	OG_16667	0	none
EA36714	Unchar_9559	chr1	78120788	78121223	1	Eptata		0	none			PTHR36144
EA38136	DICER1-2	chr1	78213441	78311828	12	Chordata	OG_20404	231	Ovaries	PF00636,PF02170	Ribonuclease_3,PAZ	PTHR14950	yellow
EA39757	Unchar_10326	chr1	78315131	78315647	1	Deuterostomia	OG_4763	0	none			PTHR19303
EA38981	DICER1-3	chr1	78335665	78350362	6	Deuterostomia	OG_4763	60	Ovaries	PF03184	DDE_1	PTHR19303	yellow
EA37206	DICER1-1	chr1	78350638	78414785	13	Deuterostomia	OG_16556	118	Ovaries	PF04851,PF00271	Helicase_C,ResIII	PTHR14950	yellow
EA39462	Unchar_10244	chr1	78557328	78557730	1	Eptata		2	Gills	PF01498	HTH_Tnp_Tc3_2	PTHR23022	red
EA37659	ASB2-1	chr1	78597765	78668949	9	Chordata	OG_9783	388	SkeletalMuscle	PF12796,PF07525,PF00023	SOCS_box,Ank_2,Ank	PTHR24173	paleturquoise
EA37564	NKPD1-1	chr1	78706937	78734017	5	Deuterostomia	OG_7265	6324	Intestine	PF07693	KAP_NTPase	PTHR22674	grey60
EA36949	PPP4R3A-1	chr1	78772698	78906614	15	Deuterostomia	OG_17521	4494	Ovaries	PF04802	SMK-1	PTHR23318	brown
EA38905	NKPD1-2	chr1	78947526	79089282	5	Deuterostomia	OG_7265	2344	Gills	PF07693	KAP_NTPase	PTHR22674	lightgreen
EA37715	Unchar_9818	chr1	79120044	79124465	2	Deuterostomia	OG_7265	0	none			PTHR22674
EA37182	Unchar_9676	chr1	79128017	79156799	3	Deuterostomia	OG_4140	6	Brain	PF17921,PF18701	Integrase_H2C2,DUF5641	PTHR22955	turquoise
EA36044	Unchar_9398	chr1	79185288	79208821	5	Deuterostomia	OG_191	2	Kidney				purple
EA38473	ZFYVE19	chr1	79292495	79390028	11	Deuterostomia	OG_2334	1059	BloodCells	PF01363	FYVE	PTHR46603	turquoise
EA39703	Unchar_10308	chr1	79439664	79465979	5	Deuterostomia	OG_16406	869	GallBladder	PF06399	GFRP	PTHR16852	violet
EA38348	CYP1B1-1	chr1	79536863	79565133	5	Deuterostomia	OG_4413	3129	Brain	PF00067	p450	PTHR24289	green
EA39438	Unchar_10238	chr1	79640244	79640754	1	Eptata		22	Ovaries				yellow
EA36018	Unchar_9394	chr1	79837982	79868309	4	Deuterostomia	OG_5984	489	Ovaries			PTHR10489	brown
EA38073	Unchar_9913	chr1	79962041	79964027	2	Myxines	OG_6371	6	BloodCells			PTHR33198	darkgreen
EA37046	Unchar_9645	chr1	80106580	80109729	3	Deuterostomia	OG_6145	38	AdiposeTissue				cyan
EA38392	Unchar_9992	chr1	80116129	80117390	3	Deuterostomia	OG_543	92	GallBladder	PF13359	DDE_Tnp_4	PTHR22930	darkturquoise
EA38306	LTBP1-4	chr8	37771170	37814626	39	Deuterostomia	OG_2146	251445	SlimeGland	PF02736,PF00063	Myosin_N,Myosin_head	PTHR45615	lightcyan
EA37625	LTBP1-3	chr1	80618172	80830719	21	Deuterostomia	OG_6816	10347	Skin	PF07645,PF00683	TB,EGF_CA	PTHR24034	black
EA35714	Unchar_9320	chr1	80949915	81000250	3	Eptata		4	Skin			PTHR34000	midnightblue
EA36219	JAG1-3	chr1	81055509	81166503	20	Deuterostomia	OG_8885	1397	Ovaries	PF00008,PF01414,PF12661	hEGF,EGF,DSL	PTHR24049	yellow
EA36300	BRF1	chr1	81195053	81315539	18	Deuterostomia	OG_2046	587	Ovaries	PF07741,PF00382,PF08271	BRF1,TF_Zn_Ribbon,TFIIB	PTHR11618	greenyellow
EA38918	KCNK2	chr1	81343801	81410913	9	Deuterostomia	OG_696	700	AdiposeTissue	PF07885	Ion_trans_2	PTHR11003	blue
EA36924	PTPN14-2	chr1	81462657	81528170	8	Cyclostomata	OG_20405	1073	Skin	PF00102	Y_phosphatase	PTHR45706	darkturquoise
EA36357	Unchar_9470	chr1	81507974	81508580	1	Myxines	OG_21030	10	Kidney				darkturquoise
EA39780	RPS6KC1-1	chr1	81534926	81611549	14	Vertebrata	OG_10933	157	SlimeGland	PF00069,PF04212	Pkinase,MIT	PTHR15508	black
EA39197	ARL2	chr1	81618728	81631822	5	Deuterostomia	OG_4151	1697	Ovaries	PF00025	Arf	PTHR45697	green
EA38486	Unchar_10013	chr1	81631566	81653176	12	Deuterostomia	OG_8100	191	Brain	PF13516	LRR_6	PTHR24114	blue
EA38032	Unchar_9900	chr1	81660925	81665924	4	Deuterostomia	OG_5451	774	Ovaries			PTHR15750	brown
EA37270	Unchar_9702	chr1	81666446	81668050	1	Deuterostomia	OG_191	22	Ovaries	PF00078	RVT_1	PTHR19446	yellow
EA36861	Unchar_9597	chr1	81669494	81669884	1	Myxines	OG_21031	0	none
EA39239	FLVCR1-4	chr1	81670851	81762537	11	Deuterostomia	OG_5451	3650	Ovaries	PF07690,PF14822	Vasohibin,MFS_1	PTHR10924	brown
EA35704	FLVCR1-3	chr1	81803771	81817909	4	Deuterostomia	OG_1385	1689	Ovaries			PTHR10924	skyblue
EA39023	RBM4-2	chr1	81843005	81844839	1	Deuterostomia	OG_4099	8309	BloodCells	PF00076	RRM_1	PTHR48039	turquoise
EA36016	Unchar_9393	chr1	81862386	81868129	5	Deuterostomia	OG_14675	4274	Ovaries			PTHR15124	turquoise
EA39319	H3-3A-2	chr1	81890563	81900070	5	Deuterostomia	OG_7719	13611	BloodCells	PF00125	Histone	PTHR11426	turquoise
EA37549	TMEM121-1	chr1	82146649	82164142	3	Deuterostomia	OG_13371	69	Brain	PF14997	CECR6_TMEM121	PTHR31046	blue
EA37392	Unchar_9730	chr1	82211153	82211855	1	Eptata		2	Gills			PTHR35021	darkmagenta
EA37097	PRLHR	chr1	82357354	82379146	3	Deuterostomia	OG_5758	166	AdiposeTissue	PF00001	7tm_1	PTHR24235	blue
EA36765	AHNAK-2	chr1	82601500	82626168	4	Deuterostomia	OG_7864	143	Gills			PTHR23348	lightgreen
EA39117	AHNAK-4	chr15	12648801	12661787	6	Deuterostomia	OG_5399	171827	SlimeGland	PF00992	Troponin	PTHR13738	lightcyan
EA35871	AHNAK-1	chr1	82628418	82630482	1	Deuterostomia	OG_7864	59	SlimeGland			PTHR23348	lightgreen
EA38215	AHNAK-3	chr1	82631606	82632566	1	Deuterostomia	OG_7864	7	SlimeGland			PTHR23348	red
EA39580	AHNAK-5	chr1	82636609	82667828	3	Deuterostomia	OG_7864	18513	Skin			PTHR23348	turquoise
EA37373	SIVA1	chr1	82687814	82712865	3	Deuterostomia	OG_12648	808	Ovaries	PF05458	Siva	PTHR14365	greenyellow
EA36947	Unchar_9616	chr1	82713981	82747753	2	Deuterostomia	OG_6546	2	BloodCells				darkgreen
EA38576	Unchar_10034	chr1	82835436	82836126	2	Cyclostomata	OG_11604	14	AdiposeTissue				yellowgreen
EA37404	KIF26B-1	chr1	82900932	83094076	14	Deuterostomia	OG_11603	655	AdiposeTissue	PF00225	Kinesin	PTHR21608	blue
EA36475	Unchar_9506	chr1	83289946	83290645	1	Myxines	OG_6550	0	none
EA36054	Unchar_9401	chr1	83290760	83291117	1	Vertebrata	OG_6437	2	Gills				red
EA36512	ADCK1	chr1	83537745	83696795	10	Deuterostomia	OG_10883	758	Ovaries	PF03109	ABC1	PTHR43173	green
EA38102	HNRNPUL1-2	chr1	83705951	83709078	4	Deuterostomia	OG_7937	5625	BloodCells			PTHR12381	turquoise
EA38578	Unchar_10035	chr1	83717925	83719494	1	Eptata		16	AdiposeTissue				blue
EA39245	Unchar_10199	chr1	83719749	83720157	1	Eptata		3	Intestine				firebrick4
EA39750	Unchar_10324	chr1	83721520	83722606	1	Eptata		7	AdiposeTissue				pink
EA38049	Unchar_9905	chr1	83722625	83724263	1	Eptata		4	Gills				lightgreen
EA38591	Unchar_10038	chr1	83724379	83726674	1	Eptata		6	Ovaries				yellow
EA39201	Unchar_10189	chr1	83726757	83727876	1	Eptata		4	BloodCells				coral1
EA35690	Unchar_9313	chr1	83728393	83731633	1	Eptata		4	BloodCells				darkolivegreen
EA36400	HNRNPUL1-1	chr1	83732663	83768666	10	Deuterostomia	OG_7937	5880	BloodCells	PF13671,PF00622	SPRY,AAA_33	PTHR12381	turquoise
EA38385	Unchar_9990	chr1	83787928	83788499	1	Deuterostomia	OG_6622	28	Ovaries	PF16087	DUF4817	PTHR47326	brown
EA38638	GALNT2	chr1	83829847	83951158	14	Deuterostomia	OG_442	4898	Kidney	PF00652,PF00535	Glycos_transf_2,Ricin_B_lectin	PTHR11675	green
EA38044	Unchar_9903	chr1	83959230	83989955	4	Eptata		841	Kidney				green
EA36921	AQR-1	chr1	84009918	84142028	19	Chordata	OG_16812	351	Skin	PF16399	Aquarius_N	PTHR10887	black
EA38300	AQR-2	chr1	84148248	84203186	13	Deuterostomia	OG_1490	770	Ovaries	PF13086,PF16399	AAA_11,Aquarius_N	PTHR10887	brown
EA38860	AQR-3	chr1	84215962	84304984	13	Eptata		3263	Ovaries	PF13087	AAA_12	PTHR10887	brown
EA36420	XPO5	chr1	84304572	84477544	34	Deuterostomia	OG_3299	5443	Ovaries	PF08389,PF03810	IBN_N,Xpo1	PTHR11223	turquoise
EA35854	Unchar_9354	chr1	84819617	84843857	2	Myxines	OG_21032	4	AdiposeTissue				pink
EA38274	Unchar_9966	chr1	85228734	85229136	1	Myxines	OG_12278	15	AdiposeTissue				blue
EA38821	Unchar_10099	chr1	85254596	85255841	1	Eptata		4	Gills			PTHR36586	red
EA39236	FLRT1-3	chr1	85324465	85324819	1	Chordata	OG_8537	3	Brain	PF01462	LRRNT	PTHR45712	magenta
EA37540	FLRT3-2	chr1	85325328	85326200	2	Deuterostomia	OG_4833	3	AdiposeTissue	PF01463	LRRCT	PTHR24366	pink
EA37070	FLRT1-2	chr1	85369718	85372282	2	Deuterostomia	OG_4833	623	AdiposeTissue	PF01463,PF13855	LRRCT,LRR_8	PTHR45712	blue
EA38058	Unchar_9908	chr1	85396843	85397221	1	Deuterostomia	OG_7223	2	AdiposeTissue			PTHR33327	blue
EA39737	HIP1-8	chr1	85538828	85539572	1	Deuterostomia	OG_7222	0	none	PF07651	ANTH	PTHR10407
EA39169	Unchar_10182	chr1	85677200	85705510	4	Deuterostomia	OG_1284	2	BloodCells				turquoise
EA38012	Unchar_9893	chr1	85720521	85721421	1	Eptata		10	Gills				red
EA36565	Unchar_9523	chr1	86047897	86048197	1	Myxines	OG_12287	0	none
EA37901	Unchar_9863	chr1	86099880	86110307	4	Deuterostomia	OG_1149	97	Brain				turquoise
EA38855	Unchar_10107	chr1	86214931	86215285	1	Deuterostomia	OG_1495	4	Gills				red
EA38067	NHEJ1	chr1	86285666	86434766	10	Deuterostomia	OG_7739	780	Ovaries	PF09302	XLF	PTHR32235	green
EA39726	JMJD4	chr1	86455548	86472962	6	Deuterostomia	OG_3638	1814	Kidney	PF13621	Cupin_8	PTHR12480	green
EA39270	ALS2	chr1	86476773	86614152	34	Deuterostomia	OG_8139	644	Intestine	PF02493,PF00415,PF02204	MORN,RCC1,VPS9	PTHR46089	turquoise
EA38596	RAPH1-2	chr1	86635121	86657308	11	Deuterostomia	OG_510	1605	AdiposeTissue	PF00788,PF00169	RA,PH	PTHR11243	black
EA38122	RAPH1-1	chr1	86660559	86726651	5	Deuterostomia	OG_510	152	AdiposeTissue			PTHR11243	black
EA39196	Unchar_10188	chr1	86729316	86756672	6	Myxines	OG_12028	38	AdiposeTissue				blue
EA38411	Unchar_10000	chr1	86853364	86854693	1	Eptata		176	BloodCells	PF00096	zf-C2H2	PTHR24408	turquoise
EA38173	Unchar_9940	chr1	86857591	86966580	6	Deuterostomia	OG_2083	674	Ovaries	PF00096	zf-C2H2	PTHR24390	brown
EA39559	Unchar_10272	chr1	86862833	86863535	1	Myxines	OG_7235	6	Ovaries				royalblue
EA38633	Unchar_10049	chr1	87048899	87049214	1	Deuterostomia	OG_1495	2	Brain	PF13384	HTH_23	PTHR23022	sienna3
EA39535	Unchar_10267	chr1	87211675	87212428	1	Deuterostomia	OG_4312	2	GallBladder			PTHR47018	lightyellow
EA39791	Unchar_10330	chr1	87247944	87267595	3	Eptata		20	AdiposeTissue				blue
EA37434	Unchar_9745	chr1	87371840	87372395	1	Eptata		8	GallBladder				lightyellow
EA37957	AKAP9-1	chr1	87526756	87721211	18	Deuterostomia	OG_9353	3092	Skin	PF10495	PACT_coil_coil	PTHR44981	black
EA37036	Unchar_9639	chr1	87740075	87740372	1	Eptata		8	AdiposeTissue				blue
EA38177	MCM3AP-1	chr4	87652488	87654301	6	Vertebrata	OG_6813	167978	SlimeGland	PF00038	Filament	PTHR45616	lightcyan
EA39003	Unchar_10139	chr1	87849984	87852258	3	Deuterostomia	OG_4867	10	GallBladder	PF05970	PIF1	PTHR10492	turquoise
EA39477	MCM3AP-2	chr1	87853037	87977514	24	Deuterostomia	OG_6340	3065	BloodCells	PF03399,PF16769	MCM3AP_GANP,SAC3_GANP	PTHR12436	turquoise
EA37660	FKBP10-1	chr1	88011645	88042020	10	Deuterostomia	OG_8813	34320	Skin	PF00254	FKBP_C	PTHR46046	black
EA38112	P3H4	chr1	88043105	88076602	7	Deuterostomia	OG_6832	719	Skin			PTHR13986	black
EA36382	Unchar_9476	chr1	88082365	88224531	10	Deuterostomia	OG_1154	1008	Ovaries			PTHR39313	yellow
EA36931	Unchar_9613	chr1	88164259	88170313	2	Deuterostomia	OG_4763	14	Gills			PTHR19303	red
EA37257	BMP8A	chr1	88226486	88236980	5	Deuterostomia	OG_15344	24	GallBladder	PF00688,PF00019	TGFb_propeptide,TGF_beta	PTHR11848	lightyellow
EA36938	PON2-1	chr1	88239292	88242238	3	Deuterostomia	OG_8352	4144	Liver			PTHR11799	plum
EA35739	PON3	chr1	88254159	88367974	6	Deuterostomia	OG_8352	1577	Liver	PF05970	PIF1	PTHR10492	plum
EA37997	PPP1R9B	chr1	88418591	88608276	20	Deuterostomia	OG_5751	2473	Skin	PF17817,PF00595	PDZ,PDZ_5	PTHR16154	midnightblue
EA37762	Unchar_9830	chr1	88608929	88609289	1	Eptata		4	Skin				lightgreen
EA37166	SGCE-2	chr1	88633348	88673552	11	Deuterostomia	OG_11888	8809	SkeletalMuscle	PF05510	Sarcoglycan_2	PTHR10132	saddlebrown
EA39013	COL2A1-4	chr1	88673740	88816692	53	Deuterostomia	OG_3941	995	GallBladder	PF01410,PF01391	Collagen,COLFI	PTHR24023	orange
EA38791	Unchar_10092	chr1	88975837	88992564	4	Deuterostomia	OG_20109	2141	Ovaries			PTHR12791	turquoise
EA36410	GNGT1	chr1	88998691	89001801	2	Vertebrata	OG_5467	39	Intestine	PF00631	G-gamma	PTHR13809	grey60
EA37419	Unchar_9741	chr1	89001840	89027581	3	Eptata		5	GallBladder				brown
EA38551	Unchar_10029	chr1	89037968	89038601	1	Myxines	OG_11974	2	Ovaries				yellow
EA37896	TFPI2-3	chr1	89047119	89074807	5	Chordata	OG_6307	12364	GallBladder	PF00014	Kunitz_BPTI	PTHR10083	black
EA38575	CALCRL-3	chr1	89106680	89177278	13	Deuterostomia	OG_8347	573	Gills	PF00002,PF02793	7tm_2,HRM	PTHR45620	greenyellow
EA37447	METAP1D	chr1	89219360	89304215	10	Deuterostomia	OG_4219	559	Brain	PF00557	Peptidase_M24	PTHR43330	green
EA37509	C1GALT1-2	chr1	89335984	89458994	5	Deuterostomia	OG_17568	4167	Kidney	PF02434	Fringe	PTHR23033	salmon
EA36053	WDR75	chr1	89475593	89570005	21	Deuterostomia	OG_17569	4408	Ovaries	PF00400	WD40	PTHR44215	salmon
EA36651	MAP3K20-2	chr1	89577586	89711741	18	Deuterostomia	OG_8621	4647	Kidney	PF07714,PF07647	PK_Tyr_Ser-Thr,SAM_2	PTHR44329	purple
EA36141	Unchar_9426	chr1	89757766	89758705	3	Myxines	OG_12746	1985	Kidney				purple
EA38655	Unchar_10054	chr1	89784160	89784517	1	Deuterostomia	OG_4312	2	AdiposeTissue				pink
EA38874	Unchar_10110	chr1	89794918	89795291	1	Deuterostomia	OG_5224	6	Gills			PTHR47027	red
EA39280	Unchar_10208	chr1	89796733	89822079	3	Deuterostomia	OG_5224	98	Kidney				purple
EA38402	Unchar_9997	chr1	89995877	90048469	4	Deuterostomia	OG_4312	19	Brain				green
EA38388	MKI67	chr1	90283844	90392068	10	Deuterostomia	OG_15999	73	Ovaries	PF00498,PF15276	FHA,PP1_bind	PTHR21603	yellow
EA38453	Unchar_10010	chr1	90397626	90398064	1	Eptata		13	GallBladder				coral2
EA38787	Unchar_10090	chr1	90414328	90442017	4	Eptata		5036	Intestine				darkred
EA35975	Unchar_9382	chr1	90442450	90448176	3	Eptata		331	BloodCells				salmon
EA38978	CLINT1-1	chr1	90448295	90571374	14	Deuterostomia	OG_15336	2973	Ovaries	PF01417	ENTH	PTHR12276	turquoise
EA37251	Unchar_9697	chr1	90625607	90643650	3	Eptata		8	BloodCells			PTHR34226	darkgreen
EA39229	MRPS18C	chr1	90638788	90653664	6	Deuterostomia	OG_8937	5690	Ovaries	PF01084	Ribosomal_S18	PTHR13479	brown
EA36468	MYL2-1	chr1	90658703	90667308	7	Chordata	OG_7452	994951	SkeletalMuscle	PF13405,PF13833	EF-hand_8,EF-hand_6	PTHR23049	paleturquoise
EA38635	BNIP3-1	chr1	90669222	90702322	7	Deuterostomia	OG_20191	1795	SlimeGland	PF06553	BNIP3	PTHR15186	green
EA36104	Unchar_9414	chr4	87592558	87593475	4	Vertebrata	OG_6813	157870	SlimeGland	PF00038	Filament	PTHR23239	lightcyan
EA38720	Unchar_10071	chr1	90728329	90751616	3	Eptata		298	Ovaries				green
EA36965	B4GALT7	chr1	90751641	90755259	5	Deuterostomia	OG_2291	1027	Ovaries	PF13733,PF02709	Glyco_transf_7N,Glyco_transf_7C	PTHR19300	turquoise
EA37933	Unchar_9871	chr1	90755753	90773846	7	Myxines	OG_11916	2401	Gills	PF06818	Fez1	PTHR19354	turquoise
EA38479	WFS1-1	chr1	90788523	90918209	34	Deuterostomia	OG_4558	5358	AdiposeTissue			PTHR13098	cyan
EA39396	Unchar_10231	chr1	91105948	91116502	6	Vertebrata	OG_20806	3641	Ovaries			PTHR10418	brown
EA36599	Unchar_9531	chr1	91127194	91127689	3	Vertebrata	OG_20806	816	Ovaries				brown
EA36977	PAIP2	chr1	91153397	91172511	4	Deuterostomia	OG_15452	25851	BloodCells	PF07145	PAM2	PTHR13154	turquoise
EA35680	TEX261	chr1	91206423	91239687	6	Deuterostomia	OG_19614	1057	Ovaries	PF04148	Erv26	PTHR13144	brown
EA36112	Unchar_9419	chr1	91206809	91207142	1	Eptata		3	Intestine				grey60
EA36337	Unchar_9467	chr1	91207642	91208578	1	Eptata		4	Skin				navajowhite2
EA35779	POLR1A-1	chr1	91239715	91342112	16	Deuterostomia	OG_15612	364	Ovaries	PF04983,PF00623,PF04997	RNA_pol_Rpb1_3,RNA_pol_Rpb1_2,RNA_pol_Rpb1_1	PTHR19376	greenyellow
EA39650	POLR1A-3	chr1	91342764	91407804	16	Deuterostomia	OG_15612	614	Ovaries	PF04983,PF05000,PF04998	RNA_pol_Rpb1_3,RNA_pol_Rpb1_5,RNA_pol_Rpb1_4	PTHR19376	green
EA37075	Unchar_9648	chr1	91361632	91361995	1	Myxines	OG_6380	19	Ovaries				yellow
EA38626	Unchar_10047	chr1	91362756	91363501	2	Deuterostomia	OG_6136	12	Gills			PTHR47018	red
EA37752	POLR1A-2	chr1	91407832	91435751	5	Deuterostomia	OG_15612	636	BloodCells	PF04998	RNA_pol_Rpb1_5	PTHR19376	turquoise
EA36183	FGFR2-1	chr1	91447488	91591117	17	Deuterostomia	OG_694	4045	Ovaries	PF13927,PF07679,PF07714	Ig_3,PK_Tyr_Ser-Thr,I-set	PTHR24416	darkorange
EA37042	Unchar_9643	chr1	91459583	91459910	1	Myxines	OG_9638	2	GallBladder				lavenderblush3
EA37031	UBAP2L-2	chr1	91660975	91801797	17	Deuterostomia	OG_16085	12275	GallBladder	PF12478	DUF3697	PTHR16308	turquoise
EA36837	UBAP2L-1	chr1	91817216	91838025	7	Deuterostomia	OG_16085	2191	GallBladder			PTHR16308	turquoise
EA38342	SRSF3-2	chr1	91867415	91877126	2	Deuterostomia	OG_6625	1096	BloodCells	PF00076	RRM_1	PTHR23147	salmon
EA36171	ACADVL	chr1	91903297	92033148	22	Deuterostomia	OG_18207	5322	Ovaries	PF00441,PF02771	Acyl-CoA_dh_1,Acyl-CoA_dh_N	PTHR43884	brown
EA36464	ADD3	chr1	92067705	92078748	6	Deuterostomia	OG_16215	3808	Kidney			PTHR10672	turquoise
EA36963	Unchar_9623	chr1	92087348	92092712	5	Deuterostomia	OG_16215	1	Intestine			PTHR10672	grey60
EA38996	ADD1-1	chr1	92098494	92127008	15	Deuterostomia	OG_16215	2830	AdiposeTissue	PF00596	Aldolase_II	PTHR10672	green
EA37374	Unchar_9727	chr1	92131043	92131349	1	Eptata		4	AdiposeTissue			PTHR45795	blue
EA38883	HK2-2	chr1	92206486	92344341	18	Deuterostomia	OG_1232	338	SlimeGland	PF00349,PF03727	Hexokinase_1,Hexokinase_2	PTHR19443	honeydew1
EA36650	Unchar_9545	chr1	92350424	92350997	1	Deuterostomia	OG_471	2	Brain			PTHR46888	magenta
EA36065	Unchar_9404	chr1	92351637	92352108	1	Deuterostomia	OG_471	2	GallBladder			PTHR46888	lightyellow
EA36864	Unchar_9598	chr1	92354738	92355155	1	Deuterostomia	OG_471	0	none			PTHR24559
EA36943	Unchar_9615	chr1	92355452	92355722	1	Deuterostomia	OG_471	0	none			PTHR24559
EA37777	DDX41-1	chr1	92428086	92437880	8	Deuterostomia	OG_1295	587	Kidney	PF00270,PF00271	DEAD,Helicase_C	PTHR47958	turquoise
EA39399	DDX41-2	chr1	92445036	92482839	16	Deuterostomia	OG_1295	1517	GallBladder	PF00270,PF00271	DEAD,Helicase_C	PTHR47958	turquoise
EA39191	UIMC1	chr1	92489855	92589781	12	Deuterostomia	OG_6695	7974	Ovaries			PTHR15932	brown
EA36069	SH3BP2-1	chr1	92631265	92725289	17	Deuterostomia	OG_8411	1254	Gills	PF00169	PH	PTHR15126	green
EA38809	HSD3B1	chr4	87651579	87652433	3	Vertebrata	OG_6813	144105	SlimeGland			PTHR45616	lightcyan
EA38380	Unchar_9986	chr1	92808983	92809764	3	Deuterostomia	OG_1149	0	none			PTHR24559
EA37143	Unchar_9661	chr1	92817583	92818204	1	Deuterostomia	OG_1149	4	Gills			PTHR24559	red
EA36640	Unchar_9542	chr1	92824121	92825491	3	Deuterostomia	OG_1149	2	Kidney			PTHR34072	purple
EA35902	CRYL1	chr1	92828925	92918768	8	Deuterostomia	OG_2099	1229	Ovaries	PF00725,PF02737	3HCDH_N,3HCDH	PTHR48075	turquoise
EA38991	MPHOSPH8	chr1	92952102	92987365	10	Deuterostomia	OG_3947	1987	Ovaries	PF12796	Ank_2	PTHR24166	turquoise
EA36082	Unchar_9409	chr1	92993960	92998019	2	Deuterostomia	OG_3947	106	Ovaries	PF00385	Chromo	PTHR22812	turquoise
EA39794	TMEM39A	chr1	93008347	93078202	10	Deuterostomia	OG_2871	3195	Ovaries	PF10271	Tmp39	PTHR12995	salmon
EA39040	Unchar_10148	chr1	93082645	93083080	1	Deuterostomia	OG_6136	10	Gills				red
EA35749	PDGFRA-1	chr1	93166417	93431617	39	Eptata		1334	BloodCells	PF07714,PF07679,PF01825,PF00002,PF00047	ig,GPS,PK_Tyr_Ser-Thr,7tm_2,I-set	PTHR24416	brown
EA36527	Unchar_9516	chr1	93176717	93182894	3	Deuterostomia	OG_1495	10	Gills	PF01498	HTH_Tnp_Tc3_2	PTHR23022	lightsteelblue1
EA38852	Unchar_10106	chr1	93185592	93185985	1	Deuterostomia	OG_191	2	Skin			PTHR47027	midnightblue
EA37453	ADGRG6-2	chr1	93268370	93271207	2	Eptata		142	Gills	PF00002	7tm_2	PTHR12011	lightgreen
EA37775	Unchar_9835	chr1	93276335	93276602	1	Deuterostomia	OG_6151	0	none
EA37497	Unchar_9755	chr1	93278148	93278765	1	Deuterostomia	OG_6151	25	Brain			PTHR46704	green
EA36170	Unchar_9436	chr1	93433895	93434288	1	Eptata		3	Brain				sienna3
EA38616	AC058822.1-2	chr1	93441283	93446745	5	Eptata		1169	BloodCells	PF07714	PK_Tyr_Ser-Thr	PTHR24416	brown
EA36843	GJB6-4	chr1	93448894	93473660	4	Cyclostomata	OG_20796	574	Gills	PF00029	Connexin	PTHR11984	lightgreen
EA37834	Unchar_9845	chr1	93481089	93555392	11	Eptata		2287	BloodCells				darkred
EA39437	TIGD1-19	chr1	93570186	93578996	3	Deuterostomia	OG_4763	780	Skin	PF03221,PF03184	HTH_Tnp_Tc5,DDE_1	PTHR19303	turquoise
EA36247	Unchar_9449	chr1	93575542	93576361	1	Vertebrata	OG_6236	30	Heart			PTHR46114	tan
EA35986	Unchar_9385	chr1	93597030	93605068	3	Eptata		243	Kidney				purple
EA39412	PDZK1-2	chr1	93703243	93828459	5	Myxines	OG_20408	6735	Kidney	PF17820,PF00595	PDZ_6,PDZ	PTHR14191	violet
EA35870	Unchar_9360	chr1	93829228	93834537	2	Deuterostomia	OG_6531	3726	BloodCells	PF00096	zf-C2H2	PTHR24409	turquoise
EA39735	Unchar_10318	chr1	93847658	93862408	5	Deuterostomia	OG_18550	49623	GallBladder	PF10262	Rdx	PTHR15124	turquoise
EA39168	Unchar_10181	chr1	93867366	93891969	5	Cyclostomata	OG_15958	974	Heart			PTHR15025	bisque4
EA38679	WDR45B	chr1	93967627	93978482	6	Deuterostomia	OG_10896	1767	Ovaries			PTHR11227	brown
EA38018	IFFO1	chr1	93981394	94009562	15	Vertebrata	OG_6435	7370	AdiposeTissue			PTHR14516	blue
EA35700	AREL1	chr1	94039721	94170004	18	Deuterostomia	OG_1743	3339	Ovaries	PF00632	HECT	PTHR11254	brown
EA36351	TTLL5	chr1	94255187	94581630	30	Deuterostomia	OG_2595	1771	AdiposeTissue	PF03133	TTL	PTHR12241	blue
EA39392	TGFB3-2	chr1	94582812	94606165	7	Deuterostomia	OG_8011	6320	Heart	PF00688,PF00019	TGFb_propeptide,TGF_beta	PTHR11848	brown
EA35912	WDR43	chr1	94697123	94795010	18	Deuterostomia	OG_5289	2144	Ovaries	PF00400,PF04003	WD40,Utp12	PTHR44267	brown
EA36346	DESI2	chr1	94812374	94841258	5	Deuterostomia	OG_2345	364	GallBladder	PF05903	Peptidase_C97	PTHR12378	turquoise
EA37971	CCDC97	chr1	94844685	94891713	6	Deuterostomia	OG_18313	1358	Ovaries	PF09747	DUF2052	PTHR31840	royalblue
EA37235	ZFYVE1	chr1	94896359	94982932	12	Deuterostomia	OG_16204	1950	AdiposeTissue	PF01363	FYVE	PTHR46624	green
EA36342	ZBED9-8	chr1	94912836	94913259	1	Eptata		50	AdiposeTissue			PTHR45935	cyan
EA39227	ZBED8-11	chr1	94920212	94921438	2	Deuterostomia	OG_1376	0	none			PTHR45935
EA38660	Unchar_10056	chr1	94929354	94929738	1	Eptata		0	none			PTHR45935
EA37810	THAP9-5	chr1	95052627	95053509	1	Deuterostomia	OG_5984	30	AdiposeTissue	PF12017	Tnp_P_element	PTHR10725	turquoise
EA38673	Unchar_10060	chr1	95061120	95128227	9	Eptata		134	Ovaries				darkgrey
EA36709	Unchar_9556	chr1	95170704	95171001	1	Chordata	OG_16190	0	none
EA39777	RBM48	chr1	95176004	95247006	7	Deuterostomia	OG_18649	2745	Ovaries			PTHR20957	brown
EA38737	HACD2	chr1	95247132	95305802	7	Deuterostomia	OG_18469	4635	SkeletalMuscle	PF04387	PTPLA	PTHR11035	violet
EA36918	Unchar_9610	chr1	95318192	95358659	7	Deuterostomia	OG_6200	278	AdiposeTissue	PF13909,PF00096	zf-H2C2_5,zf-C2H2	PTHR24393	green
EA36165	Unchar_9434	chr1	95448375	95448870	1	Eptata		10	SlimeGland				sienna3
EA36463	Unchar_9502	chr1	95463132	95543949	6	Myxines	OG_21033	66	AdiposeTissue				black
EA35706	Unchar_9318	chr1	95581003	95585182	3	Eptata		7	Intestine				pink
EA37436	Unchar_9746	chr1	95586306	95587534	1	Myxines	OG_6763	16	Gills			PTHR47746	red
EA37691	Unchar_9814	chr1	95608790	95609168	1	Myxines	OG_6763	0	none
EA37846	Unchar_9848	chr1	95617725	95618103	1	Myxines	OG_6763	0	none
EA39460	Unchar_10243	chr1	95651464	95651917	1	Myxines	OG_6763	0	none			PTHR47746
EA39470	Unchar_10247	chr1	95667801	95668203	1	Eptata		43	Gills				darkmagenta
EA38288	CDK5RAP3	chr1	95736382	95763761	14	Deuterostomia	OG_10969	3054	Ovaries	PF05600	DUF773	PTHR14894	turquoise
EA37027	ATF7	chr1	95764665	95934599	13	Deuterostomia	OG_8217	866	Ovaries	PF00170	bZIP_1	PTHR19304	turquoise
EA37954	Unchar_9875	chr1	95936486	95937638	1	Eptata		0	none			PTHR32246
EA39150	Unchar_10176	chr1	95939453	95941079	1	Eptata		0	none	PF12779	WXXGXW
EA35933	Unchar_9373	chr1	95942492	95944520	1	Eptata		0	none			PTHR32246
EA37641	Unchar_9799	chr1	95947100	95948083	3	Eptata		93	Ovaries				darkorange
EA38093	ATP5MC3	chr1	95991272	96001362	4	Deuterostomia	OG_2067	16860	Heart	PF00137	ATP-synt_C	PTHR10031	orange
EA39264	Unchar_10204	chr1	96078576	96078921	1	Myxines	OG_11897	0	none
EA36033	HOXC13-2	chr1	96219944	96221977	2	Chordata	OG_5640	2	AdiposeTissue	PF12284,PF00046	HoxA13_N,Homeodomain	PTHR45804	brown4
EA39327	HOXD11	chr1	96291593	96317696	3	Deuterostomia	OG_6722	2	Brain	PF00046	Homeodomain	PTHR46092	magenta
EA37797	HOXB8-3	chr4	87543788	87544352	1	Vertebrata	OG_6813	131768	SlimeGland				lightcyan
EA35886	HOXC9-1	chr1	96490029	96490574	2	Eptata		0	none	PF00046	Homeodomain	PTHR45970
EA35998	HOXB8-2	chr5	139308565	139384359	27	Deuterostomia	OG_8356	128507	SlimeGland	PF18362,PF00041,PF07679	THB,fn3,I-set	PTHR13817	lightcyan
EA37578	HOXC9-2	chr1	96500972	96502578	2	Vertebrata	OG_8190	23	SlimeGland	PF04617,PF00046	Homeodomain,Hox9_act	PTHR45970	blue
EA39459	HOXB7-1	chr6	116965318	117048182	10	Deuterostomia	OG_5312	121644	SlimeGland	PF00038	Filament	PTHR23239	lightcyan
EA36592	HOXC6-2	chr4	87593620	87594276	1	Myxines	OG_21004	108102	SlimeGland				lightcyan
EA36213	HOXB5-2	chr1	96590708	96591570	2	Vertebrata	OG_6153	245	Brain	PF00046	Homeodomain	PTHR45659	blue
EA37428	Unchar_9743	chr1	96614399	96614798	1	Eptata		110	Kidney			PTHR34398	purple
EA35798	HOXD4	chr1	96618501	96619598	2	Deuterostomia	OG_6894	287	Brain	PF00046	Homeodomain	PTHR45771	blue
EA38604	HOXD3-2	chr1	96810828	96820306	4	Deuterostomia	OG_3196	1863	Kidney	PF13293,PF00046	Homeodomain,DUF4074	PTHR45664	blue
EA36863	HOXA2-2	chr1	96822579	96827898	3	Deuterostomia	OG_8444	1779	Kidney	PF00046	Homeodomain	PTHR45664	purple
EA37448	Unchar_9747	chr1	96830388	96941244	5	Eptata		16	Kidney				purple
EA37009	CBX1-2	chr1	97328507	97391379	5	Deuterostomia	OG_8422	4007	BloodCells	PF00385,PF01393	Chromo_shadow,Chromo	PTHR22812	turquoise
EA37411	Unchar_9737	chr14	8414567	8429638	10	Vertebrata	OG_6648	107396	SlimeGland	PF00038	Filament	PTHR45616	lightcyan
EA35799	AGPS-1	chr1	97408024	97543473	12	Deuterostomia	OG_2254	2011	Kidney	PF01565	FAD_binding_4	PTHR46568	violet
EA37455	AGPS-2	chr1	97594018	97612478	5	Deuterostomia	OG_2254	6	GallBladder	PF02913	FAD-oxidase_C	PTHR46568	green
EA37823	AGPS-3	chr1	97614672	97800222	13	Deuterostomia	OG_2254	2269	Kidney	PF02913	FAD-oxidase_C	PTHR46568	violet
EA36665	Unchar_9548	chr1	97807414	97848698	3	Eptata		16	AdiposeTissue				pink
EA37203	OSBPL6-1	chr1	98035815	98422077	22	Deuterostomia	OG_5789	440	AdiposeTissue	PF01237	Oxysterol_BP	PTHR10972	blue
EA38516	Unchar_10022	chr1	98473960	98522288	3	Deuterostomia	OG_2369	2	BloodCells				magenta
EA39713	TTN-5	chr1	98569130	98814144	159	Deuterostomia	OG_206	187334	SkeletalMuscle	PF00041,PF07679,PF00069	Pkinase,fn3,I-set		saddlebrown
EA35921	TTN-2	chr1	98939959	99077723	99	Deuterostomia	OG_206	7645	SkeletalMuscle	PF07679	I-set		saddlebrown
EA36380	TTN-3	chr1	99082396	99092891	5	Deuterostomia	OG_206	40	SkeletalMuscle	PF07679	I-set		saddlebrown
EA38917	Unchar_10119	chr1	99298476	99313298	2	Deuterostomia	OG_191	0	none	PF00078	RVT_1
EA36624	ZBED9-9	chr1	99454865	99455444	1	Deuterostomia	OG_1376	10	Skin				midnightblue
EA39383	Unchar_10228	chr1	99455993	99456425	1	Eptata		6	Heart				orange
EA36668	Unchar_9550	chr1	99606419	99606725	1	Deuterostomia	OG_1376	0	none
EA38441	Unchar_10007	chr1	99662810	99663952	3	Deuterostomia	OG_7222	3	AdiposeTissue				pink
EA38134	ZNF385B-2	chr1	99706987	100340661	9	Deuterostomia	OG_7354	342	AdiposeTissue	PF12874	zf-met		royalblue
EA37218	ZNF385D-3	chr1	99708338	99737022	3	Deuterostomia	OG_7354	0	none	PF12171	zf-C2H2_jaz
EA39340	ZNF385B-3	chr1	99738398	99915308	7	Deuterostomia	OG_7354	4	Heart	PF12874	zf-met		tan
EA39614	Unchar_10289	chr1	99941656	99942130	1	Deuterostomia	OG_189	6	Brain	PF00078	RVT_1		blue
EA37671	Unchar_9807	chr1	100057212	100059672	2	Vertebrata	OG_7434	2	Brain				magenta
EA36089	Unchar_9411	chr1	100063903	100064320	1	Deuterostomia	OG_6392	0	none
EA36485	Unchar_9507	chr1	100064413	100065424	1	Deuterostomia	OG_6392	4	AdiposeTissue				pink
EA36109	Unchar_9417	chr1	100125681	100126020	1	Deuterostomia	OG_5110	0	none
EA37349	Unchar_9719	chr1	100264585	100265733	1	Deuterostomia	OG_4666	14	AdiposeTissue	PF14291	DUF4371		pink
EA35774	Unchar_9328	chr1	100319651	100326461	3	Vertebrata	OG_7499	8	AdiposeTissue				blue
EA35721	Unchar_9321	chr4	87628390	87629330	4	Vertebrata	OG_6813	92918	SlimeGland	PF00038	Filament	PTHR45616	lightcyan
EA39066	Unchar_10156	chr1	100583654	100583990	1	Eptata		7	AdiposeTissue				pink
EA36873	CWC22	chr1	100626558	100904102	22	Deuterostomia	OG_3459	3478	Ovaries	PF02854,PF02847	MIF4G,MA3		brown
EA38487	UBE2E3	chr1	100991172	101051740	6	Deuterostomia	OG_1801	684	Gills	PF00179,PF00078	RVT_1,UQ_con		turquoise
EA37944	CHST2	chr1	101071090	101088686	7	Vertebrata	OG_8458	880	Brain	PF00685	Sulfotransfer_1		blue
EA36572	PCCB-1	chr1	101102432	101135740	5	Myxines	OG_20410	939	Heart	PF01039	Carboxyl_trans		green
EA37361	PCCB-2	chr1	101135790	101181869	11	Deuterostomia	OG_11258	5295	Heart	PF01039	Carboxyl_trans		orange
EA37708	Unchar_9817	chr1	101192118	101192880	1	Eptata		4	Gills				red
EA38022	SNX4	chr1	101200673	101286421	14	Deuterostomia	OG_16668	2614	Ovaries	PF00787	PX		green
EA38106	Unchar_9922	chr1	101288519	101289155	2	Eptata		204	Ovaries				green
EA37593	TGFBR2	chr1	101331542	101407557	9	Deuterostomia	OG_18360	23886	Ovaries	PF00069,PF08917	Pkinase,ecTbetaR2		brown
EA39495	GYG1-1	chr1	101443785	101545591	8	Deuterostomia	OG_18166	1900	Ovaries	PF01501	Glyco_transf_8	PTHR11183	yellow
EA38378	Unchar_9985	chr1	101561034	101606787	5	Vertebrata	OG_8807	444	AdiposeTissue	PF13837	Myb_DNA-bind_4	PTHR47595	green
EA38898	Unchar_10115	chr3	171549279	171568623	5	Eptata		91849	SlimeGland				lightcyan
EA38353	FAXDC2	chr1	101613517	101703244	12	Deuterostomia	OG_531	9548	AdiposeTissue	PF04116	FA_hydroxylase	PTHR11863	green
EA35713	Unchar_9319	chr1	101703293	101713658	3	Eptata		4232	AdiposeTissue				turquoise
EA36131	Unchar_9423	chr1	101720720	101724399	3	Eptata		20	AdiposeTissue				blue
EA38539	GPD1	chr1	101749768	101817366	8	Deuterostomia	OG_1018	60221	SkeletalMuscle	PF01210,PF07479	NAD_Gly3P_dh_N,NAD_Gly3P_dh_C	PTHR11728	paleturquoise
EA37911	IQCB1	chr1	101816881	101841658	13	Deuterostomia	OG_11384	3309	SkeletalMuscle	PF00612	IQ	PTHR15673	blue
EA39221	Unchar_10195	chr1	101849234	101851008	2	Eptata		2	Ovaries			PTHR23142	yellow
EA37012	Unchar_9633	chr1	101859838	101861008	1	Eptata		616	Ovaries			PTHR36144	orange
EA36436	IGFBP3-3	chr1	102105065	102108872	4	Deuterostomia	OG_8824	4171	Gills	PF00219,PF00086	IGFBP,Thyroglobulin_1	PTHR11551	black
EA36490	MLH1-2	chr1	102112928	102412638	31	Deuterostomia	OG_9142	5304	Ovaries	PF16413,PF01119,PF00789	DNA_mis_repair,UBX,Mlh1_C	PTHR46424	turquoise
EA36182	MLH1-1	chr1	102425313	102436725	3	Deuterostomia	OG_882	111	Ovaries			PTHR10073	salmon
EA36747	Unchar_9567	chr1	102457311	102458384	2	Deuterostomia	OG_6136	3	Skin			PTHR47018	navajowhite2
EA35875	Unchar_9362	chr14	26031665	26080675	10	Deuterostomia	OG_7492	84330	SlimeGland	PF00648,PF01067	Peptidase_C2,Calpain_III	PTHR10183	lightcyan
EA39626	Unchar_10293	chr1	102490672	102491872	1	Deuterostomia	OG_1495	52	GallBladder	PF01498	HTH_Tnp_Tc3_2	PTHR23022	turquoise
EA39420	UPF3A	chr1	102492618	102566550	10	Deuterostomia	OG_2822	1215	BloodCells	PF03467	Smg4_UPF3	PTHR13112	turquoise
EA39014	GFM1	chr1	102618969	102670425	18	Deuterostomia	OG_305	1650	Ovaries	PF00009,PF14492,PF03144,PF03764,PF00679	GTP_EFTU,GTP_EFTU_D2,EFG_III,EFG_IV,EFG_C	PTHR43636	orange
EA37532	YEATS2-2	chr1	102715039	102878685	19	Deuterostomia	OG_6240	608	AdiposeTissue	PF03366	YEATS	PTHR23195	green
EA36603	Unchar_9532	chr1	102844140	102844764	1	Deuterostomia	OG_1376	7	GallBladder			PTHR45913	lightyellow
EA36794	Unchar_9584	chr1	102854828	102855338	1	Deuterostomia	OG_1376	0	none	PF18658	zf-C2H2_12	PTHR45913
EA37323	Unchar_9713	chr1	102855715	102855958	1	Deuterostomia	OG_1376	0	none			PTHR45913
EA39391	Unchar_10230	chr1	102870702	102871002	1	Deuterostomia	OG_1376	2	Ovaries			PTHR45913	yellow
EA37897	Unchar_9860	chr1	102871868	102872123	1	Deuterostomia	OG_1376	0	none
EA37466	YEATS2-1	chr1	102883656	102903979	9	Deuterostomia	OG_6240	915	BloodCells			PTHR23195	turquoise
EA36148	MFSD1-1	chr1	102918971	102977595	15	Deuterostomia	OG_1633	9334	Kidney	PF07690	MFS_1	PTHR23512	turquoise
EA37332	MFSD1-2	chr1	103001148	103014794	6	Deuterostomia	OG_1633	173	Kidney			PTHR23512	brown
EA38882	AP1S2-1	chr1	103015447	103046694	7	Deuterostomia	OG_18275	49883	Kidney	PF01217	Clat_adaptor_s	PTHR11753	purple
EA39331	Unchar_10220	chr1	103032415	103032709	1	Eptata		6	BloodCells				turquoise
EA37629	Unchar_9796	chr14	8482899	8483367	2	Eptata		67901	SlimeGland				lightcyan
EA39290	ARL4A	chr1	103215286	103218699	2	Deuterostomia	OG_16618	7142	Ovaries	PF00025	Arf	PTHR11711	brown
EA38733	Unchar_10079	chr1	103265149	103302025	6	Deuterostomia	OG_13115	308	Ovaries			PTHR21577	yellow
EA38154	Unchar_9935	chr1	103303397	103318295	3	Deuterostomia	OG_13115	1555	Ovaries			PTHR21577	skyblue
EA35818	IDH1	chr1	103317053	103400381	9	Deuterostomia	OG_754	7596	Kidney	PF00180	Iso_dh	PTHR11822	purple
EA35862	KAT2B	chr1	103411110	103496586	18	Deuterostomia	OG_2963	1249	AdiposeTissue	PF00439,PF00583,PF06466	Bromodomain,PCAF_N,Acetyltransf_1	PTHR45750	green
EA37619	RAB5C-1	chr1	103520441	103570045	7	Myxines	OG_20411	6572	Ovaries	PF00071	Ras	PTHR24073	brown
EA39114	WIPF1	chr1	103605550	103636450	3	Deuterostomia	OG_7120	558	BloodCells	PF02205	WH2	PTHR23202	turquoise
EA37260	Unchar_9699	chr1	103689004	103723295	5	Deuterostomia	OG_7120	1530	BloodCells			PTHR23202	turquoise
EA39706	Unchar_10311	chr1	103763139	103763424	1	Eptata		0	none			PTHR21523
EA39219	Unchar_10194	chr1	103763559	103763844	1	Eptata		0	none			PTHR21523
EA39753	SP9-3	chr1	103767539	103771777	2	Vertebrata	OG_18400	3626	AdiposeTissue	PF00096,PF13894	zf-C2H2_4,zf-C2H2	PTHR23235	blue
EA38941	Unchar_10127	chr1	103798134	103798812	1	Eptata		4	Liver				white
EA36580	Unchar_9526	chr1	103957607	103958237	1	Deuterostomia	OG_6324	4	Kidney			PTHR33198	purple
EA38979	Unchar_10135	chr1	103958881	103959784	1	Deuterostomia	OG_1149	2	Gills	PF00078	RVT_1	PTHR34072	lightsteelblue1
EA39751	Unchar_10325	chr1	104689832	104709968	3	Eptata		626	Kidney				turquoise
EA36120	SP8	chr1	104710065	104713677	3	Myxines	OG_10700	633	Kidney	PF00096,PF13894	zf-C2H2_4,zf-C2H2	PTHR23235	turquoise
EA35767	Unchar_9327	chr1	104718394	104726260	3	Myxines	OG_10700	322	Kidney			PTHR23235	turquoise
EA36199	Unchar_9443	chr1	104764623	104771845	3	Eptata		1175	Kidney				turquoise
EA38944	SLC39A9	chr1	104826459	104971027	11	Deuterostomia	OG_441	5763	Kidney	PF02535	Zip	PTHR16133	turquoise
EA36350	TRAF3-2	chr1	104982115	105021156	12	Deuterostomia	OG_16869	3034	Gills	PF13923,PF02176	zf-C3HC4_2,zf-TRAF	PTHR10131	turquoise
EA35785	TRAF3-1	chr1	105028215	105028605	1	Deuterostomia	OG_16869	1	Kidney			PTHR10131	purple
EA37440	TTBK1-1	chr1	105035015	105115493	16	Deuterostomia	OG_3608	1698	AdiposeTissue	PF00069	Pkinase	PTHR11909	cyan
EA38517	FCF1	chr1	105115933	105129820	5	Deuterostomia	OG_11236	4681	Ovaries	PF04900	Fcf1	PTHR12416	greenyellow
EA36284	Unchar_9455	chr1	105172347	105173040	2	Deuterostomia	OG_568	812	BloodCells	PF13912	zf-C2H2_6	PTHR16089	salmon
EA35822	Unchar_9341	chr1	105174268	105175171	1	Vertebrata	OG_6216	37	Skin			PTHR32344	lightgreen
EA37409	TRERF1-1	chr1	105176499	105314498	11	Deuterostomia	OG_568	1260	Ovaries	PF01448	ELM2	PTHR16089	brown
EA39043	Unchar_10149	chr1	105314604	105325477	7	Eptata		125	Ovaries				greenyellow
EA36321	Unchar_9461	chr1	105342430	105343198	1	Eptata		3	AdiposeTissue				pink
EA36901	Unchar_9605	chr1	105366535	105418665	36	Deuterostomia	OG_8368	10143538	Liver	PF09172,PF00094,PF09175,PF01347	DUF1944,Vitellogenin_N,VWD,DUF1943	PTHR23345	white
EA39302	PCNX1	chr1	105444324	105641675	35	Deuterostomia	OG_8309	2309	Ovaries	PF05041	Pecanex_C	PTHR12372	turquoise
EA37807	TIGD1-17	chr1	105644173	105660217	6	Deuterostomia	OG_6381	1517	GallBladder	PF11881,PF03221	HTH_Tnp_Tc5,SPAR_C	PTHR19303	black
EA36473	SIPA1L3	chr1	105687832	105715592	10	Deuterostomia	OG_6381	1520	GallBladder	PF11881	SPAR_C	PTHR15711	black
EA36933	SIPA1L2-1	chr1	105721496	105873534	10	Deuterostomia	OG_6381	394	SlimeGland	PF02145	Rap_GAP	PTHR15711	black
EA37369	Unchar_9726	chr1	105882546	105883200	1	Deuterostomia	OG_6381	1	Intestine			PTHR15711	midnightblue
EA36554	RGS7-2	chr1	106072708	106418760	16	Deuterostomia	OG_1637	51	Ovaries	PF00610,PF00631,PF18148,PF00615	DEP,RGS_DHEX,G-gamma,RGS	PTHR45746	darkgrey
EA35693	Unchar_9315	chr1	106079800	106080295	1	Myxines	OG_10658	6	Brain				magenta
EA38397	Unchar_9994	chr1	106516167	106519218	2	Eptata		18	Gills				red
EA36762	DCAF4	chr1	106523162	106557908	12	Deuterostomia	OG_445	4411	Ovaries			PTHR44472	brown
EA35916	ESRRG-3	chr1	106611953	106667697	4	Deuterostomia	OG_7266	16	GallBladder	PF13358,PF00104	Hormone_recep,DDE_3	PTHR48092	brown
EA39602	Unchar_10285	chr1	106680226	106680583	1	Eptata		4	Intestine				grey60
EA37231	Unchar_9691	chr1	106803329	106862075	5	Deuterostomia	OG_6790	2	AdiposeTissue			PTHR13318	pink
EA35941	ESRRG-4	chr1	106913514	106958725	7	Deuterostomia	OG_7266	44	Ovaries	PF00105	zf-C4	PTHR48092	yellow
EA37080	GPATCH2L	chr1	107013029	107092433	10	Deuterostomia	OG_8532	803	Brain			PTHR14195	turquoise
EA36136	Unchar_9425	chr1	107116584	107117400	1	Eptata		49	SlimeGland				black
EA36617	IFT43	chr1	107129534	107373907	8	Deuterostomia	OG_11121	475	Kidney	PF15305	IFT43	PTHR33724	turquoise
EA39677	RNF38	chr1	107375769	107532711	12	Deuterostomia	OG_3716	3874	BloodCells	PF13639	zf-RING_2	PTHR46171	turquoise
EA36307	CNNM4	chr1	107540264	107578816	13	Deuterostomia	OG_17284	2742	Ovaries	PF00571,PF01595	CBS,DUF21	PTHR12064	brown
EA37435	SOX30-1	chr1	107614056	107624725	5	Deuterostomia	OG_3943	150	Ovaries	PF00505	HMG_box	PTHR10270	yellow
EA38536	AVP	chr1	107638618	107662472	5	Deuterostomia	OG_1357	1426	Brain	PF00184,PF00220	Hormone_4,Hormone_5	PTHR11681	blue
EA38098	Unchar_9917	chr1	107674053	107749412	7	Myxines	OG_21035	60	Ovaries			PTHR16305	brown
EA38795	KIF27-2	chr1	107785941	107862189	6	Eptata		170	Kidney	PF00225	Kinesin	PTHR47969	purple
EA36114	Unchar_9420	chr1	107925140	107988450	3	Vertebrata	OG_6543	6	Ovaries			PTHR37162	greenyellow
EA36462	ERH	chr1	107996759	108011347	5	Deuterostomia	OG_18732	3702	BloodCells	PF01133	ER	PTHR12373	turquoise
EA38965	Unchar_10132	chr1	108014422	108015898	1	Eptata		16	Brain				sienna3
EA39430	GALNT16	chr1	108021173	108113973	14	Deuterostomia	OG_18899	760	Brain	PF00652,PF00535	Glycos_transf_2,Ricin_B_lectin	PTHR11675	royalblue
EA37970	CRIPT	chr1	108149030	108154337	5	Deuterostomia	OG_4051	1693	Ovaries	PF10235	Cript	PTHR11805	brown
EA39344	TMEM179B	chr1	108154794	108192964	5	Deuterostomia	OG_6223	6377	Ovaries			PTHR31056	salmon
EA38911	B3GAT3	chr1	108193390	108199477	4	Deuterostomia	OG_16059	503	GallBladder	PF03360	Glyco_transf_43	PTHR10896	turquoise
EA36038	UTP25	chr1	108199487	108257357	11	Deuterostomia	OG_10951	6753	Ovaries	PF06862	UTP25	PTHR12933	royalblue
EA37480	MRPS10	chr1	108265245	108279428	8	Deuterostomia	OG_10952	2540	Ovaries	PF00338	Ribosomal_S10	PTHR13334	greenyellow
EA38683	CHURC1	chr1	108298313	108329540	4	Deuterostomia	OG_12776	1048	AdiposeTissue	PF06573	Churchill	PTHR31931	green
EA37849	Unchar_9849	chr1	108329647	108334508	3	Eptata		338	Kidney			PTHR36680	turquoise
EA39338	GPX2	chr1	108334974	108351943	3	Deuterostomia	OG_3086	51791	Kidney	PF00255	GSHPx	PTHR11592	violet
EA37348	GPHN-2	chr1	108505992	109039823	22	Deuterostomia	OG_6794	4980	AdiposeTissue	PF00994,PF03454,PF03453	MoeA_N,MoCF_biosynth,MoeA_C	PTHR10192	blue
EA35936	GPHN-1	chr1	108508639	108534937	5	Deuterostomia	OG_6794	0	none	PF03454	MoeA_C	PTHR10192
EA38961	GPHN-3	chr1	108589503	108794114	12	Deuterostomia	OG_6794	2	AdiposeTissue	PF00994,PF03453	MoeA_N,MoCF_biosynth	PTHR10192	steelblue
EA39691	Unchar_10305	chr1	108796318	108797170	1	Deuterostomia	OG_4312	8	AdiposeTissue			PTHR46704	steelblue
EA36570	Unchar_9524	chr1	109042307	109042686	1	Eptata		8	Gills				red
EA35867	Unchar_9358	chr1	109042728	109043574	1	Eptata		20	Gills				red
EA39126	Unchar_10169	chr1	109045198	109045576	1	Eptata		18	Skin				black
EA38000	Unchar_9889	chr1	109067136	109069299	1	Eptata		20	Ovaries				greenyellow
EA39006	Unchar_10140	chr1	109083637	109084285	1	Myxines	OG_6204	8	Skin				midnightblue
EA39352	MAX	chr1	109089420	109221975	4	Deuterostomia	OG_3677	427	BloodCells	PF00010	HLH	PTHR10328	turquoise
EA38036	Unchar_9902	chr1	109342772	109343504	1	Eptata		4	Ovaries				yellow
EA37859	FUT8	chr1	109358769	109439574	9	Deuterostomia	OG_19951	1443	Kidney	PF14604	SH3_9	PTHR13132	turquoise
EA39215	Unchar_10192	chr1	109440456	109501452	3	Eptata		436	Kidney				turquoise
EA37700	Unchar_9816	chr1	109543113	109544121	1	Eptata		4	Heart				tan
EA36979	DLL1-1	chr1	109612567	109661941	12	Deuterostomia	OG_3619	1443	Gills	PF00008,PF01414,PF07657	MNNL,DSL,EGF	PTHR24044	black
EA35777	INO80-1	chr1	109720062	109773476	17	Deuterostomia	OG_11188	1729	BloodCells	PF00271	Helicase_C	PTHR45685	turquoise
EA38368	INO80-2	chr1	109777110	109851234	20	Deuterostomia	OG_11188	515	Gills	PF13892,PF00176	DBINO,SNF2_N	PTHR45685	black
EA37415	Unchar_9738	chr1	109855561	109855924	1	Eptata		6	SkeletalMuscle				green
EA38005	Unchar_9890	chr1	109856785	109881468	7	Deuterostomia	OG_5268	1585	BloodCells	PF10236,PF15003	HAUS2,DAP3	PTHR16039	turquoise
EA39530	PRDM15	chr1	109903041	110016170	25	Chordata	OG_6491	723	Ovaries	PF13912,PF00096	zf-C2H2_6,zf-C2H2	PTHR16515	turquoise
EA36628	Unchar_9538	chr1	109989747	110000221	3	Deuterostomia	OG_4312	60	Brain				cyan
EA36188	Unchar_9440	chr1	110011150	110011546	1	Eptata		6	AdiposeTissue				pink
EA38147	Unchar_9931	chr1	110172741	110173116	1	Deuterostomia	OG_1149	0	none	PF00665	rve	PTHR24559
EA39665	Unchar_10302	chr1	110282072	110323395	2	Deuterostomia	OG_1674	2	Gills				red
EA37041	Unchar_9642	chr1	110576055	110586219	3	Deuterostomia	OG_2892	950	AdiposeTissue			PTHR44170	blue
EA36646	CNTN2-1	chr1	110593106	110714861	18	Deuterostomia	OG_2892	2237	AdiposeTissue	PF13927,PF00041,PF07679	Ig_3,fn3,I-set	PTHR44170	blue
EA39717	Unchar_10313	chr1	110736765	110845588	4	Eptata		234	AdiposeTissue			PTHR37492	blue
EA36752	NRCAM-4	chr1	111142919	111347442	24	Deuterostomia	OG_5137	6621	AdiposeTissue	PF13927,PF00041,PF07679,PF13882	Ig_3,fn3,I-set,Bravo_FIGEY	PTHR44170	blue
EA36079	Unchar_9407	chr1	111855356	111855722	1	Myxines	OG_9512	0	none
EA37543	Unchar_9774	chr1	111855993	111856317	1	Deuterostomia	OG_4867	0	none	PF05970	PIF1	PTHR23274
EA38552	Unchar_10030	chr1	111874372	111874813	1	Deuterostomia	OG_4867	0	none	PF05970	PIF1	PTHR23274
EA36031	NEDD1	chr1	112087995	112193223	16	Deuterostomia	OG_3427	2005	Ovaries	PF00400	WD40	PTHR44414	brown
EA36772	Unchar_9578	chr1	112323921	112374719	4	Eptata		729	GallBladder				turquoise
EA39516	Unchar_10261	chr1	112509059	112509395	1	Myxines	OG_21036	0	none
EA35815	TMPO	chr1	112645800	112775420	10	Deuterostomia	OG_5665	128	GallBladder	PF03020,PF08198	LEM,Thymopoietin	PTHR12019	turquoise
EA36720	NUAK1-2	chr1	112788695	112819629	8	Deuterostomia	OG_5793	5450	AdiposeTissue	PF00069	Pkinase	PTHR24343	cyan
EA39132	Unchar_10174	chr1	112868096	112869047	1	Eptata		6	Gills				steelblue
EA36434	Unchar_9496	chr1	112870170	112870440	1	Myxines	OG_12501	2	Brain				magenta
EA39619	Unchar_10291	chr1	112936175	112936724	1	Deuterostomia	OG_4140	1	Brain			PTHR22955	magenta
EA37353	Unchar_9720	chr1	112936803	112938144	2	Deuterostomia	OG_4140	0	none	PF05380	Peptidase_A17	PTHR22955
EA36905	Unchar_9606	chr1	112941596	112955260	3	Deuterostomia	OG_6191	76	Intestine				brown
EA36210	CEP83	chr1	112955313	113087685	14	Deuterostomia	OG_6191	901	BloodCells			PTHR23170	turquoise
EA36753	Unchar_9569	chr1	113116858	113121683	3	Deuterostomia	OG_4914	1	AdiposeTissue				pink
EA39575	Unchar_10278	chr1	113137768	113143370	4	Deuterostomia	OG_4914	1083	Ovaries	PF00538	Linker_histone	PTHR11467	yellow
EA36003	NAA10	chr1	113149636	113235507	8	Deuterostomia	OG_3889	345	Skin	PF00583	Acetyltransf_1	PTHR23091	darkorange
EA39247	CCDC77	chr1	113243853	113350715	11	Deuterostomia	OG_13484	2404	Ovaries			PTHR22091	brown
EA37808	KDM5C-1	chr1	113384437	113655710	29	Cyclostomata	OG_7267	2681	Gills	PF02373,PF01388,PF08429,PF00628	PHD,JmjC,ARID,PLU-1	PTHR10694	turquoise
EA39205	Unchar_10191	chr1	113793795	113794731	1	Myxines	OG_6351	10	Gills			PTHR47642	red
EA35758	YARS2	chr1	113821573	113838996	5	Deuterostomia	OG_13345	1132	Ovaries	PF00579	tRNA-synt_1b	PTHR11766	turquoise
EA37290	DNM1L	chr1	113843460	113920777	19	Deuterostomia	OG_2799	2668	Ovaries	PF01031,PF02212,PF00350	Dynamin_N,GED,Dynamin_M	PTHR11566	green
EA36729	Unchar_9564	chr1	113920998	113921691	1	Chordata	OG_6352	20	SkeletalMuscle			PTHR47018	blue
EA38216	ADIPOR2	chr1	113924033	114021419	8	Deuterostomia	OG_15893	765	AdiposeTissue	PF03006	HlyIII	PTHR20855	darkgrey
EA36763	SLC6A11-1	chr1	114063737	114177382	12	Deuterostomia	OG_7514	2713	SlimeGland	PF00209	SNF	PTHR11616	honeydew1
EA39125	Unchar_10168	chr1	114260404	114260746	1	Deuterostomia	OG_4140	0	none
EA39130	Unchar_10172	chr1	114276325	114276646	1	Deuterostomia	OG_4140	2	Brain				magenta
EA39624	Unchar_10292	chr1	114277233	114277824	1	Deuterostomia	OG_4140	6	Brain				magenta
EA37214	Unchar_9685	chr1	114713912	114715125	3	Chordata	OG_5090	74	Ovaries	PF02407,PF00910	Viral_Rep,RNA_helicase		yellow
EA37976	Unchar_9882	chr1	115161589	115162453	1	Eptata		4	GallBladder				mediumpurple3
EA37346	Unchar_9718	chr1	115306648	115329702	3	Vertebrata	OG_6263	3	AdiposeTissue				pink
EA37116	PLXNA4-2	chr1	115333497	115474662	15	Deuterostomia	OG_6562	511	AdiposeTissue	PF08337	Plexin_cytopl	PTHR22625	blue
EA36222	PLXNA2-1	chr1	115508859	115530123	8	Vertebrata	OG_6793	37	AdiposeTissue	PF01833	TIG	PTHR22625	blue
EA35990	Unchar_9387	chr1	115538196	115538694	1	Myxines	OG_6325	7	Skin				midnightblue
EA39423	PLXNA2-2	chr1	115596070	115710964	11	Deuterostomia	OG_6562	61	AdiposeTissue	PF18020,PF17960,PF01437	PSI,TIG_2,TIG_plexin	PTHR22625	blue
EA39540	Unchar_10268	chr1	115711217	115711568	1	Deuterostomia	OG_1149	4	Brain			PTHR24559	magenta
EA39560	Unchar_10273	chr1	115712038	115712677	1	Deuterostomia	OG_6428	12	Kidney			PTHR33198	purple
EA39086	PLXNA1-3	chr1	115718964	115872221	7	Deuterostomia	OG_6562	46	AdiposeTissue	PF01403	Sema	PTHR22625	blue
EA37010	Unchar_9632	chr1	115875280	115875583	1	Eptata		11	AdiposeTissue				pink
EA39444	Unchar_10240	chr1	116080655	116109708	6	Myxines	OG_12580	2907	Ovaries				greenyellow
EA37740	Unchar_9827	chr1	116223775	116224306	1	Myxines	OG_12859	0	none
EA38962	WNT5B-3	chr1	116256307	116262659	6	Cyclostomata	OG_8138	0	none	PF00110	wnt	PTHR12027
EA37344	WNT5B-2	chr1	116263471	116271848	5	Deuterostomia	OG_8436	124	SlimeGland	PF00110	wnt	PTHR12027	darkseagreen4
EA35782	Unchar_9332	chr1	116298715	116299141	1	Deuterostomia	OG_8990	4	GallBladder				lightyellow
EA36766	Unchar_9575	chr1	116309165	116309726	1	Deuterostomia	OG_543	16	BloodCells			PTHR22930	turquoise
EA39743	Unchar_10320	chr1	116330122	116330518	1	Myxines	OG_12421	2	Ovaries				yellow
EA39293	Unchar_10213	chr1	116462394	116510402	3	Myxines	OG_6301	4	Gills				red
EA38839	Unchar_10103	chr1	116530332	116530965	1	Deuterostomia	OG_7228	0	none
EA36652	Unchar_9546	chr1	116531145	116531493	1	Deuterostomia	OG_7228	0	none
EA35926	Unchar_9371	chr1	116531680	116534158	3	Deuterostomia	OG_6463	0	none
EA36009	Unchar_9392	chr1	116535010	116591397	3	Myxines	OG_7212	1	Brain				magenta
EA38997	SARS1	chr1	116706907	116744568	11	Deuterostomia	OG_2703	3691	GallBladder	PF02403,PF00587	tRNA-synt_2b,Seryl_tRNA_N	PTHR11778	turquoise
EA38290	OTUD5-2	chr1	116762632	116809224	9	Deuterostomia	OG_2865	2122	Ovaries	PF02338	OTU	PTHR12419	turquoise
EA38267	OTUD5-1	chr1	116809981	116814498	3	Eptata		8	Brain				magenta
EA37804	SELENOO	chr1	116818767	116900692	10	Deuterostomia	OG_18999	2907	BloodCells	PF02696	UPF0061	PTHR12153	turquoise
EA37086	Unchar_9652	chr1	116901491	116901734	1	Vertebrata	OG_6229	3	Brain				magenta
EA36666	Unchar_9549	chr1	116902575	116905206	3	Vertebrata	OG_6229	47	Brain			PTHR47501	green
EA36333	STRIP1-2	chr1	116905306	116944270	8	Deuterostomia	OG_506	486	Ovaries	PF07923	N1221	PTHR13239	green
EA35958	STRIP1-1	chr1	116944758	116997928	13	Deuterostomia	OG_506	1544	Ovaries	PF07923,PF11882	DUF3402,N1221	PTHR13239	turquoise
EA36858	STRIP1-3	chr1	116998007	116999249	2	Deuterostomia	OG_506	941	BloodCells	PF11882	DUF3402	PTHR13239	turquoise
EA37158	Unchar_9665	chr1	117003298	117086831	8	Deuterostomia	OG_18043	4597	SkeletalMuscle			PTHR15836	green
EA36602	PIK3CG-2	chr1	117109465	117168859	12	Vertebrata	OG_20414	5988	Gills	PF00454,PF00792,PF00794,PF00613	PI3K_rbd,PI3K_C2,PI3Ka,PI3_PI4_kinase	PTHR10048	red
EA39357	PCMT1-2	chr1	117169646	117190997	7	Vertebrata	OG_5777	428	GallBladder	PF01135	PCMT	PTHR11579	lightyellow
EA39443	COPG1	chr1	117195703	117357225	24	Deuterostomia	OG_11665	4875	Ovaries	PF16381,PF08752,PF01602	Coatomer_g_Cpla,COP-gamma_platf,Adaptin_N	PTHR10261	turquoise
EA37787	FAM50A	chr1	117357915	117381760	13	Deuterostomia	OG_1847	1830	Ovaries	PF04921	XAP5	PTHR12722	turquoise
EA38664	Unchar_10058	chr1	117477673	117478066	1	Eptata		10	GallBladder				turquoise
EA39074	AC097634.4-2	chr1	117495543	117804172	18	Deuterostomia	OG_11592	660	GallBladder	PF00250,PF16159	Forkhead,FOXP-CC	PTHR45796	black
EA35823	Unchar_9342	chr1	117849429	117911427	2	Myxines	OG_12294	347	Ovaries				black
EA36812	GPR173-3	chr1	117945797	117948287	1	Deuterostomia	OG_1629	1013	Brain	PF00001	7tm_1	PTHR19268	blue
EA36135	IFRD1	chr1	117951376	118008469	13	Deuterostomia	OG_18361	6521	Skin	PF05004,PF04836	IFRD,IFRD_C	PTHR12354	turquoise
EA36826	MAPKAPK2-3	chr1	118048831	118152499	10	Deuterostomia	OG_6159	1325	AdiposeTissue	PF00069	Pkinase	PTHR24349	blue
EA39374	Unchar_10225	chr1	118242890	118246164	5	Myxines	OG_11776	106	BloodCells				orangered4
EA37267	Unchar_9701	chr1	118294168	118310740	5	Myxines	OG_11775	258	BloodCells				orangered4
EA39119	Unchar_10165	chr1	118314164	118318629	3	Deuterostomia	OG_6139	27	AdiposeTissue			PTHR10492	pink
EA36282	ARL8B-2	chr1	118459495	118544462	7	Deuterostomia	OG_8207	2250	Brain	PF00025	Arf	PTHR45732	royalblue
EA36853	Unchar_9595	chr1	118565882	118607206	4	Deuterostomia	OG_191	570	Skin			PTHR19446	midnightblue
EA36304	Unchar_9459	chr1	118637383	118684611	11	Vertebrata	OG_9203	3570	BloodCells	PF00096	zf-C2H2	PTHR24406	turquoise
EA39249	CC2D1A-3	chr1	118684725	118772909	13	Deuterostomia	OG_7971	1864	Heart			PTHR13076	darkorange
EA39156	Unchar_10177	chr1	118721233	118729621	4	Deuterostomia	OG_7971	8	Intestine			PTHR13076	grey60
EA36642	CC2D1A-2	chr1	118788752	118876098	21	Deuterostomia	OG_7971	4745	Heart	PF00168	C2	PTHR13076	orange
EA38901	LRMDA	chr1	118876286	118887858	7	Deuterostomia	OG_11671	606	Gills			PTHR46282	turquoise
EA39166	OGDH	chr1	118896205	119012568	23	Deuterostomia	OG_19533	25931	Heart	PF16870,PF16078,PF00676,PF02779	E1_dh,Transket_pyr,2-oxogl_dehyd_N,OxoGdeHyase_C	PTHR23152	orange
EA39579	Unchar_10280	chr1	118907041	118907812	1	Eptata		4	AdiposeTissue				cyan
EA38585	Unchar_10037	chr1	119030356	119037235	6	Deuterostomia	OG_3725	7720	Kidney			PTHR24107	purple
EA37085	Unchar_9651	chr1	119127509	119128478	1	Eptata		0	none			PTHR36493
EA36344	Unchar_9468	chr1	119130204	119131548	1	Myxines	OG_21037	2	AdiposeTissue				pink
EA37576	Unchar_9782	chr1	119132256	119133120	1	Eptata		0	none			PTHR36493
EA36911	CADPS-1	chr1	119140623	119824111	28	Deuterostomia	OG_6536	1664	AdiposeTissue	PF06292,PF00169	PH,DUF1041	PTHR12166	blue
EA38712	CADPS-2	chr1	119625196	119823248	18	Deuterostomia	OG_6536	6	Brain	PF06292	DUF1041	PTHR12166	blue
EA38187	Unchar_9943	chr1	119912661	119923845	5	Deuterostomia	OG_2083	94	AdiposeTissue	PF00096	zf-C2H2	PTHR24390	yellowgreen
EA38262	SLC38A2-2	chr1	120067103	120156021	16	Vertebrata	OG_6580	11145	Skin	PF01490	Aa_trans	PTHR22950	midnightblue
EA36328	TMEM115	chr1	120340102	120349548	3	Deuterostomia	OG_1364	754	Ovaries	PF08551	DUF1751	PTHR13377	brown
EA38936	Unchar_10125	chr1	120352644	120356736	2	Eptata		233	Ovaries				greenyellow
EA39658	PSMA5	chr1	120357889	120396566	10	Deuterostomia	OG_18202	3594	GallBladder	PF00227,PF10584	Proteasome_A_N,Proteasome	PTHR11599	turquoise
EA38229	Unchar_9954	chr1	120387067	120387607	1	Myxines	OG_21038	10	Kidney				purple
EA37193	SYNPR-2	chr1	120398434	120426331	6	Deuterostomia	OG_17658	3659	Kidney	PF01284	MARVEL	PTHR10306	salmon
EA37427	Unchar_9742	chr1	120465552	120467700	1	Eptata		6	Ovaries				yellow
EA36835	Unchar_9591	chr1	120476382	120495620	3	Eptata		68	Ovaries				salmon
EA36162	Unchar_9432	chr1	120503233	120510376	3	Eptata		659	BloodCells				turquoise
EA37424	IP6K1-2	chr1	120511197	120550230	4	Deuterostomia	OG_7268	979	Ovaries	PF03770	IPK	PTHR12400	greenyellow
EA36821	IP6K1-1	chr1	120550364	120569137	3	Deuterostomia	OG_7268	353	Ovaries			PTHR12400	greenyellow
EA38513	Unchar_10020	chr1	120634464	120634731	1	Deuterostomia	OG_2787	2284	Kidney			PTHR12629	purple
EA38080	NUDT3-1	chr1	120644190	120782784	5	Deuterostomia	OG_2787	7846	Kidney	PF00293	NUDIX	PTHR12629	purple
EA38675	Unchar_10062	chr1	120841775	120842165	1	Eptata		523	AdiposeTissue				darkorange
EA38870	TBC1D30	chr1	120842283	120922536	14	Deuterostomia	OG_4843	890	AdiposeTissue	PF00566	RabGAP-TBC	PTHR22957	cyan
EA39609	ITPR3	chr1	120932398	121407423	44	Eptata		1048	Ovaries	PF08709	Ins145_P3_rec	PTHR13715	greenyellow
EA38545	ITPR1-2	chr1	121496391	121573046	10	Deuterostomia	OG_6271	903	Gills	PF00520	Ion_trans	PTHR13715	turquoise
EA37865	BHLHE40	chr1	121594133	121600395	5	Chordata	OG_3213	4047	Kidney	PF00010	HLH	PTHR10985	lightsteelblue1
EA39335	UQCC2	chr1	121601060	121635099	4	Deuterostomia	OG_18778	1885	Heart			PTHR34260	orange
EA38234	TUT4	chr1	121794034	121797751	4	Deuterostomia	OG_13173	1016	Gills	PF03828,PF00098,PF19088	TUTase,zf-CCHC,PAP_assoc	PTHR12271	turquoise
EA36402	Unchar_9485	chr1	121846512	121846773	1	Myxines	OG_12085	28	AdiposeTissue				black
EA38113	DLD	chr1	121883818	121967098	14	Deuterostomia	OG_19559	15615	Heart	PF07992,PF02852	Pyr_redox_dim,Pyr_redox_2	PTHR22912	orange
EA38572	CDC123	chr1	122002418	122027496	13	Deuterostomia	OG_793	1804	Ovaries	PF07065	D123	PTHR15323	turquoise
EA37172	Unchar_9670	chr1	122080881	122081769	1	Eptata		0	none			PTHR45598
EA37519	Unchar_9767	chr1	122082167	122082599	1	Eptata		0	none			PTHR12876
EA38395	Unchar_9993	chr1	122082713	122083957	2	Eptata		0	none			PTHR35577
EA39336	GDI1-2	chr1	122103323	122150809	12	Deuterostomia	OG_845	9118	Kidney	PF00996	GDI	PTHR11787	turquoise
EA39101	QRICH1	chr1	122181158	122255661	10	Deuterostomia	OG_8398	3045	Ovaries	PF12012	DUF3504	PTHR45736	black
EA37929	Unchar_9868	chr1	122276987	122307245	6	Myxines	OG_11259	96	Brain			PTHR11309	blue
EA36810	SFRP5-1	chr1	122335249	122335594	1	Myxines	OG_10659	60	Brain	PF01392	Fz	PTHR11309	blue
EA38619	Unchar_10045	chr1	122353808	122401141	3	Eptata		31	Brain				blue
EA39436	CHI3L2-2	chr1	122372981	122391476	6	Eptata		11	Brain	PF00704	Glyco_hydro_18	PTHR11177	blue
EA38190	CXXC1	chr1	122446121	122544431	14	Deuterostomia	OG_6564	3754	Ovaries	PF02008,PF00628,PF12269	PHD,zf-CXXC,zf-CpG_bind_C	PTHR46174	brown
EA39326	Unchar_10218	chr1	122511445	122512135	1	Eptata		12	AdiposeTissue				cyan
EA36190	TSPAN7	chr1	122553799	122554537	1	Vertebrata	OG_17629	153	AdiposeTissue	PF00335	Tetraspanin	PTHR19282	blue
EA24294	Unchar_6346	chr1	122595128	122732523	5	Eptata		8	GallBladder				turquoise
EA24433	Unchar_6385	chr1	122880195	122881386	1	Deuterostomia	OG_6269	6	BloodCells			PTHR47018	turquoise
EA22427	Unchar_5776	chr1	123180280	123267043	5	Eptata		891	Ovaries				yellow
EA24440	SERPINF1-3	chr1	123326535	123380091	8	Cyclostomata	OG_9012	440961	Liver	PF00079	Serpin	PTHR11461	white
EA21998	SERPINF1-2	chr1	123449853	123498640	8	Cyclostomata	OG_9012	14143	Liver	PF00079	Serpin	PTHR11461	white
EA22824	TIGD6-9	chr1	123508584	123509022	1	Deuterostomia	OG_4763	0	none			PTHR19303
EA23335	ARTN-1	chr14	25981759	26017091	10	Deuterostomia	OG_7492	66253	SlimeGland	PF01067	Calpain_III	PTHR10183	lightcyan
EA22722	Unchar_5880	chr1	123712522	123712852	1	Eptata		2	GallBladder			PTHR35577	lightgreen
EA24142	NUP155	chr1	123773659	123973491	36	Deuterostomia	OG_15218	3846	Ovaries	PF03177,PF08801	Nucleoporin_N,Nucleoporin_C	PTHR10350	brown
EA21770	TRAPPC13	chr1	123987279	124052870	11	Deuterostomia	OG_2844	1379	Ovaries	PF06159	DUF974	PTHR13134	turquoise
EA22819	TSPAN1	chr1	124061929	124119922	7	Deuterostomia	OG_7764	8015	Gills	PF00335	Tetraspanin	PTHR19282	lightgreen
EA22578	Unchar_5829	chr1	124128681	124133278	2	Eptata		4	Gills				red
EA22022	Unchar_5668	chr1	124165978	124198228	5	Deuterostomia	OG_15218	55	Ovaries				yellow
EA22783	Unchar_5897	chr1	124213789	124245843	4	Eptata		10	AdiposeTissue				blue
EA23729	Unchar_6169	chr1	124259170	124312033	3	Eptata		0	none			PTHR46113
EA23312	NASP-2	chr1	124410254	124455223	15	Deuterostomia	OG_11137	10394	Ovaries			PTHR15081	yellow
EA24474	GPBP1-2	chr1	124473737	124511780	5	Deuterostomia	OG_4246	2066	Ovaries	PF15337	Vasculin	PTHR14339	brown
EA22932	GPBP1-1	chr1	124562111	124568776	5	Deuterostomia	OG_4246	736	Ovaries			PTHR14339	darkorange
EA23140	Unchar_5994	chr1	124599278	124730699	9	Chordata	OG_6823	373	AdiposeTissue	PF03024	Folate_rec	PTHR10517	blue
EA22902	2001-06-01	chr1	124753018	124755451	1	Deuterostomia	OG_8349	1488	Ovaries	PF03957,PF00170	Jun,bZIP_1	PTHR11462	turquoise
EA22527	Unchar_5813	chr1	124757249	124763283	3	Myxines	OG_12258	11	AdiposeTissue				green
EA21687	Unchar_5572	chr1	124774146	124774485	1	Eptata		2	AdiposeTissue			PTHR35021	pink
EA22859	SGTB-2	chr1	124970032	125009385	11	Deuterostomia	OG_17537	1792	AdiposeTissue	PF00515,PF16546,PF13181	TPR_1,TPR_8,SGTA_dimer	PTHR45831	darkgrey
EA22365	Unchar_5755	chr1	125017539	125060605	5	Eptata		44	Ovaries			PTHR11804	royalblue
EA21948	THOP1-1	chr1	125078482	125113503	5	Deuterostomia	OG_2748	799	Ovaries	PF01432	Peptidase_M3	PTHR11804	royalblue
EA23489	THOP1-2	chr1	125117601	125160412	7	Deuterostomia	OG_2748	1165	Ovaries	PF01432,PF05699	Peptidase_M3,Dimer_Tnp_hAT	PTHR11804	royalblue
EA23919	Unchar_6230	chr1	125249718	125250015	1	Myxines	OG_20916	20	Brain				blue
EA23444	Unchar_6077	chr1	125290582	125291448	1	Myxines	OG_20917	28	Brain				blue
EA23422	Unchar_6072	chr1	125385446	125439988	3	Eptata		220	Ovaries			PTHR45935	darkgrey
EA21915	LRRC7	chr1	125535956	125749929	15	Deuterostomia	OG_8590	91	Ovaries	PF13855	LRR_8	PTHR48051	royalblue
EA23393	DEPDC1B	chr1	125800168	125986177	20	Deuterostomia	OG_8590	643	Ovaries	PF00610,PF00620,PF00595	DEP,RhoGAP,PDZ	PTHR16206	yellow
EA24436	Unchar_6387	chr1	125988518	125989388	2	Deuterostomia	OG_1495	14	Ovaries			PTHR23022	yellow
EA23583	PDE4B-2	chr1	126008213	126024206	11	Deuterostomia	OG_16860	3280	Gills	PF00233,PF18100	PDEase_I,PDE4_UCR	PTHR11347	turquoise
EA22383	Unchar_5763	chr1	126233825	126238849	2	Myxines	OG_12120	34	Gills				red
EA22998	Unchar_5958	chr1	126390738	126495015	3	Eptata		32	Gills				steelblue
EA24116	PDE4A	chr1	126407810	126494918	2	Myxines	OG_16857	4	AdiposeTissue			PTHR41139	steelblue
EA24239	Unchar_6326	chr1	126502867	126643102	4	Vertebrata	OG_16859	323	Kidney				darkred
EA21775	Unchar_5600	chr1	126710926	126711605	2	Myxines	OG_16631	14	Heart				tan
EA22399	RAB3A-2	chr1	126830644	126965791	5	Myxines	OG_17999	4725	Intestine	PF00071	Ras	PTHR47980	black
EA23735	GADD45A-1	chr1	127071154	127072954	4	Deuterostomia	OG_20235	716	Gills	PF01248	Ribosomal_L7Ae	PTHR10411	red
EA21716	Unchar_5581	chr1	127159545	127215112	4	Eptata		460	Ovaries				royalblue
EA22462	Unchar_5788	chr1	127201426	127201945	1	Eptata		0	none			PTHR22467
EA23618	Unchar_6134	chr1	127202025	127202400	1	Eptata		0	none			PTHR22467
EA23708	Unchar_6164	chr1	127202893	127203796	1	Eptata		2	GallBladder			PTHR47883	lightyellow
EA21849	CDC14A	chr1	127276218	127508627	17	Deuterostomia	OG_507	507	Ovaries	PF00782,PF14671	DSPc,DSPn	PTHR23339	green
EA24355	MFSD14A	chr1	127626412	127788154	12	Deuterostomia	OG_1307	6531	Ovaries	PF07690	MFS_1	PTHR23504	brown
EA23539	SASS6-2	chr1	127791496	127888733	12	Deuterostomia	OG_2631	1812	Ovaries			PTHR44281	brown
EA21796	SASS6-1	chr1	127895156	127911258	6	Deuterostomia	OG_2631	199	Ovaries	PF16531,PF13358	SAS-6_N,DDE_3	PTHR44281	skyblue
EA22336	GHR	chr1	127965568	127974181	5	Chordata	OG_5849	912	SkeletalMuscle			PTHR23036	purple
EA24424	Unchar_6381	chr1	128129287	128129962	2	Eptata		4	Skin			PTHR35021	lightgreen
EA22543	ZBED8-8	chr1	128130416	128151617	3	Deuterostomia	OG_1376	28	Brain			PTHR45935	magenta
EA23162	Unchar_6000	chr1	128155680	128156103	1	Myxines	OG_10169	0	none			PTHR47018
EA23833	Unchar_6201	chr1	128174755	128189226	3	Eptata		4	Intestine				grey60
EA22615	Unchar_5842	chr1	128243774	128244365	1	Myxines	OG_20918	2	Brain				magenta
EA22286	NXNL2	chr1	128279990	128284453	2	Deuterostomia	OG_6914	17	Heart	PF13905	Thioredoxin_8	PTHR46762	tan
EA22597	S1PR3-1	chr1	128372618	128375073	1	Deuterostomia	OG_925	2260	AdiposeTissue	PF00001	7tm_1	PTHR22750	cyan
EA23897	HMGCS1	chr1	128419765	128440928	11	Deuterostomia	OG_3532	7009	AdiposeTissue	PF01154,PF08540	HMG_CoA_synt_C,HMG_CoA_synt_N	PTHR43323	blue
EA22658	ZNF131	chr1	128447585	128498551	8	Vertebrata	OG_6845	2859	Ovaries	PF00096,PF00651	BTB,zf-C2H2	PTHR24403	brown
EA24033	Unchar_6251	chr1	128530061	128530616	1	Vertebrata	OG_6543	4	GallBladder				lightyellow
EA23510	Unchar_6098	chr1	128547999	128548556	2	Vertebrata	OG_6543	4	GallBladder				magenta
EA22599	Unchar_5835	chr1	128595121	128596192	1	Eptata		15	BloodCells				orangered4
EA21971	Unchar_5655	chr1	128596962	128597571	1	Eptata		14	GallBladder				darkturquoise
EA23775	MTAP	chr1	128611180	128624819	5	Deuterostomia	OG_11282	1471	GallBladder	PF01048	PNP_UDP_1	PTHR42679	darkred
EA23183	WDR83OS	chr1	128625224	128634684	4	Deuterostomia	OG_924	1947	BloodCells	PF03669	UPF0139	PTHR13193	salmon
EA22076	MAGOHB	chr1	128652763	128660416	5	Deuterostomia	OG_2938	1924	Ovaries	PF02792	Mago_nashi	PTHR12638	salmon
EA24221	PIGG-2	chr1	128701130	128885316	13	Deuterostomia	OG_16581	677	GallBladder	PF01663	Phosphodiest	PTHR23072	turquoise
EA22137	PIGG-1	chr1	128885578	128964727	4	Eptata		177	AdiposeTissue			PTHR23072	turquoise
EA23362	Unchar_6050	chr1	129026907	129042691	3	Chordata	OG_5849	3715	SkeletalMuscle			PTHR23036	blue
EA24019	B4GALT1	chr1	129054769	129131856	7	Chordata	OG_2050	634	Kidney	PF13733,PF02709	Glyco_transf_7N,Glyco_transf_7C	PTHR19300	turquoise
EA23554	Unchar_6113	chr1	129149060	129149558	1	Deuterostomia	OG_1376	0	none			PTHR45913
EA21988	KCNJ11-1	chr1	129233686	129240519	2	Deuterostomia	OG_16831	4720	Heart	PF01007,PF17655	IRK,IRK_C	PTHR11767	saddlebrown
EA24217	ABCC9-3	chr1	129262622	129479539	21	Deuterostomia	OG_2048	5736	SkeletalMuscle	PF00664,PF00005	ABC_tran,ABC_membrane	PTHR24223	saddlebrown
EA23460	ABCC9-2	chr1	129503186	129658368	16	Deuterostomia	OG_2048	2541	SkeletalMuscle	PF00664	ABC_membrane	PTHR24223	plum1
EA21928	Unchar_5646	chr1	129658453	129706128	3	Eptata		118	SkeletalMuscle				plum1
EA21676	Unchar_5567	chr1	130297210	130297597	1	Myxines	OG_12179	8	Ovaries				royalblue
EA22562	Unchar_5823	chr1	130408919	130409648	1	Deuterostomia	OG_4763	0	none			PTHR19303
EA22118	NAV3-1	chr1	130618031	130715793	6	Deuterostomia	OG_4007	51	GallBladder	PF00307	CH	PTHR12784	green
EA22730	NAV2-2	chr1	130731857	131074089	39	Deuterostomia	OG_4007	1042	SlimeGland			PTHR12784	black
EA23348	NAV2-3	chr1	130897563	130898004	1	Deuterostomia	OG_4007	0	none			PTHR12784
EA23544	Unchar_6110	chr1	131169862	131206076	2	Myxines	OG_7356	0	none
EA23917	E2F8	chr1	131212338	131311555	13	Deuterostomia	OG_11642	725	Ovaries	PF02319	E2F_TDP	PTHR12081	brown
EA22227	Unchar_5731	chr1	131280476	131281052	1	Myxines	OG_20919	22	Ovaries				yellow
EA22688	ZDHHC17-1	chr1	131348628	131395366	16	Deuterostomia	OG_3211	961	AdiposeTissue	PF12796,PF01529,PF00023	Ank_2,DHHC,Ank	PTHR24161	blue
EA21850	OSBPL8	chr1	131416374	131642071	22	Deuterostomia	OG_662	4367	BloodCells	PF01237,PF00169	PH,Oxysterol_BP	PTHR10972	turquoise
EA22641	Unchar_5850	chr1	131702111	131726956	3	Eptata		4	AdiposeTissue				darkgrey
EA23071	GYS1-1	chr1	131729830	131795654	4	Deuterostomia	OG_3849	567	Ovaries	PF05693	Glycogen_syn	PTHR10176	yellow
EA23111	GYS1-2	chr1	131907966	131929920	11	Deuterostomia	OG_3849	1281	Ovaries	PF05693	Glycogen_syn	PTHR10176	yellow
EA22518	GOLT1B	chr1	131929281	131949507	6	Deuterostomia	OG_19816	1854	Ovaries	PF04178	Got1	PTHR21493	brown
EA23574	Unchar_6121	chr1	131964541	132036642	12	Eptata		511	Brain	PF00443	UCH	PTHR24006	blue
EA23777	UNC80-3	chr1	132056142	132120612	8	Deuterostomia	OG_4327	66	Heart	PF15778	UNC80	PTHR31781	darkorange2
EA23793	UNC80-4	chr1	132137115	132161401	6	Deuterostomia	OG_4327	24	Ovaries			PTHR31781	yellow
EA22683	UNC80-2	chr1	132199224	132279091	16	Deuterostomia	OG_4327	67	AdiposeTissue			PTHR31781	blue
EA21893	UNC80-1	chr1	132283599	132526280	32	Deuterostomia	OG_4327	3834	Brain			PTHR31781	blue
EA21745	BRSK2	chr1	132577048	133230746	20	Deuterostomia	OG_7426	1812	AdiposeTissue	PF00069	Pkinase	PTHR24346	blue
EA23440	BRSK1-1	chr1	132577061	133033905	8	Deuterostomia	OG_7426	2	AdiposeTissue	PF00069	Pkinase	PTHR24343	blue
EA24295	MOB2-2	chr1	133335801	133414790	6	Deuterostomia	OG_2213	2710	Ovaries	PF03637	Mob1_phocein	PTHR22599	green
EA23191	Unchar_6007	chr1	133418802	133419210	1	Myxines	OG_20920	0	none
EA23943	Unchar_6235	chr1	133447518	133471249	4	Myxines	OG_12754	1240	Ovaries				yellow
EA22063	Unchar_5681	chr1	133481701	133482725	2	Deuterostomia	OG_6596	2	Kidney			PTHR24559	purple
EA23045	Unchar_5966	chr1	133483039	133483459	1	Myxines	OG_6224	0	none	PF17917	RT_RNaseH	PTHR34072
EA23525	Unchar_6101	chr1	133484099	133484669	1	Deuterostomia	OG_1149	0	none			PTHR33198
EA22298	MIOX	chr1	133524330	133611088	10	Deuterostomia	OG_13490	2041	Kidney	PF05153	MIOX	PTHR12588	purple
EA21977	SBF1-2	chr1	133691910	133974687	41	Deuterostomia	OG_3772	3275	AdiposeTissue	PF12335,PF06602,PF00169,PF02893,PF02141	PH,SBF2,Myotub-related,DENN,GRAM	PTHR10807	green
EA23225	Unchar_6012	chr1	134006431	134006713	1	Eptata		8	Gills				red
EA24408	GVQW3-1	chr1	134165304	134178717	5	Deuterostomia	OG_6490	2	AdiposeTissue			PTHR46060	blue
EA22862	Unchar_5914	chr1	134200786	134201320	1	Myxines	OG_20921	0	none
EA23330	Unchar_6043	chr1	134211734	134212430	1	Myxines	OG_20921	2	SlimeGland				honeydew1
EA22341	Unchar_5752	chr1	134221535	134221880	1	Myxines	OG_20921	0	none
EA24386	Unchar_6373	chr1	134233865	134246062	5	Vertebrata	OG_7047	4537	BloodCells	PF00214	Calc_CGRP_IAPP	PTHR23414	darkgreen
EA24110	Unchar_6272	chr1	134274295	134274907	1	Myxines	OG_12510	8	Kidney				purple
EA23017	USP6NL-3	chr1	134292507	134386758	7	Eptata		220	Gills			PTHR22957	black
EA22514	Unchar_5807	chr1	134295168	134295585	1	Deuterostomia	OG_6622	18	AdiposeTissue			PTHR47326	green
EA24042	ZBED4-3	chr1	134389368	134389965	1	Deuterostomia	OG_5029	2	BloodCells			PTHR46169	red
EA24045	DENND5A-2	chr1	134404234	134636621	37	Deuterostomia	OG_8325	3866	Ovaries	PF01477,PF00169,PF03456,PF03455,PF02759,PF02141	PH,RUN,uDENN,DENN,PLAT,dDENN	PTHR46070	turquoise
EA21701	Unchar_5574	chr1	134658732	134659185	1	Deuterostomia	OG_1149	2	Gills			PTHR34072	red
EA22874	Unchar_5922	chr1	134667118	134668085	3	Eptata		50	Ovaries				brown
EA22664	Unchar_5857	chr1	134737584	134738605	1	Eptata		53	Heart				turquoise
EA23277	Unchar_6027	chr1	134768967	134769498	1	Deuterostomia	OG_6244	0	none			PTHR46704
EA24104	ASB13	chr1	134803098	134821099	7	Deuterostomia	OG_2976	765	AdiposeTissue	PF12796,PF07525	SOCS_box,Ank_2	PTHR24136	green
EA23772	ARHGEF3-2	chr1	134823971	134851655	10	Deuterostomia	OG_3018	3447	Gills	PF00621	RhoGEF	PTHR46006	darkturquoise
EA22681	Unchar_5864	chr1	134862435	134863920	1	Myxines	OG_12475	0	none			PTHR34052
EA22263	Unchar_5736	chr1	134877562	134877835	1	Myxines	OG_6413	0	none
EA24281	Unchar_6342	chr1	134882082	134884142	3	Deuterostomia	OG_6234	28	BloodCells				darkred
EA23780	ZBED8-9	chr1	134899112	134899397	1	Deuterostomia	OG_1376	1	Intestine			PTHR45935	grey60
EA23360	Unchar_6048	chr1	134899476	134899803	1	Deuterostomia	OG_1376	3	AdiposeTissue			PTHR45935	pink
EA22403	Unchar_5769	chr1	134899958	134900444	1	Deuterostomia	OG_1376	12	Heart			PTHR45935	tan
EA23958	TIMMDC1	chr1	134956237	134986093	7	Deuterostomia	OG_11611	407	Skin	PF02466	Tim17	PTHR13002	black
EA23457	TAF3	chr1	134983410	135122552	9	Deuterostomia	OG_899	1764	Ovaries	PF00628,PF07524	PHD,Bromo_TP	PTHR46452	green
EA24346	Unchar_6362	chr1	135148491	135149175	1	Myxines	OG_12793	2	Gills			PTHR37001	red
EA22290	Unchar_5745	chr1	135150130	135150385	1	Eptata		13	Gills				steelblue
EA22575	GATA2-2	chr1	135160978	135171790	6	Deuterostomia	OG_8864	5292	Gills	PF00320	GATA	PTHR10071	red
EA22749	CDK20	chr1	135520757	135540065	9	Deuterostomia	OG_8273	1292	Heart	PF00069	Pkinase	PTHR24056	green
EA23398	Unchar_6064	chr1	135585673	135606477	5	Cyclostomata	OG_6684	115	AdiposeTissue			PTHR45988	green
EA21797	Unchar_5608	chr1	135614608	135639737	9	Vertebrata	OG_8062	1049	Intestine	PF08357,PF16556	SEFIR,IL17R_fnIII_D1	PTHR15583	skyblue1
EA21873	CPM	chr1	135664320	135796431	10	Deuterostomia	OG_2251	1602	GallBladder	PF13620,PF00246	CarboxypepD_reg,Peptidase_M14	PTHR11532	skyblue1
EA22128	Unchar_5705	chr1	135801718	135801976	1	Eptata		10	BloodCells				darkgreen
EA23068	Unchar_5974	chr1	135802236	135829840	3	Eptata		166	SlimeGland				plum1
EA21809	BTG1-1	chr1	135851576	135853482	2	Deuterostomia	OG_3920	16807	Kidney	PF07742	BTG	PTHR22978	darkred
EA21846	DCN	chr1	136129530	136250991	8	Deuterostomia	OG_4833	16153	Ovaries	PF13855,PF01462	LRRNT,LRR_8	PTHR45712	yellow
EA23452	Unchar_6082	chr1	136602518	136603544	1	Deuterostomia	OG_191	6	AdiposeTissue			PTHR23227	pink
EA24064	Unchar_6259	chr1	136603658	136604300	1	Deuterostomia	OG_191	2	Kidney			PTHR19446	purple
EA23605	Unchar_6131	chr1	136630878	136640504	3	Deuterostomia	OG_627	2	GallBladder			PTHR33064	lightyellow
EA22168	ATP2B1-1	chr1	136655251	137337611	22	Deuterostomia	OG_6749	518	SlimeGland	PF12424,PF00122,PF13246,PF00689,PF00690,PF08282	Cation_ATPase_N,Cation_ATPase,Cation_ATPase_C,E1-E2_ATPase,Hydrolase_3,ATP_Ca_trans_C	PTHR24093	blue
EA22828	ATP2B3-2	chr1	136812509	137122004	12	Deuterostomia	OG_6749	0	none	PF00122,PF00690,PF13246	Cation_ATPase,Cation_ATPase_N,E1-E2_ATPase	PTHR24093
EA22030	Unchar_5672	chr1	137393726	137394062	1	Deuterostomia	OG_6136	1	Heart			PTHR47018	tan
EA21841	Unchar_5623	chr1	137452867	137465038	3	Eptata		8	Heart				tan
EA22623	DUSP7	chr1	137742005	137745422	3	Deuterostomia	OG_20130	8870	GallBladder	PF00782,PF00581	DSPc,Rhodanese	PTHR10159	salmon
EA23734	SEC13-2	chr1	138105203	138118976	3	Deuterostomia	OG_18345	10	Ovaries			PTHR11024	yellow
EA24391	SEC13-3	chr1	138105697	138164754	9	Deuterostomia	OG_18345	5559	Ovaries	PF00400	WD40	PTHR11024	yellow
EA21723	CAND1-1	chr1	138263536	138361061	13	Deuterostomia	OG_1823	2067	AdiposeTissue			PTHR12696	darkorange
EA22362	CAND1-2	chr1	138361235	138396676	8	Deuterostomia	OG_1823	1629	Kidney	PF08623	TIP120	PTHR12696	turquoise
EA24398	Unchar_6376	chr1	138400931	138401276	1	Deuterostomia	OG_1376	4	Gills			PTHR45913	brown
EA23795	Unchar_6189	chr1	138411860	138412184	1	Deuterostomia	OG_1376	2	Brain			PTHR45913	magenta
EA21883	TUBB4B-2	chr1	138451240	138472786	4	Deuterostomia	OG_7219	28679	AdiposeTissue	PF03953,PF00091	Tubulin,Tubulin_C	PTHR11588	blue
EA21768	TUBB4B-1	chr1	138827617	138847259	6	Deuterostomia	OG_7219	35541	Ovaries	PF03953,PF00091	Tubulin,Tubulin_C	PTHR11588	turquoise
EA22408	TRIM14-4	chr1	138857423	138877601	8	Deuterostomia	OG_2912	3427	Ovaries	PF13765,PF00622,PF00643	SPRY,zf-B_box,PRY	PTHR25465	greenyellow
EA23333	IQSEC1-1	chr1	138888167	139181331	13	Deuterostomia	OG_13483	4192	AdiposeTissue	PF01369,PF16453	Sec7,IQ_SEC7_PH	PTHR10663	blue
EA23390	SUMF1-2	chr1	139184595	139214320	6	Deuterostomia	OG_11874	382	GallBladder	PF03781	FGE-sulfatase	PTHR23150	turquoise
EA23115	SUMF1-1	chr1	139214343	139257054	6	Deuterostomia	OG_11874	243	AdiposeTissue	PF03781	FGE-sulfatase	PTHR23150	green
EA22504	ZMYND10	chr1	139263841	139331946	12	Deuterostomia	OG_3896	120	AdiposeTissue			PTHR13244	blue
EA24394	TBK1	chr1	139337548	139409571	20	Deuterostomia	OG_3245	7977	Gills	PF18396,PF00069,PF18394	Pkinase,TBK1_ULD,TBK1_CCD1	PTHR22969	turquoise
EA23827	WASL-2	chr1	139417871	139480610	7	Deuterostomia	OG_8646	1002	Ovaries	PF00786,PF02205	WH2,PBD	PTHR13502	black
EA24097	TIGD4-3	chr1	139481974	139482439	1	Deuterostomia	OG_4763	0	none	PF03221	HTH_Tnp_Tc5	PTHR19303
EA22267	WAS-2	chr1	139494837	139559333	4	Deuterostomia	OG_8646	281	Gills	PF00568	WH1		black
EA23026	Unchar_5962	chr1	139577448	139601414	3	Eptata		3	Kidney				turquoise
EA23806	Unchar_6192	chr1	139603382	139610795	2	Eptata		4	AdiposeTissue				steelblue
EA21901	TRIM14-3	chr1	139626654	139650282	9	Deuterostomia	OG_2912	732	Gills	PF13765,PF00622,PF00643	SPRY,zf-B_box,PRY	PTHR25465	darkturquoise
EA23534	Unchar_6106	chr1	139682309	139682609	1	Deuterostomia	OG_4666	0	none			PTHR46289
EA24373	Unchar_6367	chr1	139718773	139735434	2	Cyclostomata	OG_7201	3	Heart				tan
EA22299	Unchar_5746	chr1	139735786	139738954	2	Eptata		4	Heart				tan
EA23979	Unchar_6242	chr1	139744164	139752656	3	Cyclostomata	OG_7201	2765	Heart			PTHR21555	tan
EA21728	UPF2	chr1	139755772	139857452	20	Deuterostomia	OG_15244	1149	AdiposeTissue	PF04050,PF02854	Upf2,MIF4G	PTHR12839	green
EA23023	Unchar_5961	chr1	139860036	139860360	1	Eptata		49	AdiposeTissue				black
EA22832	LHFPL3-2	chr1	139873170	139876390	2	Deuterostomia	OG_18573	111	Brain	PF10242	L_HMGIC_fpl	PTHR12489	blue
EA23552	SRPK2-3	chr1	139878509	139977131	16	Deuterostomia	OG_8176	3911	Heart	PF00069	Pkinase	PTHR24055	blue
EA21795	Unchar_5607	chr1	140138305	140142122	2	Eptata		26	Heart			PTHR23274	tan
EA23358	Unchar_6047	chr1	140149216	140149531	1	Eptata		820	GallBladder				darkturquoise
EA22175	PLXNB1-2	chr1	140149505	140439923	36	Deuterostomia	OG_4291	227	GallBladder	PF01403,PF08337,PF18020,PF17960,PF01833,PF01437	TIG_plexin,TIG_2,TIG,Sema,PSI,Plexin_cytopl	PTHR22625	turquoise
EA23993	PLXNB1-3	chr1	140149825	140317748	38	Deuterostomia	OG_4291	16	Brain	PF01403,PF08337,PF18020,PF17960,PF01833,PF01437	TIG_plexin,TIG_2,TIG,Sema,PSI,Plexin_cytopl	PTHR22625	green
EA23101	TPRKB	chr1	140491830	140503661	3	Deuterostomia	OG_3650	662	Ovaries	PF08617	CGI-121	PTHR15840	green
EA24012	ALG10B	chr1	140504960	140514263	4	Deuterostomia	OG_15266	1706	BloodCells	PF04922	DIE2_ALG10	PTHR12989	turquoise
EA22978	CELSR2	chr1	140525509	140698436	33	Deuterostomia	OG_4950	3991	GallBladder	PF00008,PF00053,PF02210,PF01825,PF00002,PF16489	Laminin_G_2,GPS,Laminin_EGF,GAIN,7tm_2,EGF	PTHR24026	turquoise
EA23462	Unchar_6084	chr1	140568839	140569121	1	Myxines	OG_6545	2	AdiposeTissue				pink
EA23700	CELSR3	chr1	140820988	140888197	3	Deuterostomia	OG_4950	153	GallBladder	PF00028	Cadherin	PTHR24026	darkturquoise
EA21830	NCKIPSD-1	chr1	140956747	140998351	6	Deuterostomia	OG_4921	4	AdiposeTissue	PF09431	DUF2013	PTHR13357	pink
EA22855	NCKIPSD-2	chr1	141006198	141184899	13	Deuterostomia	OG_4921	2431	Brain	PF09431,PF00018	DUF2013,SH3_1	PTHR13357	green
EA24184	BRPF1-1	chr1	141200220	141255666	12	Deuterostomia	OG_6434	5553	BloodCells	PF10513,PF00439,PF13832,PF13831	PHD_2,zf-HC5HC2H_2,EPL1,Bromodomain	PTHR13793	turquoise
EA23283	Unchar_6029	chr1	141258814	141285765	2	Deuterostomia	OG_8318	287	Ovaries	PF06783	UPF0239	PTHR14409	salmon
EA22453	Unchar_5786	chr1	141313930	141336846	8	Deuterostomia	OG_315	1716	Ovaries	PF15259	GTSE1_N	PTHR21584	skyblue
EA21705	Unchar_5576	chr1	141336885	141352304	6	Eptata		2083	Ovaries				salmon
EA23549	KIF21A-1	chr1	141372672	141377322	2	Deuterostomia	OG_8782	809	Brain	PF00400	WD40	PTHR19879	green
EA21632	ZMYM6-3	chr1	141384628	141385186	1	Deuterostomia	OG_1376	8	GallBladder			PTHR45935	darkturquoise
EA24022	KIF21A-2	chr1	141385267	141592540	37	Deuterostomia	OG_15848	4019	AdiposeTissue	PF00225,PF00400	WD40,Kinesin	PTHR24115	blue
EA24128	Unchar_6278	chr1	141636432	141652886	3	Myxines	OG_12279	6	AdiposeTissue				pink
EA22848	Unchar_5913	chr1	141718198	141820706	11	Myxines	OG_20922	1492	Ovaries			PTHR35158	yellow
EA23173	GTF2IRD2B-5	chr1	141803054	141803877	3	Myxines	OG_6386	302	BloodCells			PTHR45913	turquoise
EA24207	Unchar_6316	chr1	141804359	141804767	2	Myxines	OG_20923	22	AdiposeTissue				green
EA21763	Unchar_5595	chr1	141811724	141812042	1	Myxines	OG_20922	12	Ovaries				yellow
EA21906	Unchar_5639	chr1	142000453	142000711	1	Eptata		2	BloodCells			PTHR10407	magenta
EA23803	Unchar_6191	chr1	142000749	142001289	1	Deuterostomia	OG_7222	0	none			PTHR10407
EA23397	Unchar_6063	chr1	142124338	142225879	5	Deuterostomia	OG_5110	0	none	PF00078	RVT_1	PTHR19446
EA22278	Unchar_5741	chr1	142824401	142824899	1	Deuterostomia	OG_4867	2	AdiposeTissue				pink
EA23054	TAFA5-2	chr1	143059312	143211083	4	Vertebrata	OG_20764	175	AdiposeTissue	PF12020	TAFA	PTHR31878	blue
EA22089	Unchar_5690	chr1	144135866	144145757	6	Myxines	OG_9011	41	Ovaries				yellow
EA23035	Unchar_5963	chr1	144146540	144146960	1	Deuterostomia	OG_4763	3	Brain				magenta
EA22674	Unchar_5861	chr1	144492899	144511243	2	Eptata		4	Heart				tan
EA24230	RNF220-2	chr1	144525388	144588477	7	Deuterostomia	OG_7933	920	Ovaries	PF13923	zf-C3HC4_2	PTHR13459	turquoise
EA23903	Unchar_6225	chr1	144616963	144628917	2	Deuterostomia	OG_4312	0	none
EA21879	Unchar_5633	chr1	144636976	144637438	1	Deuterostomia	OG_189	12	AdiposeTissue	PF00078	RVT_1	PTHR47027	turquoise
EA22697	RNF220-1	chr1	144644459	144660148	5	Deuterostomia	OG_7933	279	Ovaries	PF15926	RNF220	PTHR13459	turquoise
EA23548	Unchar_6111	chr1	144672108	144672372	1	Deuterostomia	OG_6428	4	Gills			PTHR33198	red
EA23974	Unchar_6241	chr1	144693575	144705765	4	Deuterostomia	OG_7933	224	Ovaries			PTHR13459	turquoise
EA23465	CC2D1A-1	chr1	144718532	144790588	17	Deuterostomia	OG_7971	427	Gills	PF00168	C2	PTHR13076	green
EA22693	Unchar_5867	chr1	144809929	144833894	5	Myxines	OG_6745	2770	Skin	PF13499	EF-hand_7	PTHR23064	lightgreen
EA24161	SPEF2-3	chr1	144834439	144963945	15	Deuterostomia	OG_7524	99	Gills			PTHR14919	sienna3
EA22497	Unchar_5800	chr1	144963964	145060283	7	Eptata		42	Brain				sienna3
EA21702	SPEF2-2	chr1	145070852	145091377	4	Deuterostomia	OG_7524	10	Brain			PTHR14919	darkgrey
EA22524	Unchar_5811	chr1	145103803	145104712	1	Deuterostomia	OG_191	4	Brain			PTHR19446	blue
EA23300	Unchar_6035	chr1	145106181	145141139	4	Eptata		9	Ovaries			PTHR14919	darkgrey
EA23901	NADK2	chr1	145145274	145223566	12	Deuterostomia	OG_7544	1015	GallBladder	PF01513	NAD_kinase	PTHR13158	turquoise
EA23935	SSBP3-1	chr1	145254826	145469047	18	Deuterostomia	OG_3050	1828	AdiposeTissue	PF04503	SSDP	PTHR12610	cyan
EA23135	Unchar_5991	chr1	145310054	145310573	1	Deuterostomia	OG_6136	0	none			PTHR47018
EA24427	SLC48A1-1	chr1	145508887	145514443	3	Deuterostomia	OG_1473	1289	Ovaries	PF16954	HRG	PTHR31525	brown
EA23627	ANKRD52-1	chr1	145529804	145559322	14	Deuterostomia	OG_8265	1840	BloodCells	PF12796	Ank_2	PTHR24178	turquoise
EA23314	ANKRD28	chr1	145570371	145702286	15	Deuterostomia	OG_8265	349	AdiposeTissue	PF12796,PF00023	Ank_2,Ank	PTHR24123	darkorange
EA23492	HSPE1	chr1	145729537	145757915	4	Deuterostomia	OG_16077	11034	GallBladder	PF00166	Cpn10	PTHR10772	turquoise
EA24136	HSPD1	chr1	145758306	145789896	12	Deuterostomia	OG_535	17615	Heart	PF00118	Cpn60_TCP1	PTHR45633	turquoise
EA24082	CS	chr1	145801717	145887899	11	Deuterostomia	OG_2629	20115	Kidney	PF00285	Citrate_synt	PTHR11739	orange
EA23879	RFTN2-2	chr1	145941729	146017299	9	Vertebrata	OG_5440	989	Ovaries	PF15250	Raftlin	PTHR17601	salmon
EA21640	RFTN2-1	chr1	146037259	146123374	3	Vertebrata	OG_5440	143	Gills	PF15250	Raftlin	PTHR17601	salmon
EA23831	Unchar_6200	chr1	146375246	146421493	3	Eptata		4	Gills				red
EA24183	SATB1	chr1	146431739	146486721	5	Deuterostomia	OG_14857	201	Gills	PF02376,PF00046	Homeodomain,CUT	PTHR15116	red
EA23997	SATB2	chr1	146544512	146627356	7	Deuterostomia	OG_14857	95	Ovaries	PF16557,PF16534	ULD,CUTL	PTHR15116	yellow
EA22015	Unchar_5665	chr1	146734510	146782035	6	Deuterostomia	OG_16554	889	Kidney	PF07837	FTCD_N	PTHR12234	turquoise
EA21688	SPATS2-1	chr1	146933502	147013127	8	Deuterostomia	OG_11842	834	Kidney			PTHR15623	turquoise
EA22309	SPATS2-2	chr1	147098877	147132979	7	Deuterostomia	OG_11842	1746	Kidney	PF07139	DUF1387	PTHR15623	turquoise
EA24168	MCRS1	chr1	147133647	147188078	11	Deuterostomia	OG_805	2339	Kidney	PF13325	MCRS_N	PTHR13233	turquoise
EA23182	Unchar_6005	chr1	147229183	147243705	5	Deuterostomia	OG_805	389	Ovaries	PF10523	BEN		greenyellow
EA23592	Unchar_6126	chr1	147326636	147327480	1	Eptata		10	AdiposeTissue				blue
EA21739	Unchar_5586	chr1	147327533	147328343	1	Eptata		12	AdiposeTissue				pink
EA23526	Unchar_6102	chr1	147404983	147406023	2	Eptata		2	AdiposeTissue			PTHR24559	plum2
EA22954	PMEL	chr1	147419464	147456493	11	Deuterostomia	OG_6966	1765	Skin	PF00801	PKD	PTHR11861	midnightblue
EA21962	Unchar_5652	chr1	147469137	147505670	3	Myxines	OG_20924	2	AdiposeTissue				brown
EA24055	Unchar_6256	chr1	147508850	147546052	8	Eptata		17	Brain			PTHR46708	blue
EA22443	Unchar_5781	chr1	147603343	147624346	5	Vertebrata	OG_7684	254	GallBladder	PF00123	Hormone_2	PTHR11418	lightyellow
EA23396	DPP4	chr1	147650427	147815944	19	Chordata	OG_13858	4660	Kidney	PF00326,PF00930	DPPIV_N,Peptidase_S9	PTHR11731	violet
EA23857	Unchar_6212	chr1	147817837	147872952	4	Eptata		281	Intestine			PTHR11731	violet
EA22638	Unchar_5849	chr1	147896011	147919670	4	Deuterostomia	OG_2490	418	Heart				turquoise
EA22735	Unchar_5883	chr1	147925574	147934940	2	Myxines	OG_6335	0	none
EA23223	RBMS3-1	chr1	147947122	148110448	13	Deuterostomia	OG_17269	1917	Heart	PF00076	RRM_1	PTHR24012	black
EA22890	Unchar_5930	chr1	148111433	148112126	1	Eptata		61	Ovaries			PTHR24637	green
EA24167	Unchar_6296	chr1	148177353	148215048	5	Myxines	OG_11727	70	GallBladder				lightyellow
EA22153	Unchar_5712	chr1	148294967	148295627	1	Myxines	OG_6171	12	Gills				lightgreen
EA23722	TBR1-1	chr1	148538459	148543692	6	Deuterostomia	OG_19842	168	AdiposeTissue	PF00907,PF16176	T-box,T-box_assoc	PTHR11267	blue
EA21981	GPATCH8-1	chr1	148655287	148659623	3	Deuterostomia	OG_16603	14	Intestine			PTHR23220	brown
EA23790	Unchar_6188	chr1	148661691	148663389	1	Eptata		8	AdiposeTissue			PTHR37492	pink
EA23209	GPATCH8-2	chr1	148663990	148861129	9	Deuterostomia	OG_16603	3884	AdiposeTissue	PF01585,PF12171	G-patch,zf-C2H2_jaz	PTHR17614	green
EA22996	Unchar_5957	chr1	148916769	148930589	2	Eptata		0	none			PTHR35365
EA23487	Unchar_6090	chr1	148943895	148944357	2	Eptata		0	none			PTHR35365
EA23338	Unchar_6044	chr1	148945009	148945567	1	Eptata		0	none			PTHR35365
EA24009	Unchar_6246	chr1	148948720	148949112	2	Eptata		0	none			PTHR35365
EA23410	Unchar_6067	chr1	148949441	148950029	1	Eptata		0	none			PTHR21523
EA22826	Unchar_5906	chr1	148987398	148994762	3	Deuterostomia	OG_6454	0	none
EA23263	CCDC127	chr1	149100768	149119178	3	Deuterostomia	OG_309	2143	Ovaries			PTHR31958	greenyellow
EA22126	Unchar_5704	chr1	149175737	149199503	5	Deuterostomia	OG_6587	430	GallBladder				turquoise
EA24405	AAAS	chr1	149200090	149284253	17	Deuterostomia	OG_941	1091	Ovaries	PF00400	WD40	PTHR14494	brown
EA23441	NGLY1-2	chr1	149283682	149290275	4	Deuterostomia	OG_4862	115	Gills	PF04721	PAW	PTHR12143	red
EA24381	NGLY1-3	chr1	149352787	149358171	3	Deuterostomia	OG_4862	270	BloodCells	PF04721	PAW	PTHR12143	turquoise
EA22082	NGLY1-1	chr1	149358197	149422760	11	Deuterostomia	OG_4862	768	Ovaries	PF09409,PF01841	Transglut_core,PUB	PTHR12143	turquoise
EA23179	UBE2G2	chr1	149525796	149584109	5	Deuterostomia	OG_17868	894	Ovaries	PF00179	UQ_con	PTHR24067	turquoise
EA23013	LCT-1	chr1	149630438	149787439	13	Deuterostomia	OG_4655	71031	Intestine	PF00232	Glyco_hydro_1	PTHR10353	grey60
EA23036	Unchar_5964	chr1	149789934	149790546	1	Deuterostomia	OG_6428	4	Intestine			PTHR33198	grey60
EA23851	Unchar_6206	chr1	149795409	149796084	1	Myxines	OG_6475	0	none
EA23356	LCT-2	chr1	149868024	150049055	25	Deuterostomia	OG_4655	26594	Intestine	PF00096,PF00232	Glyco_hydro_1,zf-C2H2	PTHR10353	grey60
EA22120	Unchar_5702	chr1	150063991	150083174	3	Eptata		4	Heart			PTHR45134	tan
EA22745	CMPK1	chr1	150083356	150147931	7	Deuterostomia	OG_1243	3926	Kidney	PF00406	ADK	PTHR23359	turquoise
EA23392	LYL1-1	chr1	150173696	150189495	4	Deuterostomia	OG_603	8997	BloodCells	PF00010	HLH	PTHR13864	darkolivegreen
EA21951	AC008764.4	chr1	150189906	150219030	5	Deuterostomia	OG_3752	1150	Ovaries			PTHR28622	turquoise
EA22424	MPDZ-1	chr1	150318091	150642528	34	Deuterostomia	OG_5897	4966	AdiposeTissue	PF09045,PF00595	L27_2,PDZ	PTHR19964	cyan
EA23262	Unchar_6022	chr1	150761198	150761564	1	Myxines	OG_20925	0	none
EA22234	NFIA-1	chr8	12330445	12382269	11	Deuterostomia	OG_8006	60897	SlimeGland	PF13499,PF13202	EF-hand_7,EF-hand_5	PTHR19972	lightcyan
EA24235	Unchar_6324	chr1	151277807	151290013	4	Myxines	OG_6338	3	BloodCells			PTHR33198	darkgreen
EA24456	Unchar_6390	chr1	151354920	151355554	1	Deuterostomia	OG_6490	32	Brain			PTHR46060	blue
EA23028	MIER1-1	chr1	151363366	151383900	5	Deuterostomia	OG_8627	491	Gills			PTHR10865	turquoise
EA23176	MIER1-2	chr1	151383937	151409900	7	Deuterostomia	OG_8627	219	Ovaries	PF01448	ELM2	PTHR10865	green
EA21706	Unchar_5577	chr1	151452822	151456486	3	Eptata		14	Gills			PTHR23227	black
EA22886	Unchar_5929	chr1	151465165	151529514	4	Deuterostomia	OG_826	18	Ovaries				yellow
EA24144	Unchar_6286	chr1	151529625	151567717	2	Eptata		51	Ovaries				black
EA23924	RIC1-2	chr1	151545122	151660952	14	Deuterostomia	OG_15499	149	SlimeGland			PTHR22746	black
EA22319	RIC1-1	chr1	151665997	151787358	21	Deuterostomia	OG_15499	1285	Gills	PF07064	RIC1	PTHR22746	black
EA22801	HOOK1-1	chr1	151788551	151876440	22	Deuterostomia	OG_19834	5164	Ovaries	PF19047,PF05622	HOOK,HOOK_N	PTHR18947	turquoise
EA23430	Unchar_6075	chr1	151877881	151878250	1	Eptata		0	none			PTHR47018
EA21825	Unchar_5616	chr1	151881282	151888019	4	Eptata		78	Ovaries				yellow
EA23090	CPLANE1-1	chr1	151899642	151966331	19	Deuterostomia	OG_4595	893	Ovaries			PTHR14492	yellow
EA24052	CPLANE1-2	chr1	151975488	152008941	6	Deuterostomia	OG_4595	1543	AdiposeTissue			PTHR14492	green
EA24471	Unchar_6396	chr1	152468200	152468671	1	Myxines	OG_20238	0	none
EA23528	Unchar_6103	chr1	152589636	152590020	1	Eptata		91	Ovaries				thistle2
EA23881	Unchar_6219	chr1	152623348	152691622	4	Eptata		29	BloodCells				darkgreen
EA22406	KLF2-1	chr1	152737738	152742600	3	Deuterostomia	OG_5400	4943	BloodCells	PF00096	zf-C2H2	PTHR23235	turquoise
EA23598	HEXIM2	chr1	152864961	152871911	2	Deuterostomia	OG_17158	0	none	PF15313	HEXIM	PTHR13469
EA22435	NDUFA11	chr1	152887606	152904141	4	Deuterostomia	OG_2304	2040	Heart	PF02466	Tim17	PTHR21382	orange
EA21828	WDR83	chr1	152907361	152908593	1	Deuterostomia	OG_7202	726	Ovaries	PF00400	WD40	PTHR22842	skyblue
EA22883	PCDH15-2	chr1	152946468	153158499	18	Deuterostomia	OG_9047	215	AdiposeTissue	PF18432,PF00028	Cadherin,ECD	PTHR24028	blue
EA22064	Unchar_5682	chr1	152993058	152996244	2	Deuterostomia	OG_191	2	AdiposeTissue			PTHR47027	blue
EA21699	PCDH15-1	chr1	153177676	153309304	20	Deuterostomia	OG_9047	1136	AdiposeTissue	PF00028	Cadherin	PTHR24028	blue
EA22085	Unchar_5688	chr1	153309326	153310854	2	Eptata		364	AdiposeTissue				blue
EA23376	CCNB1IP1	chr1	153317010	153374218	5	Deuterostomia	OG_2256	56	Ovaries	PF14634	zf-RING_5	PTHR14305	yellow
EA21682	AP4E1	chr1	153392826	153524238	20	Deuterostomia	OG_4301	1830	AdiposeTissue	PF14807,PF01602	AP4E_app_platf,Adaptin_N	PTHR22780	darkorange
EA23939	TRAPPC3	chr1	153528853	153554212	5	Deuterostomia	OG_20065	2914	AdiposeTissue	PF04051	TRAPP	PTHR13048	green
EA23981	PCDH18-1	chr1	153616201	153663739	9	Deuterostomia	OG_6990	5736	Heart	PF08266,PF00028	Cadherin,Cadherin_2	PTHR24028	tan
EA23374	CAPRIN2	chr1	153700808	153797526	15	Deuterostomia	OG_725	6531	Ovaries	PF00386,PF18293,PF12287	C1q,Caprin-1_C,Caprin-1_dimer	PTHR22922	royalblue
EA23637	Unchar_6142	chr1	153797629	153854349	4	Deuterostomia	OG_6515	1210	Ovaries			PTHR22922	yellow
EA22361	TYMP-2	chr1	153864905	153892533	3	Deuterostomia	OG_1470	955	Intestine			PTHR10515	darkslateblue
EA21803	TYMP-1	chr1	153892726	153918782	6	Deuterostomia	OG_1470	835	Intestine	PF02885,PF00591	Glycos_transf_3,Glycos_trans_3N	PTHR10515	darkslateblue
EA24328	RPS11-2	chr1	153942861	153960018	4	Deuterostomia	OG_17680	114	Gills	PF16205	Ribosomal_S17_N	PTHR10744	turquoise
EA23604	RPS11-1	chr1	153975357	153984098	5	Deuterostomia	OG_17680	14953	BloodCells	PF00366,PF16205	Ribosomal_S17,Ribosomal_S17_N	PTHR10744	turquoise
EA22762	LMO1-1	chr1	154014497	154265438	4	Deuterostomia	OG_15623	1757	AdiposeTissue	PF00412	LIM	PTHR45787	blue
EA23577	Unchar_6122	chr1	154417140	154418582	3	Deuterostomia	OG_1149	0	none			PTHR24559
EA23893	ARHGEF39	chr1	154778438	155049725	12	Deuterostomia	OG_4078	708	Kidney	PF00621	RhoGEF	PTHR47056	turquoise
EA21869	Unchar_5632	chr1	154788146	154788605	1	Myxines	OG_9130	0	none			PTHR33198
EA22739	Unchar_5886	chr1	154788919	154790746	3	Deuterostomia	OG_1149	0	none	PF17919	RT_RNaseH_2	PTHR34072
EA23485	Unchar_6089	chr1	154792451	154793069	1	Myxines	OG_20239	0	none			PTHR24559
EA22865	Unchar_5917	chr1	155178124	155178956	1	Eptata		4	Heart				tan
EA23003	Unchar_5959	chr1	155183443	155189720	3	Eptata		5	Heart				skyblue3
EA23682	RERGL	chr1	155495381	155536287	2	Deuterostomia	OG_8098	176	GallBladder	PF00071	Ras	PTHR45704	green
EA23260	Unchar_6021	chr1	155540012	155540583	1	Deuterostomia	OG_6469	52	GallBladder				lightyellow
EA23295	NUCB2	chr1	155548176	155627570	13	Deuterostomia	OG_7844	11403	Kidney	PF13499	EF-hand_7	PTHR19237	green
EA23625	PIK3C2A	chr1	155649492	155846631	35	Deuterostomia	OG_7200	833	Kidney	PF00792,PF00454,PF00613,PF00794,PF00787,PF00168	PI3K_rbd,PI3K_C2,PX,PI3_PI4_kinase,C2,PI3Ka	PTHR10048	turquoise
EA24364	LIN7C-1	chr1	155863119	155885517	6	Deuterostomia	OG_2555	2962	Ovaries	PF02828,PF00595	L27,PDZ	PTHR14063	turquoise
EA23139	ACSS3	chr1	155944711	156148813	16	Deuterostomia	OG_3538	495	Skin	PF13193,PF16177,PF00501	AMP-binding_C,AMP-binding,ACAS_N	PTHR43347	lightgreen
EA22774	PPFIA1	chr1	156156630	156423190	30	Deuterostomia	OG_16904	1147	Ovaries	PF00536,PF07647	SAM_2,SAM_1	PTHR12587	green
EA22777	PPFIA2	chr1	156611725	156659741	3	Deuterostomia	OG_16904	45	Ovaries			PTHR12587	black
EA23797	DIMT1	chr1	156716829	156780858	12	Deuterostomia	OG_891	2846	Ovaries	PF00398	RrnaAD	PTHR11727	turquoise
EA22058	GGCX	chr1	156781027	156868496	16	Deuterostomia	OG_7897	7888	GallBladder	PF05090	VKG_Carbox	PTHR12639	violet
EA24292	Unchar_6345	chr1	156781318	156783634	1	Eptata		3	GallBladder				lightyellow
EA24461	GPN1	chr1	156867512	156910270	13	Deuterostomia	OG_7568	1253	Ovaries	PF03029	ATP_bind_1	PTHR21231	turquoise
EA23672	ATP11A-2	chr1	156911946	156965736	13	Deuterostomia	OG_6115	540	Gills	PF00122,PF16209	E1-E2_ATPase,PhoLip_ATPase_N	PTHR24092	black
EA21686	ATP11A-1	chr1	157007966	157077827	18	Deuterostomia	OG_6115	1785	Ovaries	PF16212,PF13246	Cation_ATPase,PhoLip_ATPase_C	PTHR24092	turquoise
EA22269	ADAMTS6-1	chr1	157594311	157685722	24	Deuterostomia	OG_7865	13296	Ovaries	PF17771,PF05986,PF19030,PF00090,PF08686,PF01562,PF01421	TSP1_ADAMTS,ADAM_spacer1,PLAC,Reprolysin,ADAM_CR_2,TSP_1,Pep_M12B_propep	PTHR13723	yellow
EA23347	DNAJB4-1	chr1	157696463	157701883	3	Deuterostomia	OG_17523	8522	Ovaries	PF00226,PF01556	DnaJ,DnaJ_C	PTHR24078	skyblue
EA22014	Unchar_5664	chr1	157808207	157808582	1	Deuterostomia	OG_5984	0	none			PTHR10725
EA24466	B3GNT3-1	chr1	157864886	157890119	3	Deuterostomia	OG_746	2092	Gills	PF01762	Galactosyl_T	PTHR11214	salmon
EA22166	DPT-1	chr1	157997327	158130958	5	Deuterostomia	OG_5072	5393	Intestine	PF14704	DERM	PTHR15040	grey60
EA22125	Unchar_5703	chr1	158016899	158017229	1	Deuterostomia	OG_873	4	AdiposeTissue	PF00397	WW	PTHR10657	pink
EA22381	Unchar_5761	chr1	158133053	158133503	1	Deuterostomia	OG_4867	4	AdiposeTissue				pink
EA21815	Unchar_5613	chr1	158204882	158206100	1	Deuterostomia	OG_4867	0	none	PF05970	PIF1	PTHR10492
EA24460	Unchar_6392	chr1	158208323	158209055	1	Deuterostomia	OG_5275	6	GallBladder			PTHR33198	lightyellow
EA23647	Unchar_6145	chr1	158301965	158303617	2	Deuterostomia	OG_6747	2	BloodCells	PF13843	DDE_Tnp_1_7	PTHR46599	darkred
EA22440	ADRB2-1	chr1	158440973	158510699	5	Deuterostomia	OG_7207	2	AdiposeTissue	PF00001	7tm_1	PTHR24248	yellowgreen
EA22279	TAL1	chr1	158531883	158560229	4	Myxines	OG_20240	40	BloodCells	PF00010	HLH	PTHR13864	orangered4
EA22725	Unchar_5881	chr1	158555789	158556404	1	Deuterostomia	OG_471	2	Gills	PF17921,PF00665	Integrase_H2C2,rve	PTHR24559	darkmagenta
EA22494	Unchar_5798	chr1	158556801	158557143	1	Deuterostomia	OG_471	2	BloodCells			PTHR24559	yellow4
EA24385	CZIB	chr1	158572567	158637016	9	Deuterostomia	OG_998	1129	AdiposeTissue	PF05907	DUF866	PTHR12857	darkorange
EA22515	Unchar_5808	chr1	158644452	158644746	1	Myxines	OG_7290	2	BloodCells				red
EA22493	SLC38A9-1	chr1	158666229	158781975	13	Deuterostomia	OG_17581	49507	Kidney	PF01490	Aa_trans	PTHR22950	purple
EA21845	Unchar_5625	chr1	158822919	158848824	2	Myxines	OG_12636	383	Kidney				turquoise
EA22419	Unchar_5774	chr1	158895306	158909795	5	Myxines	OG_16632	277	Ovaries				greenyellow
EA24131	Unchar_6281	chr1	158914291	158915431	1	Eptata		0	none			PTHR43791
EA22549	Unchar_5819	chr1	158915558	158917055	1	Eptata		0	none			PTHR36586
EA23233	Unchar_6014	chr1	158923264	159152304	18	Myxines	OG_16632	495	Ovaries	PF13855	LRR_8	PTHR45752	yellow
EA22314	SRSF12	chr1	159144055	159188583	5	Deuterostomia	OG_6095	4147	BloodCells	PF00076	RRM_1	PTHR23147	turquoise
EA23634	FAF2-1	chr1	159194981	159237838	7	Deuterostomia	OG_3326	1564	Ovaries	PF00789	UBX	PTHR23322	turquoise
EA23765	FAF2-2	chr1	159281634	159354660	7	Deuterostomia	OG_3326	653	Ovaries	PF14555	UBA_4	PTHR23322	turquoise
EA24446	Unchar_6388	chr1	159384063	159384630	1	Deuterostomia	OG_6747	2	BloodCells	PF13843	DDE_Tnp_1_7	PTHR46599	yellow4
EA22636	CLTB	chr1	159414602	159471454	8	Deuterostomia	OG_1679	13586	Kidney	PF01086	Clathrin_lg_ch	PTHR10639	green
EA23267	Unchar_6024	chr1	159475747	159493378	5	Deuterostomia	OG_11266	1551	Ovaries	PF09420	Nop16	PTHR13243	brown
EA21824	DCAF10	chr1	159518129	159558438	7	Deuterostomia	OG_1458	2449	Ovaries	PF00400	WD40	PTHR14588	brown
EA22920	ADRB2-3	chr1	159602571	159618280	3	Deuterostomia	OG_2203	326	BloodCells	PF00001	7tm_1	PTHR24248	darkgreen
EA22765	ADRB2-2	chr1	160039248	160058923	2	Deuterostomia	OG_2203	308	BloodCells	PF00001	7tm_1	PTHR24248	darkgreen
EA23080	CABIN1-2	chr1	160082616	160394092	39	Deuterostomia	OG_419	961	Ovaries			PTHR15502	green
EA22482	Unchar_5797	chr1	160394496	160404727	4	Eptata		282	Brain				turquoise
EA23493	Unchar_6092	chr1	160407944	160411382	3	Eptata		7	BloodCells				turquoise
EA21927	HIP1-6	chr1	160443984	160485223	7	Deuterostomia	OG_7222	199	BloodCells	PF14604,PF00018,PF07651	SH3_9,SH3_1,ANTH	PTHR10407	brown
EA23226	ADRB2-5	chr1	160540455	160560995	2	Deuterostomia	OG_7207	66	Ovaries	PF00001	7tm_1	PTHR24248	yellow
EA24194	ADRB2-7	chr1	160635015	160661202	3	Deuterostomia	OG_7207	8	AdiposeTissue	PF00001	7tm_1	PTHR24248	blue
EA23450	Unchar_6080	chr1	160672445	160672757	1	Deuterostomia	OG_191	1	Kidney				purple
EA24413	Unchar_6379	chr1	160805181	160876229	6	Deuterostomia	OG_2622	3475	Ovaries	PF08648	SNRNP27	PTHR31077	greenyellow
EA23890	ADRB2-6	chr1	161002813	161011504	2	Deuterostomia	OG_2203	0	none	PF00001	7tm_1	PTHR24248
EA23046	Unchar_5967	chr1	161024061	161024445	1	Myxines	OG_7203	0	none			PTHR33198
EA22495	Unchar_5799	chr1	161122951	161123488	1	Eptata		0	none	PF03184	DDE_1	PTHR19303
EA24253	TIGD1-12	chr1	161125353	161125755	1	Eptata		0	none	PF03184	DDE_1	PTHR19303
EA21708	Unchar_5578	chr1	161598502	161600145	2	Deuterostomia	OG_7220	8	Heart			PTHR12243	orangered3
EA24451	CHD1L	chr1	162170944	162308067	25	Deuterostomia	OG_7414	2144	Ovaries	PF16759,PF00176,PF00271	LIG3_BRCT,Helicase_C,SNF2_N	PTHR47157	turquoise
EA24108	NEFM	chr1	162360956	162367889	3	Deuterostomia	OG_5312	83318	AdiposeTissue	PF00038	Filament	PTHR45652	blue
EA22506	EDRF1-2	chr1	162402405	162455387	20	Deuterostomia	OG_12766	732	AdiposeTissue			PTHR15000	green
EA21714	EDRF1-1	chr1	162455410	162464720	6	Deuterostomia	OG_12766	1392	BloodCells			PTHR15000	turquoise
EA23776	MMP21	chr1	162466306	162494048	7	Deuterostomia	OG_518	1305	Heart	PF00413,PF00045,PF01471	PG_binding_1,Hemopexin,Peptidase_M10	PTHR10201	darkorange2
EA23190	UROS	chr1	162496246	162561073	11	Deuterostomia	OG_19253	2855	BloodCells	PF02602	HEM4	PTHR12390	turquoise
EA23575	XPO6-1	chr1	162513355	162513906	1	Deuterostomia	OG_20132	4	Kidney			PTHR21452	purple
EA22351	CSNK1A1-1	chr1	162561868	162717174	10	Deuterostomia	OG_1781	1362	Gills	PF00069	Pkinase	PTHR11909	turquoise
EA23419	Unchar_6071	chr1	162599965	162600415	1	Deuterostomia	OG_4763	0	none
EA22213	Unchar_5724	chr1	162729162	162731673	3	Deuterostomia	OG_9417	247	AdiposeTissue	PF10545,PF02944	BESS,MADF_DNA_bdg	PTHR12243	black
EA24076	SMC3	chr1	162732479	162828358	29	Deuterostomia	OG_4606	6181	BloodCells	PF06470,PF02463	SMC_hinge,SMC_N	PTHR43977	turquoise
EA23975	DHX15	chr1	162844673	162869713	14	Deuterostomia	OG_18908	4799	Ovaries	PF07717,PF04408,PF00271	HA2,OB_NTP_bind,Helicase_C	PTHR18934	turquoise
EA24152	Unchar_6289	chr1	162901394	163031784	9	Vertebrata	OG_6231	1750	Ovaries			PTHR15528	brown
EA22605	Unchar_5838	chr1	162922576	162923305	1	Eptata		8	SkeletalMuscle			PTHR47928	darkorange2
EA24117	Unchar_6274	chr1	162962393	162963440	1	Deuterostomia	OG_4140	16	Gills	PF05380	Peptidase_A17	PTHR22955	darkmagenta
EA22509	Unchar_5805	chr1	163036764	163038624	1	Eptata		2	GallBladder			PTHR34777	salmon
EA22780	Unchar_5895	chr1	163038689	163040054	1	Myxines	OG_20926	0	none
EA23373	Unchar_6057	chr1	163048976	163049561	1	Myxines	OG_20926	0	none
EA22671	Unchar_5860	chr1	163186760	163187114	1	Myxines	OG_6436	2	Brain			PTHR12446	magenta
EA22337	NEURL1B-1	chr1	163230031	163279374	9	Deuterostomia	OG_9051	7770	Ovaries	PF07177,PF13920	zf-C3HC4_3,Neuralized	PTHR12429	brown
EA23200	UBLCP1	chr1	163310149	163379092	11	Deuterostomia	OG_474	4993	Ovaries	PF00240,PF03031	NIF,ubiquitin	PTHR32054	green
EA23840	Unchar_6203	chr1	163318090	163318705	1	Deuterostomia	OG_1149	2	Ovaries				yellow
EA21758	Unchar_5591	chr1	163341972	163342245	1	Deuterostomia	OG_4312	2	Gills				salmon4
EA24196	BCCIP	chr1	163378852	163385975	7	Deuterostomia	OG_10956	3904	Ovaries	PF13862	BCIP	PTHR13261	skyblue
EA22317	CPEB2	chr1	163387528	163499777	9	Myxines	OG_19819	4294	AdiposeTissue	PF16366,PF16367	CEBP_ZZ,RRM_7	PTHR12566	blue
EA24100	Unchar_6269	chr11	76679892	76719677	10	Deuterostomia	OG_7288	52992	SlimeGland	PF00681,PF00307	CH,Plectin	PTHR23169	lightcyan
EA21755	Unchar_5590	chr1	163580463	163580805	1	Eptata		0	none			PTHR23143
EA23667	Unchar_6152	chr1	163581198	163581456	1	Eptata		0	none			PTHR23143
EA22215	Unchar_5725	chr1	163581506	163581869	1	Eptata		0	none			PTHR23143
EA22113	FOXI2	chr1	163584738	163647134	2	Deuterostomia	OG_6230	56	Ovaries	PF00250	Forkhead	PTHR11829	yellow
EA24458	Unchar_6391	chr1	163658100	163658469	1	Eptata		4	Intestine			PTHR47018	grey60
EA22635	ZNF518B	chr1	163659600	163687175	5	Chordata	OG_7678	3122	Ovaries			PTHR24403	turquoise
EA23626	Unchar_6139	chr1	163727745	163734839	4	Eptata		94	Skin				black
EA22915	SLU7	chr1	163737625	163818129	14	Deuterostomia	OG_18656	4799	Ovaries	PF11708	Slu7	PTHR12942	greenyellow
EA22782	Unchar_5896	chr1	163821939	163822875	2	Deuterostomia	OG_4942	2	GallBladder				lightyellow
EA24173	Unchar_6299	chr1	163828674	163849395	3	Eptata		179	Ovaries				yellow
EA21742	ADAM12-1	chr1	163954002	164067277	22	Deuterostomia	OG_2392	8227	BloodCells	PF00200,PF08516,PF01562,PF01421	ADAM_CR,Disintegrin,Reprolysin,Pep_M12B_propep	PTHR11905	darkgreen
EA23946	Unchar_6236	chr1	164160752	164165240	2	Myxines	OG_12267	14	Heart				tan
EA22698	SUFU-1	chr1	164168548	164280174	12	Deuterostomia	OG_16901	1367	GallBladder	PF05076,PF12470	SUFU_C,SUFU	PTHR10928	green
EA21889	ACTR1B	chr1	164285127	164305905	11	Deuterostomia	OG_19756	12538	Brain	PF00022	Actin	PTHR11937	green
EA23968	ITPRIP-1	chr1	164314306	164322472	2	Vertebrata	OG_6476	1497	BloodCells			PTHR10656	turquoise
EA23365	Unchar_6052	chr1	164327511	164332403	2	Vertebrata	OG_6543	0	none
EA23746	Unchar_6177	chr1	164332830	164333154	1	Deuterostomia	OG_89	0	none	PF00078	RVT_1	PTHR33332
EA24308	Unchar_6351	chr8	37877216	37913872	12	Deuterostomia	OG_2146	52000	SlimeGland	PF02736,PF00063	Myosin_N,Myosin_head	PTHR45615	lightcyan
EA23480	Unchar_6087	chr1	164414603	164415230	1	Deuterostomia	OG_5004	0	none
EA22642	Unchar_5851	chr1	164415341	164477947	10	Myxines	OG_20927	4382	Gills				black
EA21787	Unchar_5604	chr1	164480992	164484248	1	Cyclostomata	OG_20928	8783	SkeletalMuscle				blue
EA23804	RTKN2	chr1	164487504	164526581	13	Cyclostomata	OG_9523	368	GallBladder	PF08174	Anillin	PTHR21538	darkred
EA24013	ADGRA2-1	chr1	164556904	164738012	20	Deuterostomia	OG_934	1384	Ovaries	PF00002,PF02793	7tm_2,HRM	PTHR45930	green
EA24248	NSG2	chr1	164737682	164808179	5	Chordata	OG_17004	1531	Brain	PF06387	Calcyon	PTHR28546	blue
EA22684	DOK1	chr1	164808211	164936420	5	Myxines	OG_17878	1028	Gills	PF02174	IRS	PTHR21258	black
EA22306	COX15	chr1	164967279	164997675	9	Deuterostomia	OG_1676	739	Kidney	PF02628	COX15-CtaA	PTHR23289	darkorange
EA22966	RDH14-2	chr1	165010119	165059263	9	Myxines	OG_10650	1000	Liver	PF00106	adh_short	PTHR24320	white
EA24094	CDC25B-1	chr1	165212197	165275777	16	Deuterostomia	OG_12810	8340	Ovaries	PF06617,PF00581	M-inducer_phosp,Rhodanese	PTHR10828	salmon
EA21905	Unchar_5638	chr1	165275985	165277368	2	Myxines	OG_12317	952	Ovaries				royalblue
EA21838	Unchar_5621	chr1	165277849	165279496	1	Eptata		4	AdiposeTissue			PTHR10068	blue
EA22650	CPXM2-1	chr1	165311592	165388224	8	Deuterostomia	OG_6508	695	Ovaries	PF00754	F5_F8_type_C	PTHR11532	darkgrey
EA23053	CPXM2-2	chr1	165393949	165420513	9	Deuterostomia	OG_6508	2367	Ovaries	PF13620,PF00246	CarboxypepD_reg,Peptidase_M14	PTHR11532	darkgrey
EA24315	STX18	chr1	165419828	165494523	12	Deuterostomia	OG_11123	2212	Ovaries	PF10496	Syntaxin-18_N	PTHR15959	turquoise
EA22084	CREBRF	chr1	165495246	165654513	9	Deuterostomia	OG_18541	959	Ovaries			PTHR21552	skyblue
EA22377	PLSCR1-2	chr1	165666817	165714892	8	Deuterostomia	OG_8381	1815	Gills	PF03803	Scramblase	PTHR23248	turquoise
EA23591	Unchar_6125	chr1	165724023	165725280	1	Eptata		34	Gills				red
EA21731	PLSCR1-1	chr1	165764424	165904676	8	Deuterostomia	OG_8381	6363	Intestine	PF03803	Scramblase	PTHR23248	violet
EA23818	TMEM230	chr1	165941434	165956274	4	Deuterostomia	OG_14886	1060	GallBladder	PF05915	DUF872	PTHR15664	turquoise
EA22280	Unchar_5742	chr1	165946989	165953607	1	Eptata		10	AdiposeTissue			PTHR45134	yellowgreen
EA22713	IDH3B-2	chr1	165959861	166005097	13	Deuterostomia	OG_1460	5484	Kidney	PF00180	Iso_dh	PTHR11835	green
EA23161	PRPF39	chr1	166009383	166074933	14	Deuterostomia	OG_5893	6635	BloodCells			PTHR17204	turquoise
EA24204	Unchar_6315	chr1	166031191	166032289	1	Eptata		116	Gills				black
EA23254	GNMT-1	chr1	166081530	166110238	6	Deuterostomia	OG_7932	1167	Kidney	PF13847	Methyltransf_31	PTHR16458	purple
EA24143	FKBP3	chr1	166135628	166181869	14	Deuterostomia	OG_1118	2084	BloodCells	PF00254,PF08776,PF18410	BTHB,FKBP_C,VASP_tetra	PTHR46493	turquoise
EA22938	ENAH-2	chr1	166185787	166271800	16	Deuterostomia	OG_6269	941	Gills	PF00568,PF08776	VASP_tetra,WH1	PTHR11202	darkturquoise
EA23743	Unchar_6176	chr1	166272873	166273194	1	Deuterostomia	OG_6142	24	Ovaries				brown
EA23929	Unchar_6233	chr1	166273313	166273811	1	Deuterostomia	OG_6142	11	Ovaries			PTHR46704	greenyellow
EA21868	Unchar_5631	chr1	166273918	166274233	1	Eptata		12	Ovaries				darkmagenta
EA22012	ING3	chr1	166278851	166342660	9	Deuterostomia	OG_16835	367	BloodCells			PTHR10333	turquoise
EA23404	RPF2	chr1	166364870	166369503	2	Deuterostomia	OG_2720	3385	Ovaries	PF04427	Brix	PTHR12728	yellow
EA23582	KCND2-3	chr1	166502704	166503860	1	Deuterostomia	OG_4977	40	Brain	PF00520,PF02214,PF11601	Shal-type,Ion_trans,BTB_2	PTHR11537	blue
EA22708	Unchar_5873	chr1	166574789	166575479	1	Deuterostomia	OG_4867	2	AdiposeTissue	PF05970	PIF1	PTHR10492	pink
EA23862	Unchar_6213	chr1	166722633	166800922	3	Eptata		13	AdiposeTissue			PTHR23143	blue
EA23214	KCND2-2	chr1	166948402	167203101	6	Deuterostomia	OG_4977	56	Brain	PF11879,PF00520	DUF3399,Ion_trans	PTHR11537	blue
EA22356	KCND2-1	chr1	167196569	167431858	3	Deuterostomia	OG_4977	13	Brain	PF11879	DUF3399	PTHR11537	blue
EA24392	Unchar_6375	chr1	167632852	167635008	3	Eptata		13	Kidney				purple
EA23675	Unchar_6154	chr1	167641871	167642939	1	Eptata		14	AdiposeTissue				turquoise
EA22099	IRAK4	chr1	167645725	167679822	11	Deuterostomia	OG_2480	527	Kidney	PF00069	Pkinase	PTHR24419	turquoise
EA23022	TWF1	chr1	167681600	167786116	9	Deuterostomia	OG_3114	8665	Brain	PF00241	Cofilin_ADF	PTHR13759	green
EA22657	NR2C2-2	chr1	167896847	167909987	6	Myxines	OG_10244	358	Ovaries	PF00105	zf-C4	PTHR24083	brown
EA23594	Unchar_6127	chr1	168019767	168020388	1	Myxines	OG_6796	8	AdiposeTissue				yellowgreen
EA22976	Unchar_5951	chr1	168020509	168021565	1	Myxines	OG_6371	1	Ovaries			PTHR36943	yellow
EA22043	NR2C2-1	chr1	168036814	168090638	6	Deuterostomia	OG_2182	59	Kidney	PF00104	Hormone_recep	PTHR24083	turquoise
EA23593	TMCC1	chr1	168255236	168289532	4	Deuterostomia	OG_19497	260	Ovaries	PF10267	Tmemb_cc2	PTHR17613	green
EA22331	UBL4A	chr1	168416346	168426316	4	Deuterostomia	OG_1898	1670	Ovaries	PF00240,PF17840	ubiquitin,Tugs	PTHR46555	turquoise
EA24206	RAB29-2	chr1	168428761	168455668	6	Deuterostomia	OG_8150	7828	Ovaries	PF00071	Ras	PTHR47977	brown
EA22386	HCFC1-1	chr1	168463079	168596937	27	Vertebrata	OG_7545	4294	GallBladder	PF01344	Kelch_1	PTHR46003	turquoise
EA22948	FAM72B	chr1	168597328	168637608	4	Deuterostomia	OG_18626	712	BloodCells	PF14976	FAM72	PTHR31841	turquoise
EA22709	Unchar_5874	chr1	168702716	168703307	1	Eptata		6	SkeletalMuscle				saddlebrown
EA23128	TES	chr1	168732228	168771179	7	Vertebrata	OG_5303	4576	Kidney	PF00412,PF06297	LIM,PET	PTHR24211	turquoise
EA24245	Unchar_6329	chr1	168915471	168915813	1	Eptata		2	Heart			PTHR45786	tan
EA21823	Unchar_5615	chr1	168917518	168917926	1	Eptata		0	none			PTHR10492
EA21765	Unchar_5597	chr1	169167837	169168317	1	Deuterostomia	OG_8895	0	none
EA23632	Unchar_6141	chr1	170120605	170121160	1	Deuterostomia	OG_6243	3	Liver			PTHR46704	yellowgreen
EA22870	Unchar_5921	chr1	170121741	170122113	1	Myxines	OG_6657	0	none
EA22093	Unchar_5691	chr1	170122219	170122576	1	Myxines	OG_6658	0	none
EA23882	WDR36	chr1	170452285	170524327	24	Deuterostomia	OG_1383	4140	Ovaries	PF00400,PF04192	Utp21,WD40	PTHR22840	skyblue
EA23001	ARL6	chr1	170715660	170740800	7	Deuterostomia	OG_19972	969	Brain	PF00025	Arf	PTHR11711	darkorange
EA22193	Unchar_5721	chr1	170741465	170759534	3	Eptata		47	Ovaries				black
EA24023	LOXL3-1	chr1	170759617	170799535	15	Chordata	OG_8647	836	Ovaries	PF01186,PF00530	SRCR,Lysyl_oxidase	PTHR45817	black
EA23409	LETM1-1	chr1	170804468	170825786	14	Deuterostomia	OG_1505	1189	AdiposeTissue	PF07766	LETM1	PTHR14009	black
EA22174	Unchar_5717	chr1	170827819	170980872	3	Eptata		4	Skin				midnightblue
EA22972	ADRB3	chr1	170971626	171103919	10	Eptata		64	AdiposeTissue	PF00001	7tm_1	PTHR24248	blue
EA24286	POLN	chr1	171127941	171181660	26	Deuterostomia	OG_7443	351	BloodCells	PF18049,PF00476	DNA_pol_P_Exo,DNA_pol_A	PTHR10133	brown
EA23538	Unchar_6108	chr1	171259028	171299811	5	Deuterostomia	OG_7070	3576	Ovaries	PF14932	HAUS-augmin3	PTHR19378	brown
EA24216	Unchar_6321	chr1	171304810	171305428	1	Eptata		8	BloodCells				darkgreen
EA24332	Unchar_6357	chr1	171320041	171320605	1	Deuterostomia	OG_6450	4	Intestine				blue
EA23739	Unchar_6174	chr1	171320734	171321541	1	Myxines	OG_6518	6	Brain			PTHR46704	green
EA23874	HAUS3	chr1	171326720	171360531	3	Deuterostomia	OG_7070	709	Ovaries	PF14932	HAUS-augmin3	PTHR19378	brown
EA22901	OTOP2-1	chr1	171376603	171396096	6	Deuterostomia	OG_4508	32	AdiposeTissue	PF03189	Otopetrin	PTHR21522	steelblue
EA23222	ZFYVE28	chr1	171405435	171486477	15	Deuterostomia	OG_7054	3496	Ovaries	PF01363	FYVE	PTHR23164	greenyellow
EA24256	Unchar_6333	chr1	171486501	171513136	4	Eptata		87	Ovaries				greenyellow
EA21974	TAF6L	chr1	171504543	171571197	12	Deuterostomia	OG_16107	1272	Ovaries	PF02969,PF07571	TAF,TAF6_C	PTHR10221	green
EA24334	WDR20-2	chr1	171574084	171616652	4	Deuterostomia	OG_5796	1438	AdiposeTissue	PF00400	WD40	PTHR14107	blue
EA21965	DNPH1	chr1	171621497	171665280	5	Deuterostomia	OG_16108	150	Kidney	PF05014	Nuc_deoxyrib_tr	PTHR15364	turquoise
EA22584	SRF-1	chr1	171670317	171706567	10	Deuterostomia	OG_7282	1018	BloodCells	PF00319	SRF-TF	PTHR48019	turquoise
EA24214	KLHDC2	chr1	171715968	171744322	14	Deuterostomia	OG_11416	4310	Ovaries	PF13854,PF13418	Kelch_4,Kelch_5	PTHR46228	brown
EA22300	POLE2	chr1	171749394	171819050	17	Deuterostomia	OG_11417	1338	BloodCells	PF04042,PF12213	DNA_pol_E_B,Dpoe2NT	PTHR12708	turquoise
EA24425	MGAT2-1	chr1	171820171	171823060	3	Deuterostomia	OG_17855	623	Ovaries	PF05060	MGAT2	PTHR12871	royalblue
EA23570	BTBD9	chr1	171823429	171837153	12	Deuterostomia	OG_20057	2975	Ovaries	PF00754,PF07707,PF00651	BTB,BACK,F5_F8_type_C	PTHR46306	green
EA22565	RDH14-1	chr1	171839540	171844227	3	Deuterostomia	OG_2997	539	BloodCells	PF00106	adh_short	PTHR24320	turquoise
EA23770	LRR1	chr1	171863931	171891877	6	Deuterostomia	OG_1535	2048	Ovaries			PTHR45752	brown
EA22322	FANCM-1	chr1	171917617	171974837	18	Deuterostomia	OG_4278	1751	Ovaries	PF16783,PF00271	FANCM-MHF_bd,Helicase_C	PTHR14025	green
EA23137	Unchar_5992	chr1	171978667	171978976	1	Myxines	OG_6245	0	none
EA23760	Unchar_6178	chr1	171983069	171983498	1	Myxines	OG_6245	0	none
EA24187	FANCM-2	chr1	171983980	172015289	5	Deuterostomia	OG_4278	48	Ovaries	PF00270	DEAD	PTHR14025	greenyellow
EA22354	TRIM7-1	chr1	172057574	172068422	4	Deuterostomia	OG_2912	328	BloodCells	PF15227,PF00643	zf-C3HC4_4,zf-B_box	PTHR25465	turquoise
EA24379	Unchar_6370	chr1	172076165	172076828	1	Eptata		8	Skin				turquoise
EA23076	Unchar_5977	chr1	172095543	172118945	3	Eptata		320	BloodCells				turquoise
EA22810	TRIM7-5	chr1	172151402	172239191	8	Deuterostomia	OG_2912	2013	BloodCells	PF13765,PF00622,PF13445,PF00643	SPRY,zf-RING_UBOX,zf-B_box,PRY	PTHR25465	orangered4
EA22203	PPP2R5C	chr1	172252344	172299736	13	Deuterostomia	OG_8251	783	AdiposeTissue	PF01603	B56	PTHR10257	cyan
EA21727	Unchar_5584	chr1	172353176	172364860	4	Eptata		118	AdiposeTissue				black
EA22561	TRIM7-4	chr1	172379163	172447220	9	Deuterostomia	OG_2912	1965	Ovaries	PF13765,PF00622,PF13445,PF00643	SPRY,zf-RING_UBOX,zf-B_box,PRY	PTHR25465	brown
EA23994	UBA1	chr1	172466840	172659316	42	Deuterostomia	OG_11559	28629	AdiposeTissue	PF10585,PF16191,PF09358,PF00899,PF00225,PF16190	E1_UFD,Kinesin,ThiF,E1_FCCH,E1_4HB,UBA_e1_thiolCys	PTHR10953	darkorange
EA22800	PTPRG-2	chr1	172767318	172973316	30	Deuterostomia	OG_8656	26097	AdiposeTissue	PF00102,PF00194	Carb_anhydrase,Y_phosphatase	PTHR19134	blue
EA24422	NAMPT	chr1	172983629	173072501	12	Deuterostomia	OG_12821	6766	SkeletalMuscle	PF04095,PF18127	NAPRTase,DUF5598	PTHR43816	paleturquoise
EA21660	CTTNBP2NL	chr1	173132127	173194192	7	Deuterostomia	OG_6926	2707	GallBladder	PF09727	CortBP2	PTHR23166	turquoise
EA24077	Unchar_6263	chr1	173193650	173193986	1	Myxines	OG_12857	32	GallBladder				turquoise
EA23275	Unchar_6026	chr1	173221975	173222863	1	Vertebrata	OG_6977	0	none	PF00075,PF17919	RT_RNaseH_2,RNase_H	PTHR33064
EA22157	MXD1-1	chr1	173255041	173328906	6	Deuterostomia	OG_13108	152	Ovaries	PF00010	HLH	PTHR11969	brown
EA22390	TBC1D25	chr1	173337233	173348276	7	Deuterostomia	OG_17542	673	Ovaries	PF00566	RabGAP-TBC	PTHR22957	black
EA23652	ADAM9-1	chr1	173365123	173412565	21	Vertebrata	OG_5521	2564	AdiposeTissue	PF00200,PF08516,PF01562,PF01421	ADAM_CR,Disintegrin,Reprolysin,Pep_M12B_propep	PTHR11905	green
EA21637	TMEM128	chr1	173426832	173476190	4	Deuterostomia	OG_3194	607	Ovaries			PTHR31134	brown
EA22941	ADRB2-4	chr1	173628665	173652055	2	Deuterostomia	OG_2203	131	Heart	PF00001	7tm_1	PTHR24248	saddlebrown
EA21805	Unchar_5610	chr1	173653402	173691908	3	Eptata		10	Ovaries				yellow
EA23403	Unchar_6065	chr1	173695342	173696020	1	Cyclostomata	OG_12070	2	Gills	PF15342	FAM212	PTHR28615	red
EA22586	Unchar_5832	chr1	173733729	173734434	1	Deuterostomia	OG_191	58	Skin	PF00078	RVT_1	PTHR19446	black
EA24242	Unchar_6328	chr1	173760978	173772589	3	Deuterostomia	OG_6626	0	none
EA24205	SEPSECS	chr1	173777505	173807488	12	Deuterostomia	OG_11323	781	Ovaries	PF05889	SepSecS	PTHR12944	brown
EA22147	Unchar_5710	chr1	173812123	173812649	2	Deuterostomia	OG_4441	7836	Intestine				darkturquoise
EA21894	HPGD-1	chr1	173812699	173836415	6	Deuterostomia	OG_4441	8638	Intestine	PF00106	adh_short	PTHR44229	darkturquoise
EA23802	HPGD-2	chr1	173848925	173925477	7	Deuterostomia	OG_4441	1531	Intestine	PF00106	adh_short	PTHR44229	turquoise
EA24210	Unchar_6317	chr1	173883656	173884183	1	Eptata		20	Gills				red
EA23558	Unchar_6114	chr1	173885803	173886541	1	Deuterostomia	OG_4312	10	AdiposeTissue				pink
EA21766	Unchar_5598	chr1	173886787	173887426	1	Deuterostomia	OG_4312	18	Gills			PTHR47018	darkmagenta
EA22268	Unchar_5738	chr1	173889039	173947019	5	Eptata		43	Brain				blue
EA22676	Unchar_5862	chr1	173985241	173992568	3	Myxines	OG_12342	18	Gills				red
EA21878	TRIM14-2	chr1	174000801	174022516	8	Deuterostomia	OG_2912	502	Gills	PF13765	PRY	PTHR25465	red
EA24265	Unchar_6338	chr1	174025541	174094937	6	Eptata		1237	Gills				red
EA24010	NPM1-2	chr1	174097827	174152446	7	Deuterostomia	OG_5363	699	Ovaries	PF03066	Nucleoplasmin	PTHR22747	yellow
EA22414	ECHS1	chr1	174240836	174280241	8	Deuterostomia	OG_19833	9035	Heart	PF00378	ECH_1	PTHR11941	orange
EA24095	GPAT4	chr1	174291410	174339388	12	Deuterostomia	OG_106	2844	Ovaries	PF01553	Acyltransferase	PTHR23063	cyan
EA21719	GATD3A	chr1	174347135	174379281	7	Deuterostomia	OG_1123	2049	Heart			PTHR10224	green
EA23524	SFXN2	chr1	174385313	174444614	12	Deuterostomia	OG_2616	6763	GallBladder	PF03820	SFXNs	PTHR11153	violet
EA22176	HASPIN	chr1	174450256	174604232	16	Deuterostomia	OG_729	1786	GallBladder	PF12330	Haspin_kinase	PTHR24419	turquoise
EA23446	Unchar_6078	chr1	174640255	174663366	4	Deuterostomia	OG_4539	1512	GallBladder	PF16739	CARD_2	PTHR21446	turquoise
EA22470	Unchar_5792	chr1	174678104	174678449	1	Myxines	OG_12119	12	Heart				tan
EA24121	Unchar_6275	chr1	174777989	174778334	1	Deuterostomia	OG_6626	0	none
EA22059	Unchar_5679	chr1	174785205	174785625	1	Myxines	OG_6259	2	Skin			PTHR47018	midnightblue
EA21672	ELAPOR2-2	chr1	174846599	174891188	4	Deuterostomia	OG_5229	345	Heart			PTHR22727	tan
EA23905	ELAPOR1	chr1	174892470	175044420	19	Deuterostomia	OG_5229	327	Heart			PTHR22727	darkorange2
EA23649	Unchar_6146	chr1	175078638	175136755	5	Myxines	OG_20241	380	Brain				darkorange
EA24026	Unchar_6249	chr1	175449140	175450218	1	Deuterostomia	OG_6561	260	Liver				white
EA23560	Unchar_6116	chr1	175484274	175544065	5	Myxines	OG_6796	40	Ovaries				yellow
EA22259	Unchar_5735	chr1	175786709	175835690	5	Eptata		6	Heart	PF00069	Pkinase	PTHR44167	darkorange2
EA23084	Unchar_5980	chr1	175852298	175852979	1	Deuterostomia	OG_1149	2	AdiposeTissue	PF00078	RVT_1	PTHR24559	blue
EA22052	Unchar_5676	chr1	176208374	176304743	7	Myxines	OG_7260	388	Ovaries				turquoise
EA22401	Unchar_5768	chr1	176540151	176544307	2	Eptata		0	none			PTHR40380
EA22614	Unchar_5841	chr1	176544904	176545444	1	Eptata		0	none			PTHR40380
EA22002	Unchar_5660	chr1	176593725	176594338	1	Deuterostomia	OG_4666	4	Kidney			PTHR46289	purple
EA22643	THG1L	chr1	176723654	176735768	5	Deuterostomia	OG_12442	208	AdiposeTissue	PF14413,PF04446	Thg1C,Thg1	PTHR12729	blue
EA23063	Unchar_5973	chr1	176743254	176744091	1	Myxines	OG_6306	208	Liver			PTHR33198	mediumorchid
EA23085	Unchar_5981	chr1	176795692	176796841	1	Deuterostomia	OG_1149	28	BloodCells	PF17921	Integrase_H2C2	PTHR24559	darkgreen
EA22588	Unchar_5833	chr1	176919848	176946641	2	Eptata		61	Ovaries				brown
EA24160	Unchar_6293	chr1	176999717	177028352	3	Chordata	OG_7204	712	Ovaries	PF00096	zf-C2H2	PTHR24381	black
EA23787	Unchar_6187	chr1	177039513	177136230	7	Deuterostomia	OG_1495	81	AdiposeTissue			PTHR23022	blue
EA24306	SPEF2-4	chr1	177166408	177221120	8	Deuterostomia	OG_1937	176	AdiposeTissue			PTHR46880	green
EA23716	Unchar_6166	chr1	177221249	177224207	3	Eptata		190	Ovaries				skyblue
EA22928	Unchar_5941	chr1	177231713	177232373	1	Myxines	OG_20929	19	Ovaries				royalblue
EA23884	Unchar_6221	chr1	177253386	177273075	2	Eptata		14	AdiposeTissue				darkgrey
EA23181	Unchar_6004	chr1	177279091	177325382	6	Eptata		101	Ovaries				black
EA23257	TRIM47	chr1	177358352	177469251	16	Deuterostomia	OG_3755	1915	Ovaries	PF13765,PF15227,PF00643	zf-C3HC4_4,zf-B_box,PRY	PTHR25465	yellow
EA22171	TRIM25-6	chr1	177491950	177555749	9	Deuterostomia	OG_2912	1261	Ovaries	PF13765,PF00622	SPRY,PRY	PTHR25465	brown
EA23070	Unchar_5975	chr1	177622448	177670616	5	Eptata		12	AdiposeTissue			PTHR27001	pink
EA22714	Unchar_5877	chr1	177671799	177691346	4	Deuterostomia	OG_5984	114	Ovaries	PF05485	THAP	PTHR46600	turquoise
EA21819	Unchar_5614	chr1	177696881	177777726	7	Deuterostomia	OG_2912	1820	Ovaries			PTHR25465	brown
EA22237	BTN2A2	chr1	177782327	177865876	10	Deuterostomia	OG_2912	1290	Ovaries	PF13765,PF13358	DDE_3,PRY	PTHR23022	turquoise
EA22937	Unchar_5945	chr1	178028401	178058370	9	Deuterostomia	OG_2912	682	Ovaries	PF13765	PRY	PTHR24103	brown
EA22347	Unchar_5753	chr1	178061010	178123792	6	Deuterostomia	OG_5224	37	Ovaries			PTHR47027	royalblue
EA24132	Unchar_6282	chr1	178082692	178083282	1	Myxines	OG_8977	1109	Kidney				purple
EA23659	Unchar_6149	chr1	178084959	178085244	1	Deuterostomia	OG_4312	91	Kidney				purple
EA21769	TRIM25-4	chr1	178128576	178158978	8	Deuterostomia	OG_2912	2206	BloodCells	PF13765,PF00622,PF15227,PF00643	zf-C3HC4_4,zf-B_box,PRY,SPRY	PTHR25465	salmon
EA24072	Unchar_6262	chr1	178174957	178175608	1	Deuterostomia	OG_5110	2	Brain				magenta
EA23306	Unchar_6036	chr1	178176728	178177136	1	Deuterostomia	OG_2038	0	none			PTHR36688
EA23425	Unchar_6073	chr1	178203441	178226701	6	Deuterostomia	OG_3755	157	Gills	PF00643	zf-B_box	PTHR25465	lightgreen
EA23136	TRIM25-11	chr1	178249507	178275673	8	Deuterostomia	OG_2912	471	Skin	PF13765,PF00622,PF00097,PF00643	PRY,zf-C3HC4,zf-B_box,SPRY	PTHR25465	lightgreen
EA23778	Unchar_6183	chr1	178280854	178281127	1	Myxines	OG_7293	2	Liver			PTHR19303	white
EA23426	FAM107A	chr1	178293196	178331316	5	Deuterostomia	OG_4200	510	Gills	PF06625	DUF1151	PTHR16768	lightgreen
EA23096	TRIM25-10	chr14	8488153	8488553	3	Eptata		51700	SlimeGland				lightcyan
EA23749	FRMD4A-2	chr1	178438323	178670434	21	Deuterostomia	OG_6532	3668	Ovaries	PF00373,PF09380,PF11819	CUPID,FERM_C,FERM_M	PTHR46079	brown
EA22429	Unchar_5778	chr1	178777101	178821541	9	Deuterostomia	OG_2912	228	Ovaries	PF00097	zf-C3HC4	PTHR25465	yellow
EA21975	Unchar_5656	chr1	178825869	178826595	1	Deuterostomia	OG_4870	0	none			PTHR31511
EA24185	Unchar_6304	chr1	178827896	178849848	6	Deuterostomia	OG_8646	794	Intestine	PF00786	PBD	PTHR47846	violet
EA23447	Unchar_6079	chr1	178896034	178897013	1	Myxines	OG_6590	4	GallBladder				black
EA23021	TRIM25-9	chr1	178903734	178998998	15	Deuterostomia	OG_3755	766	Ovaries	PF13765,PF15227,PF00643	zf-C3HC4_4,zf-B_box,PRY	PTHR25465	turquoise
EA23258	Unchar_6019	chr1	179000029	179063093	5	Deuterostomia	OG_2912	471	Ovaries				royalblue
EA22622	Unchar_5844	chr1	179016962	179017442	1	Eptata		14	Kidney			PTHR46113	maroon
EA23545	IP6K2	chr1	179097522	179118059	6	Deuterostomia	OG_7205	5349	Intestine	PF03770	IPK	PTHR12400	darkred
EA22375	Unchar_5759	chr1	179137121	179137688	1	Deuterostomia	OG_6626	0	none
EA24017	TIMM17A-2	chr1	179207623	179238389	6	Deuterostomia	OG_6138	960	Ovaries	PF02466	Tim17	PTHR10485	salmon
EA23413	PQBP1	chr1	179238725	179333140	6	Deuterostomia	OG_3661	879	Kidney			PTHR21737	turquoise
EA23561	Unchar_6117	chr1	179322422	179328744	3	Deuterostomia	OG_3661	0	none
EA21886	LMOD1	chr1	179336834	179345024	5	Vertebrata	OG_5922	7836	GallBladder	PF02205	WH2	PTHR10901	orange
EA23098	Unchar_5984	chr1	179352981	179353425	1	Myxines	OG_6505	107	Gills				red
EA21863	TRIM25-5	chr1	179513426	179557176	4	Deuterostomia	OG_3755	241	Gills	PF00097,PF00643	zf-C3HC4,zf-B_box	PTHR25465	red
EA23853	Unchar_6208	chr1	179641696	179642337	1	Myxines	OG_12194	24	Ovaries				royalblue
EA22585	Unchar_5831	chr1	179773973	179774246	1	Myxines	OG_10701	79	Ovaries			PTHR23341	brown
EA24084	Unchar_6264	chr1	179778810	179865500	7	Eptata		204	Ovaries			PTHR23341	yellow
EA22981	Unchar_5952	chr1	179970493	180012395	5	Eptata		44	Ovaries				yellow
EA22771	TRIM25-8	chr1	180163477	180166797	3	Deuterostomia	OG_3755	158	Gills	PF00097,PF00643	zf-C3HC4,zf-B_box	PTHR25465	lightgreen
EA21835	TRIM58	chr1	180166821	180205011	7	Deuterostomia	OG_2912	608	Skin	PF13765	PRY	PTHR25465	lightgreen
EA23868	Unchar_6214	chr1	180278461	180305452	2	Eptata		328	Ovaries				yellow
EA22417	Unchar_5773	chr1	180468696	180469104	1	Myxines	OG_8775	4	Kidney	PF16588	zf-C2H2_10	PTHR40389	purple
EA22170	Unchar_5715	chr1	180476329	180578504	4	Eptata		79	Ovaries	PF13765	PRY	PTHR24103	yellow
EA23294	TUBA1C-3	chr1	180728488	180737438	3	Chordata	OG_9777	386	Ovaries	PF00091	Tubulin	PTHR11588	yellow
EA23719	DNAI1-2	chr1	180786400	180897832	13	Deuterostomia	OG_18412	155	Ovaries			PTHR12442	yellow
EA22727	TRIM25-7	chr1	180956332	181013124	8	Deuterostomia	OG_2912	1027	BloodCells	PF13765,PF15227,PF00622	zf-C3HC4_4,PRY,SPRY	PTHR25465	turquoise
EA22222	Unchar_5728	chr1	181065841	181092111	3	Deuterostomia	OG_6139	8	Ovaries			PTHR45786	yellow
EA23566	Unchar_6118	chr1	181315414	181347065	2	Eptata		0	none			PTHR34629
EA22965	Unchar_5949	chr1	181411064	181411631	1	Eptata		0	none			PTHR45935
EA23165	Unchar_6001	chr1	181412022	181412487	1	Deuterostomia	OG_1376	0	none
EA21804	TRIM29-1	chr1	181486769	181495951	3	Deuterostomia	OG_3755	156	Gills	PF00643	zf-B_box	PTHR25465	red
EA22292	C1orf194	chr1	181667622	181704162	10	Deuterostomia	OG_906	554	Gills	PF13765,PF12494	DUF3695,PRY	PTHR25465	lightsteelblue1
EA23307	Unchar_6037	chr1	181708863	181715951	4	Eptata		62	Ovaries				yellow
EA23505	Unchar_6095	chr1	181773795	181779250	4	Myxines	OG_7356	6	Ovaries				yellow
EA22652	Unchar_5853	chr1	181799905	181800232	1	Deuterostomia	OG_5110	3	Ovaries	PF00078	RVT_1	PTHR33332	yellow
EA22102	Unchar_5695	chr1	181816957	181818088	1	Myxines	OG_11742	0	none
EA22325	Unchar_5750	chr1	182011588	182019729	3	Deuterostomia	OG_968	1016	Gills	PF00619	CARD		lightgreen
EA21957	Unchar_5651	chr1	182038389	182075807	7	Eptata		1855	Ovaries				salmon
EA23529	Unchar_6104	chr1	182083737	182084134	2	Eptata		1413	Brain				green
EA23210	PARP3	chr1	182084721	182111932	11	Deuterostomia	OG_12960	3783	AdiposeTissue	PF00644,PF02877,PF05406	PARP,PARP_reg,WGR	PTHR10459	black
EA23817	SEMA3A-2	chr1	182153532	182201046	13	Deuterostomia	OG_5868	340	Heart	PF01403,PF00047	ig,Sema	PTHR11036	skyblue3
EA24478	SEMA3D-2	chr1	182229256	182284516	2	Myxines	OG_11743	66	Heart	PF01403	Sema	PTHR11036	skyblue3
EA22080	Unchar_5686	chr1	182284642	182370967	3	Eptata		19	Brain				blue
EA24070	Unchar_6261	chr1	182416898	182503092	4	Eptata		18	AdiposeTissue			PTHR47027	blue
EA23118	GNAI1-2	chr1	182525514	182559321	8	Deuterostomia	OG_1846	12011	Kidney	PF00503	G-alpha	PTHR10218	cyan
[truncated: 26,470 more rows]
