# Supplementary material for: The hagfish genome and the evolution of vertebrates
Source: Nature. 2024 Jan 23;627(8005):811–20. doi: 10.1038/s41586-024-07070-3 (PMC10972751; doi:10.1038/s41586-024-07070-3)
Supplement: Supplementary file 6 — Source Data Fig. 2 [file 41586_2024_7070_MOESM6_ESM.xlsx]

## Sheet: Fig 2b
FID	CLG	CLGv	1R	Sp	GID	Gname	chrm	Pos
OG_1	CLGP	-	nd	Petmar	POLR2H	NA	chrm5	5962455
OG_1	CLGP	-	nd	Parata	EA33602	NA	chr7	4558168
OG_1	CLGP	CLGN,CLGP	alpha2	Galgal	ENSGALG00000008534	POLR2H	9	15996145
OG_1	CLGP	CLGN,CLGP	alpha2	Xentro	polr2h	Xetrov90014686m	XTR5	111547748
OG_1	CLGP	CLGN,CLGP	alpha2	Lepocu	ENSLOCG00000008946	polr2h	LG14	18263274
OG_1	CLGP	CLGN,CLGP	alpha2	Chipun	Chipu0001179	nd	chr13	44033994
OG_2	CLGO	-	nd	Petmar	COPB1	NA	chrm3	17170487
OG_2	CLGO	-	nd	Parata	EA45752	NA	chr2	180728977
OG_2	CLGO	CLGO	nd	Xentro	copb1	Xetrov90026985m	scaffold_199	88882
OG_2	CLGO	CLGO	alpha1	Galgal	ENSGALG00000006015	COPB1	5	10392671
OG_2	CLGO	CLGO	alpha1	Lepocu	ENSLOCG00000003198	copb1	LG27	7027975
OG_2	CLGO	CLGO	alpha1	Chipun	Chipu0004093	nd	chr16	36356715
OG_3	CLGA1	-	2	Petmar	YIPF4	NA	chrm6	3963531
OG_3	CLGA1	-	2	Parata	EA48129	NA	chr9	47286631
OG_3	CLGA1	CLGA1	alpha2	Lepocu	ENSLOCG00000016640	yipf4	LG16	16410660
OG_3	CLGA1	CLGA1	alpha2	Galgal	ENSGALG00000010547	YIPF4	3	31750564
OG_3	CLGA1	CLGA1	alpha2	Chipun	Chipu0001116	nd	chr9	20184490
OG_4	CLGA1	-	1	Petmar	SYMPK	NA	chrm53	6682229
OG_4	CLGA1	-	1	Parata	EA58135	NA	chr4	177199057
OG_4	CLGA1	-	1	Parata	EA59730	NA	chr4	177190816
OG_4	CLGA1	-	1	Parata	EA59309	NA	chr4	177165898
OG_4	CLGA1	-	1	Parata	EA60811	NA	chr4	177220014
OG_4	CLGA1	CLGC	nd	Chipun	Chipu0027517	nd	chr41	10089178
OG_4	CLGA1	CLGC	alpha1	Xentro	sympk	Xetrov90020715m	XTR8	49859053
OG_4	CLGA1	CLGC	nd	Chipun	Chipu0018379	nd	chr41	10074364
OG_4	CLGA1	CLGC	nd	Chipun	Chipu0031399	nd	chr41	10100332
OG_4	CLGA1	CLGC	nd	Chipun	Chipu0024258	nd	chr41	10069191
OG_4	CLGA1	CLGC	nd	Chipun	Chipu0025751	nd	chr41	10083716
OG_4	CLGA1	CLGC	nd	Lepocu	ENSLOCG00000014229		LG2	62360750
OG_4	CLGA1	CLGC	nd	Lepocu	ENSLOCG00000014228		LG2	62353065
OG_5	CLGA1	CLGA1	alpha1	Xentro	synj2bp	Xetrov90021646m	XTR8	86872824
OG_5	CLGA1	CLGA1	alpha1	Galgal	ENSGALG00000035537	SYNJ2BP	5	27443274
OG_5	CLGA1	CLGA1	alpha1	Chipun	Chipu0006221	nd	chr10	76303085
OG_5	CLGA1	CLGA1	alpha2	Chipun	Chipu0009989	nd	chr9	13767559
OG_6	CLGA1	-	1	Petmar	VTI1B	NA	chrm33	8390422
OG_6	CLGA1	-	1	Parata	EA36571	NA	chr1	11016401
OG_6	CLGA1	CLGA1	nd	Xentro	vti1b	Xetrov90004714m	XTR2	48996883
OG_6	CLGA1	CLGA1	alpha1	Galgal	ENSGALG00000009526	VTI1B	5	28894645
OG_6	CLGA1	CLGA1	alpha1	Lepocu	ENSLOCG00000014187	vti1b	LG7	35552245
OG_6	CLGA1	CLGA1	alpha1	Chipun	Chipu0004277	nd	chr10	64371397
OG_7	CLGP	-	1	Petmar	PDE6D	NA	chrm39	11025575
OG_7	CLGP	-	1	Parata	EA60453	NA	chr4	71826225
OG_7	CLGP	CLGN,CLGP	alpha2	Chipun	Chipu0001169	nd	chr13	40128303
OG_7	CLGP	CLGN,CLGP	alpha2	Xentro	pde6d	Xetrov90014587m	XTR5	108257577
OG_7	CLGP	CLGN,CLGP	alpha2	Galgal	ENSGALG00000033062	PDE6D	9	15387344
OG_7	CLGP	CLGN,CLGP	alpha2	Lepocu	ENSLOCG00000001371	pde6d	LG14	1766951
OG_8	CLGP	-	1	Petmar	FARSB	NA	chrm39	10544771
OG_8	CLGP	-	nd	Parata	EA11818	NA	chr10	34498130
OG_8	CLGP	CLGN,CLGP	alpha2	Lepocu	ENSLOCG00000004136	farsb	LG14	6747603
OG_8	CLGP	CLGN,CLGP	alpha2	Xentro	farsb	Xetrov90014829m	XTR5	121651646
OG_8	CLGP	CLGN,CLGP	alpha2	Galgal	ENSGALG00000005236	FARSB	9	7993564
OG_8	CLGP	CLGN,CLGP	alpha2	Chipun	Chipu0007240	nd	chr13	25282910
OG_9	CLGD	-	nd	Petmar	SF3B3	NA	chrm25	13332646
OG_9	CLGD	-	nd	Parata	EA47525	NA	chr9	73781785
OG_9	CLGD	CLGD	alpha2	Lepocu	ENSLOCG00000007566	sf3b3	LG23	15808583
OG_9	CLGD	CLGD	alpha2	Xentro	sf3b3	Xetrov90010758m	XTR4	27024050
OG_9	CLGD	CLGD	nd	Galgal	ENSGALG00000037508		AADN04009861.1	1632
OG_9	CLGD	CLGD	alpha2	Galgal	ENSGALG00000002531		11	1780997
OG_9	CLGD	CLGD	alpha2	Chipun	Chipu0013129	nd	chr17	65813550
OG_10	CLGD	-	nd	Petmar	NBN	NA	chrm20	243112
OG_10	CLGD	-	nd	Parata	EA15502	NA	chr11	116770221
OG_10	CLGD	-	nd	Parata	EA13265	NA	chr11	116850385
OG_10	CLGD		alpha1	Xentro	nbn-like	Xetrov90016997m	XTR6	111308345
OG_10	CLGD		alpha1	Galgal	ENSGALG00000037686	NBN	2	124919221
OG_10	CLGD		alpha1	Lepocu	ENSLOCG00000010276	nbn	LG11	35046951
OG_10	CLGD		alpha1	Chipun	Chipu0010159	nd	chr4	44942952
OG_11	CLGC	-	nd	Petmar	PAQR4	NA	chrm38	11563161
OG_11	CLGC		nd	Xentro	paqr4-like	Xetrov90022957m	XTR9	7119799
OG_11	CLGC		nd	Chipun	Chipu0031250	nd	scaf_751267	25
OG_12	CLGG	-	nd	Petmar	DNAJC30	NA	scaffold_360	227136
OG_12	CLGG	-	2	Parata	EA57319	NA	chr4	25114255
OG_12	CLGG	CLGG	alpha2	Chipun	Chipu0008262	nd	chr28	35653824
OG_12	CLGG	CLGG	alpha2	Xentro	dnajc30	Xetrov90004471m	XTR2	37221902
OG_14	CLGI	-	nd	Petmar	HHEX	NA	chrm11	7831228
OG_14	CLGI	-	nd	Parata	EA44893	NA	chr2	160304799
OG_14	CLGI	CLGI,CLGQ	alpha1	Lepocu	ENSLOCG00000007051	HHEX	LG5	10874320
OG_14	CLGI	CLGI,CLGQ	alpha1	Xentro	hhex	Xetrov90017618m	XTR7	17290633
OG_14	CLGI	CLGI,CLGQ	alpha1	Galgal	ENSGALG00000030008	HHEX	6	20697338
OG_14	CLGI	CLGI,CLGQ	alpha1	Chipun	Chipu0000680	nd	chr22	16601825
OG_14	CLGI	CLGI,CLGQ	nd	Chipun	Chipu0019728	nd	chr1	4616559
OG_15	CLGF	-	1	Petmar	COMMD6	NA	chrm18	7220349
OG_15	CLGF	-	1	Parata	EA19451	NA	chr13	41108855
OG_15	CLGF	CLGF,CLGN	alpha1	Lepocu	ENSLOCG00000011386	commd6	LG17	32490704
OG_15	CLGF	CLGF,CLGN	alpha1	Galgal	ENSGALG00000016922	COMMD6	1	155063078
OG_15	CLGF	CLGF,CLGN	alpha1	Xentro	commd6	Xetrov90006079m	XTR2	123379312
OG_15	CLGF	CLGF,CLGN	alpha1	Chipun	Chipu0002336	nd	chr6	27472725
OG_16	CLGA1	-	1	Petmar	TBCB	NA	chrm17	7811691
OG_16	CLGA1	-	1	Parata	EA10916	NA	chr10	107085323
OG_16	CLGA1	CLGC	alpha1	Xentro	tbcb	Xetrov90020730m	XTR8	50223588
OG_16	CLGA1	CLGC	nd	Lepocu	ENSLOCG00000014843	tbcb	LG2	67786789
OG_16	CLGA1	CLGC	nd	Chipun	Chipu0020136	nd	chr41	9901059
OG_17	CLGA1	-	2	Petmar	MED6	NA	chrm6	4902145
OG_17	CLGA1	-	2	Parata	EA48107	NA	chr9	121566098
OG_17	CLGA1	CLGA1	alpha1	Xentro	med6	Xetrov90021645m	XTR8	86851228
OG_17	CLGA1	CLGA1	alpha1	Galgal	ENSGALG00000029743	MED6	5	27427115
OG_17	CLGA1	CLGA1	alpha1	Lepocu	ENSLOCG00000014035	med6	LG7	31835406
OG_17	CLGA1	CLGA1	alpha1	Chipun	Chipu0006219	nd	chr10	76411354
OG_18	CLGH	-	1	Petmar	LOC116946198	NA	chrm26	4491541
OG_18	CLGH	-	1	Petmar	LOC116946197	NA	chrm26	4501150
OG_18	CLGH	-	1	Parata	EA67403	NA	chr8	66817801
OG_18	CLGH	CLGH	alpha1	Chipun	Chipu0011750	nd	chr21	988044
OG_18	CLGH	CLGH	alpha1	Lepocu	ENSLOCG00000004235	brat1	LG13	7773245
OG_18	CLGH	CLGH	alpha1	Xentro	brat1	Xetrov90023587m	XTR9	25873699
OG_18	CLGH	CLGH	alpha1	Galgal	ENSGALG00000004348		14	3345291
OG_18	CLGH	CLGH	nd	Galgal	ENSGALG00000031478		AADN04006724.1	102
OG_19	CLGN	-	nd	Petmar	SMG6	NA	chrm38	3768959
OG_19	CLGN	-	nd	Parata	EA61353	NA	chr4	122335552
OG_19	CLGN	CLGG	nd	Chipun	Chipu0018088	nd	chr28	518691
OG_19	CLGN	CLGG	nd	Galgal	ENSGALG00000003108	SMG6	19	5527953
OG_19	CLGN	CLGG	alpha1	Xentro	smg6	Xetrov90004306m	XTR2	27419259
OG_19	CLGN	CLGG	nd	Chipun	Chipu0018089	nd	chr28	739688
OG_19	CLGN	CLGG	nd	Chipun	Chipu0024035	nd	chr28	702852
OG_19	CLGN	CLGG	nd	Lepocu	ENSLOCG00000006448	smg6	LG22	10172716
OG_20	CLGB	-	2	Petmar	LOC116948602	NA	chrm34	3483677
OG_20	CLGB	-	2	Petmar	LOC116938643	NA	chrm4	11556660
OG_20	CLGB	-	2	Petmar	LOC116943969	NA	chrm19	13419914
OG_20	CLGB	-	2	Parata	EA26735	NA	chr5	98475681
OG_20	CLGB	-	2	Parata	EA36718	NA	chr1	39620747
OG_20	CLGB	-	2	Parata	EA26590	NA	chr5	175366232
OG_20	CLGB	CLGB	beta1	Lepocu	ENSLOCG00000011906		LG15	2133387
OG_20	CLGB	CLGB	nd	Chipun	Chipu0019001	nd	chr43	1222561
OG_20	CLGB	CLGB	beta2	Xentro	cd63	Xetrov90006225m	XTR2	133876201
OG_20	CLGB	CLGB	beta2	Lepocu	ENSLOCG00000004424	cd63	LG4	12222977
OG_22	CLGA1	-	2	Petmar	LOC116947905	NA	chrm31	12250292
OG_22	CLGA1	-	2	Parata	EA52987	NA	chr14	27850486
OG_22	CLGA1	-	2	Parata	EA54052	NA	chr14	27602610
OG_22	CLGA1	CLGA1	alpha2	Galgal	ENSGALG00000009884	SYT14	3	22769207
OG_22	CLGA1	CLGA1	alpha2	Lepocu	ENSLOCG00000017181	syt14a	LG1	61521553
OG_22	CLGA1	CLGA1	alpha2	Chipun	Chipu0001882	nd	chr9	38517530
OG_22	CLGA1	CLGA1	alpha1	Lepocu	ENSLOCG00000010174	SYT16	LG7	7262350
OG_22	CLGA1	CLGA1	alpha1	Chipun	Chipu0014395	nd	chr10	27582512
OG_22	CLGA1	CLGA1	alpha1	Xentro	syt16-like	Xetrov90021512m	XTR8	81613252
OG_22	CLGA1	CLGA1	alpha1	Galgal	ENSGALG00000011861	SYT16	5	53941820
OG_22	CLGA1	CLGA1	alpha1	Chipun	Chipu0014396	nd	chr10	27545054
OG_23	CLGC	-	1	Petmar	PSMA4	NA	chrm57	5031692
OG_23	CLGC	-	1	Parata	EA63838	NA	chr8	132481232
OG_23	CLGC	CLGC	alpha1	Lepocu	ENSLOCG00000015026	psma4	LG3	55767567
OG_23	CLGC	CLGC	alpha1	Galgal	ENSGALG00000003046	PSMA4	10	3585431
OG_23	CLGC	CLGC	nd	Xentro	psma4	Xetrov90011756m	XTR4	77243701
OG_23	CLGC	CLGC	alpha1	Chipun	Chipu0013929	nd	chr40	2129552
OG_24	CLGG	-	1	Petmar	TMED2	NA	chrm5	18765239
OG_24	CLGG	-	nd	Parata	EA73944	NA	chr3	98192502
OG_24	CLGG	CLGG	alpha1	Lepocu	ENSLOCG00000005792	tmed2	LG20	7696463
OG_24	CLGG	CLGG	alpha1	Galgal	ENSGALG00000003307	TMED2	15	4995019
OG_24	CLGG	CLGG	alpha1	Xentro	tmed2	Xetrov90003090m	XTR1	152402256
OG_24	CLGG	CLGG	nd	Chipun	Chipu0014223	nd	chr6	121371904
OG_25	CLGG	-	2	Petmar	MTO1	NA	chrm38	8832827
OG_25	CLGG	-	nd	Parata	EA45199	NA	chr2	45399455
OG_25	CLGG	CLGA1,CLGK	nd	Lepocu	ENSLOCG00000000453		JH591567.1	31228
OG_25	CLGG	CLGA1,CLGK	nd	Galgal	ENSGALG00000015923	MTO1	3	81803398
OG_25	CLGG	CLGA1,CLGK	nd	Chipun	Chipu0032655	nd		0
OG_26	CLGG	-	nd	Petmar	GCN1	NA	S38_unloc.2	50793
OG_26	CLGG	-	nd	Parata	EA41427	NA	chr2	35815725
OG_26	CLGG	-	nd	Parata	EA41419	NA	chr2	35822938
OG_26	CLGG	CLGG	alpha1	Lepocu	ENSLOCG00000001651		LG20	461696
OG_26	CLGG	CLGG	alpha1	Lepocu	ENSLOCG00000001671		LG20	488853
OG_26	CLGG	CLGG	alpha1	Lepocu	ENSLOCG00000001658		LG20	484664
OG_26	CLGG	CLGG	alpha1	Xentro	gcn1l1	Xetrov90002851m	XTR1	142962311
OG_26	CLGG	CLGG	alpha1	Galgal	ENSGALG00000007276	GCN1	15	9486198
OG_26	CLGG	CLGG	alpha1	Chipun	Chipu0007064	nd	chr25	46465714
OG_27	CLGC	-	nd	Petmar	POT1	NA	chrm14	12594853
OG_27	CLGC	-	2	Parata	EA10220	NA	chr10	14507515
OG_27	CLGC	CLGE	nd	Lepocu	ENSLOCG00000015853	pot1	LG8	17594319
OG_27	CLGC	CLGE	alpha1	Xentro	pot1	Xetrov90008189m	XTR3	61028499
OG_27	CLGC	CLGE	nd	Galgal	ENSGALG00000008740	POT1	1	21741971
OG_27	CLGC	CLGE	nd	Chipun	Chipu0012967	nd	chr19	13749462
OG_28.1	CLGO	-	1	Parata	EA83554	NA	chr15	11392906
OG_28.1	CLGO	CLGO	alpha1	Lepocu	ENSLOCG00000003497		LG27	7552096
OG_28.2	CLGE	-	nd	Petmar	LOC116944420	NA	chrm21	7468701
OG_28.2	CLGE	CLGE	alpha2	Lepocu	ENSLOCG00000016556	foxm1	LG8	38682893
OG_28.2	CLGE	CLGE	alpha2	Xentro	foxm1	Xetrov90007082m	XTR3	1797722
OG_28.2	CLGE	CLGE	alpha2	Galgal	ENSGALG00000040734		1	75614332
OG_28.2	CLGE	CLGE	nd	Galgal	ENSGALG00000042456		AADN04020702.1	47
OG_28.2	CLGE	CLGE	alpha2	Galgal	ENSGALG00000013420	FOXM1	1	75654527
OG_28.2	CLGE	CLGE	alpha2	Chipun	Chipu0014730	nd	chr19	26400152
OG_29	CLGL	-	nd	Petmar	MYSM1	NA	chrm35	6070450
OG_29	CLGL	-	nd	Parata	EA31708	NA	chr7	93822563
OG_29	CLGL	CLGM	alpha1	Xentro	mysm1	Xetrov90011750m	XTR4	76796648
OG_29	CLGL	CLGM	nd	Galgal	ENSGALG00000010869	MYSM1	8	26417387
OG_29	CLGL	CLGM	alpha1	Lepocu	ENSLOCG00000008884	mysm1	LG10	19705936
OG_29	CLGL	CLGM	alpha1	Chipun	Chipu0001775	nd	chr11	50294545
OG_31	CLGJ	-	1	Petmar	LOC116941658	NA	chrm12	11457889
OG_31	CLGJ	-	1	Parata	EA11673	NA	chr10	59434207
OG_31	CLGJ	-	1	Parata	EA83069	NA	chr15	79847123
OG_31	CLGJ	-	1	Parata	EA11521	NA	chr10	59282981
OG_31	CLGJ	-	1	Parata	EA83070	NA	chr15	79771414
OG_31	CLGJ	-	1	Parata	EA10687	NA	chr10	59236249
OG_31	CLGJ	-	nd	Parata	EA65450	NA	chr8	73774685
OG_31	CLGJ	CLGD	beta1	Lepocu	ENSLOCG00000003309		LG18	6942540
OG_31	CLGJ	CLGD	beta1	Lepocu	ENSLOCG00000003325		LG18	6965288
OG_31	CLGJ	CLGD	beta1	Xentro	Xetrov90024613m	Xetrov90024613m	XTR10	796388
OG_31	CLGJ	CLGD	beta1	Galgal	ENSGALG00000045232	SYCP2	20	7026294
OG_31	CLGJ	CLGD	nd	Chipun	Chipu0015331	nd	chr20	1534712
OG_31	CLGJ	CLGD	alpha1	Xentro	sycp2l	Xetrov90016573m	XTR6	84705076
OG_31	CLGJ	CLGD	alpha1	Lepocu	ENSLOCG00000013137	SYCP2L	LG9	49373441
OG_31	CLGJ	CLGD	alpha1	Chipun	Chipu0008498	nd	chr29	792834
OG_32	CLGD	-	nd	Petmar	TP53RK	NA	chrm54	8016637
OG_32	CLGD	-	nd	Parata	EA65791	NA	chr8	97314374
OG_32	CLGD	CLGD	beta1	Xentro	tp53rk	Xetrov90025290m	XTR10	29411150
OG_32	CLGD	CLGD	beta1	Galgal	ENSGALG00000004469	TP53RK	20	5754325
OG_32	CLGD	CLGD	beta1	Lepocu	ENSLOCG00000002129	tp53rk	LG18	3522842
OG_32	CLGD	CLGD	beta1	Chipun	Chipu0001678	nd	chr20	49110678
OG_33	CLGI	-	nd	Petmar	LOC116941262	NA	chrm11	7902475
OG_33	CLGI	-	nd	Parata	EA46075	NA	chr2	160637474
OG_33	CLGI	CLGI,CLGQ	alpha1	Lepocu	ENSLOCG00000007011	exoc6	LG5	10788094
OG_33	CLGI	CLGI,CLGQ	nd	Xentro	Xetrov90026059m	Xetrov90026059m	scaffold_1245	9282
OG_33	CLGI	CLGI,CLGQ	alpha1	Xentro	exoc6	Xetrov90017617m	XTR7	17046804
OG_33	CLGI	CLGI,CLGQ	alpha1	Galgal	ENSGALG00000006763	EXOC6	6	20567411
OG_33	CLGI	CLGI,CLGQ	alpha1	Chipun	Chipu0000679	nd	chr22	16229328
OG_33	CLGI	CLGI,CLGQ	nd	Chipun	Chipu0015759	nd	chr1	5890354
OG_33	CLGI	CLGI,CLGQ	nd	Chipun	Chipu0015758	nd	chr1	5752728
OG_33	CLGI	CLGI,CLGQ	alpha2	Lepocu	ENSLOCG00000001267	exoc6b	LG4	1610150
OG_33	CLGI	CLGI,CLGQ	alpha2	Xentro	Xetrov90000262m	Xetrov90000262m	XTR1	8484964
OG_33	CLGI	CLGI,CLGQ	alpha2	Xentro	exoc6b-like	Xetrov90000260m	XTR1	8355255
OG_33	CLGI	CLGI,CLGQ	alpha2	Galgal	ENSGALG00000016098	EXOC6B	4	90458524
OG_33	CLGI	CLGI,CLGQ	nd	Chipun	Chipu0015760	nd	chr1	6237704
OG_34	CLGB	-	nd	Petmar	LOC116948172	NA	chrm32	10253976
OG_34	CLGB	-	2	Parata	EA27626	NA	chr5	150575744
OG_34	CLGB	CLGF,CLGN	nd	Lepocu	ENSLOCG00000009576	nfkbiz	LG17	26718200
OG_34	CLGB	CLGF,CLGN	beta2	Xentro	nfkbiz	Xetrov90005692m	XTR2	98231701
OG_34	CLGB	CLGF,CLGN	beta2	Xentro	LOC100485153	Xetrov90005691m	XTR2	98206512
OG_34	CLGB	CLGF,CLGN	nd	Galgal	ENSGALG00000015346	NFKBIZ	1	85395266
OG_34	CLGB	CLGF,CLGN	nd	Chipun	Chipu0016641	nd	chr12	53963112
OG_34	CLGB	CLGF,CLGN	nd	Galgal	ENSGALG00000045251		24	5494865
OG_34	CLGB	CLGF,CLGN	nd	Lepocu	ENSLOCG00000003506	zgc:113279	LG26	4095908
OG_34	CLGB	CLGF,CLGN	nd	Chipun	Chipu0001542	nd	chr35	8461812
OG_34	CLGB	CLGF,CLGN	nd	Xentro	nfkbid	Xetrov90028374m	scaffold_37	733970
OG_34	CLGB	CLGF,CLGN	nd	Lepocu	ENSLOCG00000003787		LG24	481416
OG_34	CLGB	CLGF,CLGN	nd	Chipun	Chipu0001539	nd	chr35	8719052
OG_34	CLGB	CLGF,CLGN	nd	Galgal	ENSGALG00000028496		24	4306089
OG_34	CLGB	CLGF,CLGN	nd	Lepocu	ENSLOCG00000003483		LG26	4023158
OG_35	CLGB	-	2	Petmar	SPC25	NA	chrm34	5838231
OG_35	CLGB	-	2	Parata	EA28642	NA	chr5	69881591
OG_35	CLGB	CLGB	nd	Xentro	spc25	Xetrov90021236m	XTR8	66757090
OG_35	CLGB	CLGB	alpha2	Galgal	ENSGALG00000010900	SPC25	7	19023492
OG_35	CLGB	CLGB	alpha2	Lepocu	ENSLOCG00000008228	spc25	LG12	17348082
OG_35	CLGB	CLGB	alpha2	Chipun	Chipu0000385	nd	chr7	65243160
OG_37	CLGB	-	2	Petmar	PDIA4	NA	chrm4	14238369
OG_37	CLGB	-	1	Parata	EA65761	NA	chr8	91722411
OG_37	CLGB	-	2	Parata	EA25999	NA	chr5	109040279
OG_37	CLGB		alpha1	Xentro	pdia4	Xetrov90016535m	XTR6	82789797
OG_37	CLGB		alpha1	Galgal	ENSGALG00000043006	PDIA4	2	54571127
OG_37	CLGB		nd	Galgal	ENSGALG00000037584		AADN04008421.1	60
OG_37	CLGB		alpha1	Lepocu	ENSLOCG00000013319	pdia4	LG9	50559604
OG_37	CLGB		nd	Chipun	Chipu0000952	nd	chr5	57032983
OG_38	CLGF	-	1	Petmar	MOSPD2	NA	chrm61	414124
OG_38	CLGF	-	1	Parata	EA05816	NA	chr16	74920878
OG_38	CLGF	CLGN	alpha1	Xentro	mospd2	Xetrov90004413m	XTR2	33134204
OG_38	CLGF	CLGN	alpha1	Galgal	ENSGALG00000016568	MOSPD2	1	122310136
OG_38	CLGF	CLGN	nd	Lepocu	ENSLOCG00000010087	mospd2	LG14	21476823
OG_38	CLGF	CLGN	alpha1	Chipun	Chipu0011364	nd	chr12	15185635
OG_39	CLGP	-	2	Petmar	GIGYF2	NA	chrm28	13279998
OG_39	CLGP	-	2	Parata	EA79295	NA	chr3	146176020
OG_39	CLGP	-	2	Parata	EA72901	NA	chr3	146297914
OG_39	CLGP	CLGN,CLGP	nd	Xentro	gigyf1	Xetrov90029309m	scaffold_523	71425
OG_39	CLGP	CLGN,CLGP	nd	Lepocu	ENSLOCG00000013446	gigyf1b	LG2	58740939
OG_39	CLGP	CLGN,CLGP	nd	Chipun	Chipu0017155	nd	chr48	4958325
OG_39	CLGP	CLGN,CLGP	alpha2	Lepocu	ENSLOCG00000009165	gigyf2	LG14	18601315
OG_39	CLGP	CLGN,CLGP	alpha2	Xentro	gigyf2	Xetrov90014901m	XTR5	123052945
OG_39	CLGP	CLGN,CLGP	alpha2	Galgal	ENSGALG00000038730	GIGYF2	9	970024
OG_39	CLGP	CLGN,CLGP	alpha2	Chipun	Chipu0014775	nd	chr13	20017615
OG_39	CLGP	CLGN,CLGP	alpha2	Chipun	Chipu0010779	nd	chr13	19891507
OG_40	CLGM	-	nd	Petmar	LOC116939203	NA	chrm5	16870725
OG_40	CLGM	-	nd	Parata	EA08122	NA	chr16	74838554
OG_40	CLGM	CLGG	nd	Lepocu	ENSLOCG00000005931	TCTN2	LG20	7730622
OG_40	CLGM	CLGG	nd	Xentro	tctn2	Xetrov90003085m	XTR1	152326549
OG_40	CLGM	CLGG	nd	Galgal	ENSGALG00000023683	TCTN2	15	4970847
OG_40	CLGM	CLGG	nd	Chipun	Chipu0014227	nd	chr6	121503203
OG_40	CLGM	CLGG	nd	Chipun	Chipu0023215	nd	chr6	121551283
OG_41	CLGM	-	nd	Parata	EA83315	NA	chr15	30599743
OG_41	CLGM	-	nd	Parata	EA83247	NA	chr15	30539681
OG_41	CLGM	CLGC,CLGL	nd	Lepocu	ENSLOCG00000012735	trmt10b	LG4	60604258
OG_41	CLGM	CLGC,CLGL	nd	Galgal	ENSGALG00000029118	TRMT10B	Z	81574893
OG_41	CLGM	CLGC,CLGL	nd	Xentro	LOC100493764-like	Xetrov90002068m	XTR1	105020752
OG_42	CLGM	-	nd	Petmar	GOLGA1	NA	chrm74	2206279
OG_42	CLGM	-	nd	Parata	EA42575	NA	chr2	170815716
OG_42	CLGM	CLGM	alpha2	Xentro	golga1-like	Xetrov90019990m	XTR8	10457807
OG_42	CLGM	CLGM	alpha2	Galgal	ENSGALG00000001025	GOLGA1	17	10048762
OG_42	CLGM	CLGM	alpha2	Lepocu	ENSLOCG00000005040	golga1	LG21	12182615
OG_42	CLGM	CLGM	alpha2	Chipun	Chipu0006094	nd	chr30	27887678
OG_43	CLGO	-	nd	Petmar	UMPS	NA	chrm50	3950643
OG_43	CLGO	-	1	Parata	EA84290	NA	chr15	86230546
OG_43	CLGO	-	1	Parata	EA85629	NA	chr15	86246292
OG_43	CLGO	CLGB	nd	Galgal	ENSGALG00000011770	UMPS	7	28012325
OG_43	CLGO	CLGB	nd	Xentro	umps	Xetrov90025728m	scaffold_1016	3096
OG_43	CLGO	CLGB	nd	Chipun	Chipu0007638	nd	chr7	52009960
OG_43	CLGO	CLGB	nd	Lepocu	ENSLOCG00000005441	umps	LG12	11037005
OG_44	CLGK	-	nd	Petmar	RIOX2	NA	chrm12	7784273
OG_44	CLGK		alpha1	Chipun	Chipu0007284	nd	chr12	37310183
OG_44	CLGK		nd	Xentro	mina-like	Xetrov90004146m	XTR2	16502825
OG_44	CLGK		alpha1	Galgal	ENSGALG00000039302	RIOX1	1	91331236
OG_44	CLGK		alpha1	Lepocu	ENSLOCG00000005079	riox2	LG3	7005275
OG_45	CLGK	-	nd	Parata	EA59147	NA	chr4	71167840
OG_45	CLGK	CLGG	nd	Lepocu	ENSLOCG00000018154	snrnp35	LG20	7675011
OG_45	CLGK	CLGG	nd	Xentro	snrnp35	Xetrov90003092m	XTR1	152449298
OG_45	CLGK	CLGG	nd	Galgal	ENSGALG00000003318	SNRNP35	15	5023908
OG_45	CLGK	CLGG	beta1	Chipun	Chipu0007969	nd	chr15	44491306
OG_47	CLGI	-	nd	Petmar	COMMD8	NA	chrm29	854899
OG_47	CLGI	-	nd	Parata	EA69137	NA	chr12	112548933
OG_47	CLGI		nd	Chipun	Chipu0010392	nd	chr1	90815328
OG_47	CLGI		alpha2	Lepocu	ENSLOCG00000011660	commd8	LG4	48025269
OG_47	CLGI		alpha2	Xentro	commd8	Xetrov90000640m	XTR1	29313102
OG_47	CLGI		alpha2	Galgal	ENSGALG00000026279	COMMD8	4	67239245
OG_48	CLGA1	-	nd	Petmar	TKFC	NA	chrm37	10493226
OG_48	CLGA1	-	2	Parata	EA53207	NA	chr14	84558476
OG_48	CLGA1	CLGL,CLGO	nd	Xentro	dak	Xetrov90010541m	XTR4	14671272
OG_48	CLGA1	CLGL,CLGO	alpha1	Galgal	ENSGALG00000037854	TKFC	5	64107
OG_48	CLGA1	CLGL,CLGO	nd	Lepocu	ENSLOCG00000009511		LG4	26618700
OG_48	CLGA1	CLGL,CLGO	nd	Chipun	Chipu0007594	nd	chr16	53191431
OG_51	CLGL	-	nd	Petmar	LOC116943747	NA	chrm1	22452411
OG_51	CLGL	-	nd	Petmar	LOC116948795	NA	chrm35	719010
OG_51	CLGL	-	nd	Parata	EA35219	NA	chr7	96449339
OG_51	CLGL	CLGM	alpha1	Xentro	LOC100489043	Xetrov90012028m	XTR4	91552985
OG_51	CLGL	CLGM	nd	Galgal	ENSGALG00000005580	TMEM56	8	13340307
OG_51	CLGL	CLGM	alpha1	Lepocu	ENSLOCG00000008185	tmem56a	LG10	14383157
OG_51	CLGL	CLGM	alpha1	Chipun	Chipu0009433	nd	chr11	20942234
OG_51	CLGL	CLGM	nd	Chipun	Chipu0020732	nd	chr34	575482
OG_51	CLGL	CLGM	beta1	Lepocu	ENSLOCG00000008184	tmem56b	LG6	16705534
OG_51	CLGL	CLGM	beta1	Xentro	Xetrov90009752m	Xetrov90009752m	XTR3	128536852
OG_52	CLGB	-	nd	Petmar	TRNT1	NA	chrm42	8389352
OG_52	CLGB	-	nd	Petmar	LOC116939268	NA	chrm5	18093535
OG_52	CLGB	-	1	Parata	EA18525	NA	chr13	3587934
OG_52	CLGB	-	1	Parata	EA20333	NA	chr13	3619586
OG_52	CLGB	CLGE	nd	Lepocu	ENSLOCG00000011105	trnt1	LG5	28121901
OG_52	CLGB	CLGE	nd	Xentro	trnt1	Xetrov90012653m	XTR4	119440117
OG_52	CLGB	CLGE	nd	Galgal	ENSGALG00000017368	TRNT1	12	18141432
OG_52	CLGB	CLGE	nd	Chipun	Chipu0002850	nd	chr18	52016544
OG_53	CLGD	-	nd	Petmar	LOC116944218	NA	chrm20	10131086
OG_53	CLGD	-	nd	Parata	EA13357	NA	chr11	22760347
OG_53	CLGD	CLGD	beta1	Lepocu	ENSLOCG00000004545	top1	LG18	9244036
OG_53	CLGD	CLGD	beta1	Xentro	LOC100496521	Xetrov90025405m	XTR10	32502376
OG_53	CLGD	CLGD	beta1	Galgal	ENSGALG00000003681	TOP1	20	4865269
OG_53	CLGD	CLGD	beta1	Chipun	Chipu0001688	nd	chr20	48069774
OG_54	CLGB	-	1	Petmar	CCDC13	NA	chrm2	25384418
OG_54	CLGB	-	1	Parata	EA58117	NA	chr4	7094139
OG_54	CLGB	-	nd	Parata	EA70285	NA	chr12	81697616
OG_54	CLGB	-	1	Parata	EA66804	NA	chr8	98087100
OG_54	CLGB		alpha1	Xentro	ccdc13-like	Xetrov90015483m	XTR6	2550233
OG_54	CLGB		alpha1	Xentro	Xetrov90015482m	Xetrov90015482m	XTR6	2549159
OG_54	CLGB		alpha1	Galgal	ENSGALG00000005303		2	2062033
OG_54	CLGB		alpha1	Lepocu	ENSLOCG00000009427	ccdc13	LG9	23128855
OG_54	CLGB		nd	Chipun	Chipu0017182	nd	chr5	112434141
OG_56	CLGB	CLGF,CLGN	nd	Galgal	ENSGALG00000016254	OTC	1	112898627
OG_56	CLGB	CLGF,CLGN	nd	Lepocu	ENSLOCG00000007928	otc	LG17	20104833
OG_56	CLGB	CLGF,CLGN	nd	Chipun	Chipu0007296	nd	chr12	38010815
OG_58	CLGC	-	2	Petmar	DMGDH	NA	chrm13	891198
OG_58	CLGC	-	2	Parata	EA14977	NA	chr11	33939386
OG_58	CLGC	CLGC,CLGL	nd	Xentro	dmgdh	Xetrov90003339m	XTR1	163983256
OG_58	CLGC	CLGC,CLGL	alpha2	Galgal	ENSGALG00000004491	DMGDH	Z	22463196
OG_58	CLGC	CLGC,CLGL	alpha2	Lepocu	ENSLOCG00000005858	dmgdh	LG2	15272860
OG_58	CLGC	CLGC,CLGL	alpha2	Chipun	Chipu0006771	nd	chr2	30995834
OG_58	CLGC	CLGC,CLGL	alpha2	Chipun	Chipu0023759	nd	chr2	31121079
OG_60	CLGN		nd	Chipun	Chipu0003095	nd	chr1	88297052
OG_61	CLGI	-	nd	Petmar	NKX1	NA	chrm9	15848254
OG_61	CLGI	-	nd	Parata	EA72059	NA	chr12	93532917
OG_61	CLGI	CLGI,CLGQ	nd	Chipun	Chipu0008658	nd	scaf_3909	15187
OG_61	CLGI	CLGI,CLGQ	alpha2	Xentro	nkx1-1	Xetrov90000399m	XTR1	13956829
OG_61	CLGI	CLGI,CLGQ	alpha2	Galgal	ENSGALG00000035650	NKX1-1	4	85002937
OG_61	CLGI	CLGI,CLGQ	alpha2	Lepocu	ENSLOCG00000010999	nkx1.2lb	LG4	44541701
OG_61	CLGI	CLGI,CLGQ	alpha1	Lepocu	ENSLOCG00000008089	nkx1.2la	LG5	14306411
OG_61	CLGI	CLGI,CLGQ	alpha1	Chipun	Chipu0008616	nd	chr22	28665385
OG_61	CLGI	CLGI,CLGQ	alpha1	Xentro	nkx1-2	Xetrov90017575m	XTR7	12148098
OG_64	CLGC	-	nd	Petmar	LOC116951052	NA	chrm41	2539898
OG_64	CLGC	-	nd	Parata	EA77222	NA	chr3	71301143
OG_64	CLGC	CLGI,CLGQ	nd	Xentro	Xetrov90017899m	Xetrov90017899m	XTR7	32065166
OG_64	CLGC	CLGI,CLGQ	nd	Galgal	ENSGALG00000005893	ZFAND4	6	17763903
OG_64	CLGC	CLGI,CLGQ	nd	Lepocu	ENSLOCG00000009414	zfand4	LG5	18455832
OG_64	CLGC	CLGI,CLGQ	nd	Chipun	Chipu0010687	nd	chr38	5461962
OG_65	CLGE	-	1	Petmar	LOC116952266	NA	chrm46	1419284
OG_65	CLGE	-	1	Parata	EA74556	NA	chr3	109528275
OG_65	CLGE	CLGE	alpha1	Chipun	Chipu0011027	nd	chr18	69325183
OG_65	CLGE	CLGE	alpha1	Xentro	setmar	Xetrov90012656m	XTR4	119540667
OG_65	CLGE	CLGE	alpha1	Lepocu	ENSLOCG00000011063	setmar	LG5	27856683
OG_66	CLGB	-	nd	Petmar	ADPRS	NA	chrm15	2462398
OG_66	CLGB	-	nd	Parata	EA41076	NA	chr2	167955347
OG_66	CLGB	CLGK,CLGJ	beta2	Xentro	adprhl2	Xetrov90004902m	XTR2	55924581
OG_66	CLGB	CLGK,CLGJ	nd	Galgal	ENSGALG00000002304	ADPRHL2	23	4155704
OG_66	CLGB	CLGK,CLGJ	nd	Lepocu	ENSLOCG00000000354		AHAT01044478.1	252
OG_66	CLGB	CLGK,CLGJ	nd	Lepocu	ENSLOCG00000000490		AHAT01044509.1	58
OG_66	CLGB	CLGK,CLGJ	nd	Lepocu	ENSLOCG00000000800	adprhl2	LG6	150353
OG_66	CLGB	CLGK,CLGJ	nd	Chipun	Chipu0001186	nd	chr27	24571882
OG_67	CLGI		nd	Xentro	zcchc4	Xetrov90030046m	scaffold_69	788196
OG_67	CLGI		nd	Xentro	Xetrov90015937m	Xetrov90015937m	XTR6	34575951
OG_67	CLGI		alpha2	Galgal	ENSGALG00000036621	ZCCHC4	4	73988633
OG_67	CLGI		alpha2	Lepocu	ENSLOCG00000013153	zcchc4	LG4	63717542
OG_67	CLGI		nd	Chipun	Chipu0004824	nd	chr1	107471216
OG_68	CLGI	-	nd	Petmar	LOC116951192	NA	chrm42	5484932
OG_68	CLGI	-	nd	Petmar	PROM1	NA	chrm9	2678048
OG_68	CLGI	-	nd	Petmar	LOC116941351	NA	chrm11	13171973
OG_68	CLGI	-	nd	Parata	EA44585	NA	chr2	41425718
OG_68	CLGI	-	nd	Parata	EA46401	NA	chr2	41481414
OG_68	CLGI	CLGI,CLGQ	beta1	Galgal	ENSGALG00000041347	PROM2	22	454076
OG_68	CLGI	CLGI,CLGQ	beta1	Xentro	prom2	Xetrov90009139m	XTR3	109404862
OG_68	CLGI	CLGI,CLGQ	beta1	Lepocu	ENSLOCG00000015351		LG1	9472180
OG_68	CLGI	CLGI,CLGQ	nd	Chipun	Chipu0026391	nd	scaf_2916	20585
OG_68	CLGI	CLGI,CLGQ	nd	Chipun	Chipu0024590	nd	scaf_2916	27116
OG_68	CLGI	CLGI,CLGQ	nd	Chipun	Chipu0025902	nd	scaf_122036	18
OG_68	CLGI	CLGI,CLGQ	alpha1	Chipun	Chipu0017235	nd	chr22	45351303
OG_68	CLGI	CLGI,CLGQ	alpha1	Xentro	Xetrov90017730m	Xetrov90017730m	XTR7	23491503
OG_68	CLGI	CLGI,CLGQ	nd	Xentro	LOC100495294	Xetrov90026018m	scaffold_1236	3568
OG_68	CLGI	CLGI,CLGQ	alpha1	Galgal	ENSGALG00000007645		6	22530257
OG_68	CLGI	CLGI,CLGQ	alpha1	Lepocu	ENSLOCG00000012727	prom2	LG5	36970434
OG_68	CLGI	CLGI,CLGQ	alpha2	Xentro	prom1	Xetrov90000456m	XTR1	16833400
OG_68	CLGI	CLGI,CLGQ	alpha2	Galgal	ENSGALG00000014496	PROM1	4	77077463
OG_68	CLGI	CLGI,CLGQ	alpha2	Lepocu	ENSLOCG00000003057	prom1b	LG4	8791428
OG_68	CLGI	CLGI,CLGQ	nd	Chipun	Chipu0004783	nd	chr1	115356032
OG_69	CLGD	-	nd	Petmar	NELFCD	NA	chrm45	10041871
OG_69	CLGD	-	nd	Parata	EA48180	NA	chr9	111039349
OG_69	CLGD	-	nd	Parata	EA51515	NA	chr9	111030592
OG_69	CLGD	CLGD	beta1	Galgal	ENSGALG00000007477	NELFCD	20	11103329
OG_69	CLGD	CLGD	nd	Xentro	nelfcd	Xetrov90029819m	scaffold_628	25198
OG_69	CLGD	CLGD	beta1	Lepocu	ENSLOCG00000006254	nelfcd	LG18	12638700
OG_69	CLGD	CLGD	beta1	Chipun	Chipu0010246	nd	chr20	3495846
OG_70	CLGD	-	nd	Petmar	LOC116954176	NA	chrm54	5377224
OG_70	CLGD	-	nd	Parata	EA68407	NA	chr8	48998682
OG_70	CLGD	CLGD	beta1	Lepocu	ENSLOCG00000006091	cox4i2	LG18	12430839
OG_70	CLGD	CLGD	beta1	Chipun	Chipu0016909	nd	chr20	2297563
OG_70	CLGD	CLGD	alpha1	Lepocu	ENSLOCG00000012604	cox4i1l	LG9	42887966
OG_70	CLGD	CLGD	alpha1	Xentro	LOC100127750	Xetrov90016176m	XTR6	52694010
OG_70	CLGD	CLGD	alpha2	Chipun	Chipu0017772	nd	chr17	16389580
OG_70	CLGD	CLGD	alpha2	Xentro	cox4i1	Xetrov90011573m	XTR4	67252042
OG_70	CLGD	CLGD	alpha2	Galgal	ENSGALG00000005749	COX4I2	11	17841429
OG_70	CLGD	CLGD	alpha2	Lepocu	ENSLOCG00000000961	cox4i1	LG23	1220368
OG_71	CLGK	-	nd	Parata	EA54991	NA	chr14	13874666
OG_71	CLGK	CLGD	nd	Xentro	cdk5rap1	Xetrov90025085m	XTR10	17311610
OG_71	CLGK	CLGD	nd	Galgal	ENSGALG00000006738	CDK5RAP1	20	10535101
OG_71	CLGK	CLGD	nd	Lepocu	ENSLOCG00000001505		LG18	2118210
OG_71	CLGK	CLGD	nd	Chipun	Chipu0003366	nd	chr20	10610089
OG_72	CLGI	-	nd	Parata	EA63914	NA	chr8	133958714
OG_72	CLGI	CLGF,CLGN	nd	Lepocu	ENSLOCG00000011128		LG17	31102162
OG_72	CLGI	CLGF,CLGN	nd	Xentro	LOC100488872	Xetrov90027054m	scaffold_2032	375
OG_72	CLGI	CLGF,CLGN	nd	Xentro	LOC100486072	Xetrov90025901m	scaffold_1128	34240
OG_72	CLGI	CLGF,CLGN	nd	Galgal	ENSGALG00000015249		1	84135950
OG_72	CLGI	CLGF,CLGN	nd	Chipun	Chipu0005743	nd	chr12	44645215
OG_74	CLGM	-	nd	Petmar	LOC116944949	NA	chrm22	6645494
OG_74	CLGM	-	nd	Petmar	LOC116953165	NA	chrm50	3472600
OG_74	CLGM	-	nd	Parata	EA04211	NA	chr6	99650989
OG_74	CLGM	-	nd	Parata	EA83737	NA	chr15	16251381
OG_74	CLGM	CLGM	alpha1	Galgal	ENSGALG00000004290	ANGPTL1	8	6349547
OG_74	CLGM	CLGM	alpha1	Xentro	angptl1	Xetrov90011980m	XTR4	89574222
OG_74	CLGM	CLGM	alpha1	Lepocu	ENSLOCG00000010528	angptl1a	LG10	26581908
OG_74	CLGM	CLGM	alpha1	Chipun	Chipu0008884	nd	chr11	84401796
OG_74	CLGM	CLGM	alpha2	Lepocu	ENSLOCG00000001221	angptl2b	LG21	358986
OG_74	CLGM	CLGM	alpha2	Galgal	ENSGALG00000000927	ANGPTL2	17	10786882
OG_74	CLGM	CLGM	nd	Xentro	angptl2	Xetrov90030862m	scaffold_92	123294
OG_74	CLGM	CLGM	alpha2	Chipun	Chipu0016003	nd	chr30	31030588
OG_74	CLGM	CLGM	beta1	Lepocu	ENSLOCG00000007369		LG6	14719945
OG_74	CLGM	CLGM	beta1	Xentro	LOC100495309-like	Xetrov90009659m	XTR3	126346243
OG_74	CLGM	CLGM	beta1	Chipun	Chipu0020242	nd	chr8	105557820
OG_75	CLGK	-	nd	Petmar	LOC116944350	NA	chrm21	11345851
OG_76	CLGM	-	nd	Parata	EA18462	NA	chr13	96225283
OG_76	CLGM	CLGF,CLGN	nd	Xentro	Xetrov90005859m	Xetrov90005859m	XTR2	108421658
OG_76	CLGM	CLGF,CLGN	nd	Galgal	ENSGALG00000011237	DPH3P1	2	34366543
OG_76	CLGM	CLGF,CLGN	nd	Lepocu	ENSLOCG00000008773		LG17	22885538
OG_76	CLGM	CLGF,CLGN	nd	Chipun	Chipu0002966	nd	chr6	68165317
OG_77	CLGL	-	nd	Parata	EA80432	NA	chr17	59755699
OG_77	CLGL	-	nd	Parata	EA81994	NA	chr17	59864596
OG_77	CLGL	CLGH	nd	Lepocu	ENSLOCG00000001406		JH591939.1	6657
OG_77	CLGL	CLGH	nd	Lepocu	ENSLOCG00000011992		LG12	36000400
OG_77	CLGL	CLGH	alpha1	Xentro	ttc26	Xetrov90012263m	XTR4	104787500
OG_77	CLGL	CLGH	nd	Galgal	ENSGALG00000011847	TTC26	1	49026548
OG_77	CLGL	CLGH	nd	Chipun	Chipu0015493	nd	chr39	20269684
OG_78	CLGN	-	nd	Petmar	LOC116940251	NA	chrm1	29566120
OG_78	CLGN	CLGC,CLGA1	alpha1	Lepocu	ENSLOCG00000014321	si:ch211-107o10.3	LG3	47437412
OG_78	CLGN	CLGC,CLGA1	nd	Chipun	Chipu0013281	nd	chr9	83673349
OG_78	CLGN	CLGC,CLGA1	nd	Lepocu	ENSLOCG00000008528	si:dkey-23o4.6	LG24	7852716
OG_79	CLGC	-	2	Petmar	UPF1	NA	chrm13	4890976
OG_79	CLGC	-	2	Parata	EA27197	NA	chr5	113947372
OG_79	CLGC	CLGC,CLGL	beta2	Chipun	Chipu0015989	nd	chr31	43737048
OG_79	CLGC	CLGC,CLGL	nd	Xentro	upf1	Xetrov90001428m	XTR1	79891016
OG_79	CLGC	CLGC,CLGL	beta2	Galgal	ENSGALG00000003220	UPF1	28	3764045
OG_79	CLGC	CLGC,CLGL	beta2	Lepocu	ENSLOCG00000002072	upf1	LG19	3811929
OG_80	CLGC		nd	Lepocu	ENSLOCG00000005652		LG10	8175560
OG_81	CLGC	-	nd	Petmar	TRIT1	NA	chrm23	394944
OG_81	CLGC	-	nd	Parata	EA04124	NA	chr6	64559596
OG_81	CLGC	CLGK,CLGJ	nd	Lepocu	ENSLOCG00000002057	trit1	LG6	2600653
OG_81	CLGC	CLGK,CLGJ	nd	Xentro	trit1	Xetrov90005487m	XTR2	86808247
OG_81	CLGC	CLGK,CLGJ	nd	Galgal	ENSGALG00000003851	TRIT1	23	5531405
OG_81	CLGC	CLGK,CLGJ	nd	Chipun	Chipu0015753	nd	chr27	46461178
OG_82	CLGE	-	nd	Petmar	LOC116940349	NA	chrm8	14453445
OG_82	CLGE	-	nd	Petmar	LOC116951024	NA	chrm41	9993110
OG_82	CLGE	-	1	Parata	EA76426	NA	chr3	116674406
OG_82	CLGE	-	nd	Parata	EA00704	NA	chr6	104212716
OG_82	CLGE	CLGI,CLGQ	nd	Galgal	ENSGALG00000037642	SLC23A1	13	2437835
OG_82	CLGE	CLGI,CLGQ	alpha2	Xentro	LOC100493636-like	Xetrov90007236m	XTR3	9703396
OG_82	CLGE	CLGI,CLGQ	nd	Lepocu	ENSLOCG00000012533		LG6	39811966
OG_82	CLGE	CLGI,CLGQ	nd	Lepocu	ENSLOCG00000012539		LG6	39819077
OG_82	CLGE	CLGI,CLGQ	nd	Chipun	Chipu0001943	nd	chr14	42143334
OG_82	CLGE	CLGI,CLGQ	nd	Chipun	Chipu0022386	nd	chr42	5071551
OG_82	CLGE	CLGI,CLGQ	nd	Galgal	ENSGALG00000000195	SLC23A2	22	377944
OG_82	CLGE	CLGI,CLGQ	alpha2	Xentro	slc23a2	Xetrov90009152m	XTR3	111166199
OG_82	CLGE	CLGI,CLGQ	nd	Chipun	Chipu0023105	nd	chr42	5083032
OG_82	CLGE	CLGI,CLGQ	beta1	Lepocu	ENSLOCG00000015630	slc23a2	LG1	12461261
OG_82	CLGE	CLGI,CLGQ	nd	Chipun	Chipu0001504	nd	chr42	5100292
OG_82	CLGE	CLGI,CLGQ	nd	Chipun	Chipu0023362	nd	chr42	5093680
OG_82	CLGE	CLGI,CLGQ	nd	Chipun	Chipu0023361	nd	chr42	5091191
OG_83	CLGQ	-	2	Petmar	PDLIM5	NA	chrm41	6136891
OG_83	CLGQ	-	1	Petmar	LOC116940149	NA	chrm8	230665
OG_83	CLGQ	-	nd	Petmar	LDB3	NA	chrm22	5939746
OG_83	CLGQ	-	nd	Parata	EA31354	NA	chr7	8681936
OG_83	CLGQ	-	2	Parata	EA77800	NA	chr3	75355749
OG_83	CLGQ	-	1	Parata	EA01733	NA	chr6	39401490
OG_83	CLGQ	CLGI,CLGQ	beta2	Lepocu	ENSLOCG00000011920	pdlim7	LG6	36041113
OG_83	CLGQ	CLGI,CLGQ	beta2	Galgal	ENSGALG00000026159	PDLIM7	13	10155464
OG_83	CLGQ	CLGI,CLGQ	nd	Xentro	pdlim7	Xetrov90007713m	XTR3	36492763
OG_83	CLGQ	CLGI,CLGQ	beta2	Chipun	Chipu0001939	nd	chr14	43973125
OG_83	CLGQ	CLGI,CLGQ	alpha2	Lepocu	ENSLOCG00000012933	pdlim5b	LG2	55750924
OG_83	CLGQ	CLGI,CLGQ	alpha2	Galgal	ENSGALG00000012211	PDLIM5	4	58569546
OG_83	CLGQ	CLGI,CLGQ	alpha2	Xentro	pdlim5	Xetrov90001218m	XTR1	67033424
OG_83	CLGQ	CLGI,CLGQ	alpha2	Chipun	Chipu0012950	nd	chr32	35491518
OG_83	CLGQ	CLGI,CLGQ	alpha2	Chipun	Chipu0012951	nd	chr32	35316014
OG_83	CLGQ	CLGI,CLGQ	alpha1	Chipun	Chipu0010683	nd	chr38	5898770
OG_83	CLGQ	CLGI,CLGQ	alpha1	Lepocu	ENSLOCG00000012484	ldb3a	LG5	35705635
OG_83	CLGQ	CLGI,CLGQ	alpha1	Xentro	ldb3-like	Xetrov90018162m	XTR7	45770010
OG_83	CLGQ	CLGI,CLGQ	alpha1	Chipun	Chipu0010684	nd	chr38	5763850
OG_83	CLGQ	CLGI,CLGQ	nd	Lepocu	ENSLOCG00000001141	ldb3b	AHAT01043573.1	21
OG_83	CLGQ	CLGI,CLGQ	alpha1	Xentro	ldb3-like	Xetrov90018162m	XTR7	45770010
OG_83	CLGQ	CLGI,CLGQ	alpha1	Galgal	ENSGALG00000001977	LDB3	6	2373203
OG_84	CLGE	-	1	Petmar	BAP1	NA	chrm36	12237353
OG_84	CLGE	-	1	Parata	EA76632	NA	chr3	25130971
OG_84	CLGE	-	1	Parata	EA74794	NA	chr3	25120696
OG_84	CLGE	CLGE	alpha1	Lepocu	ENSLOCG00000014219	bap1	LG5	49195851
OG_84	CLGE	CLGE	alpha1	Xentro	bap1	Xetrov90012610m	XTR4	117712619
OG_84	CLGE	CLGE	alpha1	Galgal	ENSGALG00000004366	BAP1	12	3100374
OG_84	CLGE	CLGE	alpha1	Chipun	Chipu0017621	nd	chr18	66572154
OG_85	CLGE	-	2	Petmar	LOC116942257	NA	chrm14	2996998
OG_85	CLGE	-	2	Petmar	LOC116952782	NA	chrm48	1540821
OG_85	CLGE	-	2	Parata	EA09369	NA	chr10	77522854
OG_85	CLGE	-	1	Parata	EA76396	NA	chr3	164022028
OG_85	CLGE	CLGE	nd	Xentro	Xetrov90028025m	Xetrov90028025m	scaffold_316	28350
OG_85	CLGE	CLGE	alpha2	Lepocu	ENSLOCG00000015727	cdk17	LG8	14882666
OG_85	CLGE	CLGE	alpha2	Xentro	cdk17	Xetrov90007845m	XTR3	40986996
OG_85	CLGE	CLGE	alpha2	Galgal	ENSGALG00000011456	CDK17	1	45800053
OG_85	CLGE	CLGE	alpha2	Chipun	Chipu0010703	nd	chr23	2224069
OG_86	CLGK	-	nd	Petmar	LOC116958620	NA	S80_unloc.3	313060
OG_86	CLGK	-	nd	Petmar	LOC116952705	NA	chrm48	9700179
OG_86	CLGK	-	nd	Petmar	LOC116947091	NA	chrm29	780066
OG_86	CLGK	-	nd	Petmar	LOC116937856	NA	scaffold_623	62237
OG_86	CLGK	-	nd	Petmar	LOC116937858	NA	scaffold_623	804
OG_86	CLGK	-	nd	Petmar	LOC116942378	NA	chrm14	8984180
OG_86	CLGK	-	nd	Petmar	PLG	NA	scaffold_713	3257
OG_86	CLGK	-	nd	Petmar	LOC116938292	NA	scaffold_820	13444
OG_86	CLGK	-	nd	Parata	EA20273	NA	chr13	15022162
OG_86	CLGK	-	nd	Parata	EA21049	NA	chr13	14981885
OG_86	CLGK	-	nd	Parata	EA18314	NA	chr13	14729594
OG_86	CLGK	-	nd	Parata	EA20777	NA	chr13	14866624
OG_86	CLGK	-	nd	Parata	EA09896	NA	chr10	25242064
OG_86	CLGK	-	nd	Parata	EA10341	NA	chr10	25127522
OG_86	CLGK	-	nd	Parata	EA81354	NA	chr17	56700506
OG_86	CLGK	-	nd	Parata	EA80394	NA	chr17	56642554
OG_86	CLGK	CLGE	nd	Xentro	mst1	Xetrov90012545m	XTR4	115551584
OG_86	CLGK	CLGE	nd	Lepocu	ENSLOCG00000014267	mst1	LG5	49740377
OG_86	CLGK	CLGE	nd	Galgal	ENSGALG00000002722	MST1	12	2456733
OG_86	CLGK	CLGE	nd	Chipun	Chipu0017166	nd	chr18	62687693
OG_86	CLGK	CLGE	nd	Xentro	hgf	Xetrov90008324m	XTR3	69794553
OG_86	CLGK	CLGE	alpha1	Galgal	ENSGALG00000033974	HGF	1	10650557
OG_86	CLGK	CLGE	nd	Lepocu	ENSLOCG00000015530	hgfb	LG8	9370551
OG_86	CLGK	CLGE	nd	Chipun	Chipu0012478	nd	chr23	28882991
OG_86	CLGK	CLGE	alpha2	Lepocu	ENSLOCG00000015732	plg	LG1	14007293
OG_86	CLGK	CLGE	nd	Chipun	Chipu0005081	nd	chr9	78614802
OG_86	CLGK	CLGE	nd	Chipun	Chipu0005082	nd	chr9	78762339
OG_86	CLGK	CLGE	alpha2	Xentro	plg	Xetrov90013908m	XTR5	63582985
OG_86	CLGK	CLGE	alpha2	Galgal	ENSGALG00000028886		3	45498838
OG_86	CLGK	CLGE	alpha2	Galgal	ENSGALG00000004293		3	45526014
OG_87	CLGP	-	2	Petmar	WDR33	NA	chrm28	7918091
OG_87	CLGP	-	2	Parata	EA78928	NA	chr3	146948627
OG_87	CLGP	CLGN,CLGP	alpha2	Lepocu	ENSLOCG00000009122	WDR33	LG14	18476500
OG_87	CLGP	CLGN,CLGP	alpha2	Xentro	LOC548794	Xetrov90014848m	XTR5	121997439
OG_87	CLGP	CLGN,CLGP	alpha2	Galgal	ENSGALG00000002043	WDR33	9	1386700
OG_87	CLGP	CLGN,CLGP	alpha2	Chipun	Chipu0013985	nd	chr13	6166969
OG_88	CLGK	-	nd	Petmar	LOC116941388	NA	chrm11	14761913
OG_88	CLGK	-	nd	Petmar	LOC116956006	NA	chrm63	139693
OG_88	CLGK	-	nd	Petmar	LOC116955559	NA	chrm60	1187116
OG_88	CLGK	-	nd	Parata	EA43319	NA	chr2	93078317
OG_88	CLGK	-	nd	Parata	EA53204	NA	chr14	23036774
OG_91	CLGA1	-	2	Petmar	KIF6	NA	chrm6	7051792
OG_91	CLGA1	-	2	Parata	EA49737	NA	chr9	106792490
OG_91	CLGA1	CLGA1	alpha2	Lepocu	ENSLOCG00000017175	kif6	LG1	61179134
OG_91	CLGA1	CLGA1	alpha2	Xentro	kif6	Xetrov90012910m	XTR5	341598
OG_91	CLGA1	CLGA1	alpha2	Galgal	ENSGALG00000010057	KIF6	3	29021497
OG_91	CLGA1	CLGA1	alpha2	Chipun	Chipu0012652	nd	chr3	124126817
OG_92	nd	-	nd	Petmar	LOC116938596	NA	chrm4	10138813
OG_92	nd	-	nd	Petmar	LOC116949662	NA	chrm2	24441519
OG_92	nd	-	nd	Petmar	LOC116940858	NA	chrm10	4526586
OG_92	nd		nd	Chipun	Chipu0001406	nd	chr5	36077983
OG_92	nd		nd	Galgal	ENSGALG00000010722		2	26674819
OG_92	nd		nd	Lepocu	ENSLOCG00000011205	vwde	LG11	38677792
OG_93	nd	-	nd	Petmar	LZTR1	NA	chrm5	16916745
OG_93	nd	-	nd	Parata	EA10106	NA	chr10	2358424
OG_93	nd	CLGG	nd	Galgal	ENSGALG00000031175	LZTR1	26	585548
OG_93	nd	CLGG	nd	Xentro	lztr1	Xetrov90003243m	XTR1	158112592
OG_93	nd	CLGG	nd	Lepocu	ENSLOCG00000003881	lztr1	LG20	5574203
OG_93	nd	CLGG	nd	Chipun	Chipu0013567	nd	chr25	43698198
OG_94	CLGN	-	1	Petmar	TPT1	NA	chrm47	525409
OG_94	CLGN	-	nd	Petmar	LOC116940717	NA	chrm1	31864705
OG_94	CLGN	-	nd	Parata	EA03899	NA	chr6	43032227
OG_94	CLGN	CLGF,CLGN	alpha1	Chipun	Chipu0020101	nd	chr12	5453171
OG_94	CLGN	CLGF,CLGN	alpha1	Xentro	tpt1	Xetrov90006144m	XTR2	130662591
OG_94	CLGN	CLGF,CLGN	alpha1	Galgal	ENSGALG00000028872	TPT1	1	167750776
OG_94	CLGN	CLGF,CLGN	alpha1	Lepocu	ENSLOCG00000005488	tpt1	LG17	14961291
OG_96	CLGB	-	1	Petmar	SNX13	NA	chrm10	13630239
OG_96	CLGB	-	1	Parata	EA65900	NA	chr8	59291482
OG_96	CLGB	-	1	Parata	EA65163	NA	chr8	59111100
OG_96	CLGB		alpha1	Xentro	snx13	Xetrov90016045m	XTR6	44134835
OG_96	CLGB		alpha1	Galgal	ENSGALG00000010840	SNX13	2	29049123
OG_96	CLGB		alpha1	Lepocu	ENSLOCG00000011366	snx13	LG11	39534597
OG_96	CLGB		nd	Chipun	Chipu0007569	nd	chr5	25833871
OG_97	CLGB	-	1	Petmar	DNAJC1	NA	chrm10	16008621
OG_97	CLGB		alpha1	Galgal	ENSGALG00000007914	DNAJC1	2	17839631
OG_97	CLGB		alpha1	Xentro	dnajc1	Xetrov90015699m	XTR6	18691799
OG_97	CLGB		alpha1	Lepocu	ENSLOCG00000011779	dnajc1	LG9	35980741
OG_97	CLGB		nd	Chipun	Chipu0000122	nd	chr5	78099046
OG_100	CLGA2	CLGF,CLGN	nd	Lepocu	ENSLOCG00000017787	nhlh2	LG17	16756061
OG_100	CLGA2	CLGF,CLGN	nd	Xentro	nhlh1	Xetrov90022372m	XTR8	114035185
OG_100	CLGA2	CLGF,CLGN	nd	Galgal	ENSGALG00000025817	NHLH1	25	1241617
OG_100	CLGA2	CLGF,CLGN	nd	Chipun	Chipu0005733	nd	chr12	43195659
OG_101	CLGH	-	1	Petmar	PDXDC1	NA	chrm43	2509800
OG_101	CLGH	-	1	Parata	EA81457	NA	chr17	29050992
OG_101	CLGH	CLGH	alpha1	Xentro	pdxdc1	Xetrov90023636m	XTR9	28384919
OG_101	CLGH	CLGH	alpha1	Galgal	ENSGALG00000034829	PDXDC1	14	52157
OG_101	CLGH	CLGH	alpha1	Lepocu	ENSLOCG00000007352	pdxdc1	LG13	14086686
OG_101	CLGH	CLGH	alpha1	Chipun	Chipu0011646	nd	chr21	54651323
OG_102	CLGQ	-	nd	Petmar	RAD54B	NA	chrm37	1932533
OG_102	CLGQ	-	nd	Parata	EA36523	NA	chr1	9211184
OG_102	CLGQ		nd	Lepocu	ENSLOCG00000010100	rad54b	LG11	34162521
OG_102	CLGQ		nd	Xentro	rad54b	Xetrov90017021m	XTR6	112907193
OG_102	CLGQ		nd	Galgal	ENSGALG00000043597	RAD54B	2	126626957
OG_102	CLGQ		nd	Chipun	Chipu0004140	nd	chr4	41094213
OG_103	CLGP	-	nd	Petmar	LOC116942256	NA	chrm14	2953771
OG_103	CLGP	-	nd	Petmar	TCAF2	NA	chrm52	7752497
OG_103	CLGP	CLGI,CLGQ	nd	Lepocu	ENSLOCG00000014139	si:ch211-210b2.3	LG2	61767758
OG_103	CLGP	CLGI,CLGQ	nd	Lepocu	ENSLOCG00000014278		LG5	49824928
OG_103	CLGP	CLGI,CLGQ	nd	Xentro	Xetrov90026219m	Xetrov90026219m	scaffold_133	431282
OG_103	CLGP	CLGI,CLGQ	nd	Xentro	LOC100489234	Xetrov90027083m	scaffold_207	296427
OG_103	CLGP	CLGI,CLGQ	nd	Xentro	LOC100498358	Xetrov90008508m	XTR3	80404293
OG_103	CLGP	CLGI,CLGQ	nd	Xentro	fam115a-like	Xetrov90008507m	XTR3	80384380
OG_103	CLGP	CLGI,CLGQ	nd	Xentro	fam115c	Xetrov90008506m	XTR3	80367406
OG_104	CLGP	-	2	Petmar	LOC116946983	NA	chrm28	7910633
OG_104	CLGP	-	2	Parata	EA74581	NA	chr3	146934496
OG_104	CLGP		nd	Lepocu	ENSLOCG00000013978	cyb5d1	LG2	61017252
OG_104	CLGP		nd	Xentro	cyb5d1	Xetrov90029585m	scaffold_561	573
OG_105.1	CLGH	-	2	Petmar	LUC7L3	NA	chrm37	10158509
OG_105.1	CLGH	-	2	Parata	EA52862	NA	chr14	81702207
OG_105.1	CLGH	-	2	Parata	EA32679	NA	chr7	94755930
OG_105.1	CLGH	CLGH	alpha2	Lepocu	ENSLOCG00000010953	luc7l3	LG10	28182963
OG_105.1	CLGH	CLGH	alpha2	Xentro	luc7l3	Xetrov90025640m	XTR10	38044694
OG_105.1	CLGH	CLGH	alpha2	Galgal	ENSGALG00000007386	LUC7L3	18	10210389
OG_105.1	CLGH	CLGH	alpha2	Chipun	Chipu0018108	nd	chr24	54694699
OG_105.1	CLGH	CLGH	alpha2	Chipun	Chipu0025773	nd	chr24	54699359
OG_105.2	CLGH	-	1	Petmar	WIPI2	NA	chrm43	3943324
OG_105.2	CLGH	-	1	Parata	EA80929	NA	chr17	45925430
OG_105.2	CLGH	CLGH	alpha1	Xentro	LOC100497399-like	Xetrov90023889m	XTR9	43977596
OG_105.2	CLGH	CLGH	alpha1	Galgal	ENSGALG00000004557	WIPI2	14	4061533
OG_105.2	CLGH	CLGH	alpha1	Lepocu	ENSLOCG00000004511	wipi2	LG13	8759583
OG_105.2	CLGH	CLGH	alpha1	Chipun	Chipu0008361	nd	chr21	43628742
OG_106	CLGI	-	nd	Petmar	LOC116941389	NA	chrm11	14782966
OG_106	CLGI	-	nd	Petmar	LOC116947467	NA	chrm30	3241293
OG_106	CLGI	-	nd	Parata	EA46182	NA	chr2	92990261
OG_106	CLGI	-	nd	Parata	EA24095	NA	chr1	174291410
OG_106	CLGI	CLGI,CLGQ	alpha2	Lepocu	ENSLOCG00000012133	agpat9l	LG2	50598375
OG_106	CLGI	CLGI,CLGQ	alpha2	Xentro	LOC100485787	Xetrov90001801m	XTR1	91817277
OG_106	CLGI	CLGI,CLGQ	alpha2	Galgal	ENSGALG00000011221	GPAT3	4	46825116
OG_106	CLGI	CLGI,CLGQ	alpha2	Galgal	ENSGALG00000043256		4	46805218
OG_106	CLGI	CLGI,CLGQ	alpha2	Chipun	Chipu0010965	nd	chr32	26729922
OG_106	CLGI	CLGI,CLGQ	beta1	Xentro	agpat6	Xetrov90009403m	XTR3	119958953
OG_106	CLGI	CLGI,CLGQ	beta1	Galgal	ENSGALG00000003518		22	2633241
OG_106	CLGI	CLGI,CLGQ	beta1	Lepocu	ENSLOCG00000015042	gpat4	LG1	6164642
OG_106	CLGI	CLGI,CLGQ	beta1	Chipun	Chipu0031446	nd	chr42	14847501
OG_106	CLGI	CLGI,CLGQ	beta1	Chipun	Chipu0022890	nd	chr42	14851992
OG_106	CLGI	CLGI,CLGQ	beta1	Chipun	Chipu0021346	nd	chr42	14809963
OG_107	CLGH	-	nd	Petmar	LOC116939068	NA	chrm5	9184498
OG_107	CLGH	-	2	Parata	EA39134	NA	chr1	2817075
OG_107	CLGH	CLGB,CLGH	nd	Xentro	ttc30a	Xetrov90016369m	XTR6	71349760
OG_107	CLGH	CLGB,CLGH	nd	Galgal	ENSGALG00000009224	TTC30B	7	15744817
OG_107	CLGH	CLGB,CLGH	alpha1	Lepocu	ENSLOCG00000006800	flr	LG13	13494818
OG_107	CLGH	CLGB,CLGH	alpha1	Chipun	Chipu0011540	nd	chr21	8024431
OG_108	CLGJ	-	1	Petmar	RNF217	NA	chrm12	15636668
OG_108	CLGJ	-	nd	Parata	EA60069	NA	chr4	110081677
OG_108	CLGJ	CLGA1	alpha2	Lepocu	ENSLOCG00000017264	rnf217	LG1	67116856
OG_108	CLGJ	CLGA1	nd	Galgal	ENSGALG00000013651	RNF217	3	60322228
OG_108	CLGJ	CLGA1	alpha2	Xentro	rnf217-like	Xetrov90013633m	XTR5	48383370
OG_108	CLGJ	CLGA1	alpha2	Chipun	Chipu0002116	nd	chr3	69029869
OG_109	CLGC	-	nd	Petmar	TXNL1	NA	chrm68	1135545
OG_109	CLGC	-	2	Parata	EA60016	NA	chr4	49739887
OG_109	CLGC	CLGC,CLGL	alpha2	Lepocu	ENSLOCG00000003581	txnl1	LG2	9652611
OG_109	CLGC	CLGC,CLGL	nd	Xentro	txnl1	Xetrov90003737m	XTR1	189343309
OG_109	CLGC	CLGC,CLGL	alpha2	Galgal	ENSGALG00000033862	TXNL1	Z	593227
OG_109	CLGC	CLGC,CLGL	nd	Chipun	Chipu0008960	nd	scaf_1943	677
OG_110	CLGA1		nd	Chipun	Chipu0031824	nd		0
OG_114	CLGK	-	nd	Petmar	PKHD1L1	NA	chrm15	1909095
OG_114	CLGK	-	nd	Parata	EA21322	NA	chr13	52636250
OG_114	CLGK	-	nd	Parata	EA19048	NA	chr13	52286301
OG_114	CLGK	-	nd	Parata	EA20892	NA	chr13	52541493
OG_114	CLGK	-	nd	Parata	EA20032	NA	chr13	52417882
OG_114	CLGK	-	nd	Parata	EA17862	NA	chr13	52503879
OG_114	CLGK	-	nd	Parata	EA18824	NA	chr13	52525054
OG_114	CLGK		nd	Lepocu	ENSLOCG00000000301		AHAT01044566.1	21
OG_114	CLGK		nd	Lepocu	ENSLOCG00000003007	si:ch211-244a23.1	LG11	4603838
OG_114	CLGK		nd	Chipun	Chipu0031405	nd	chr4	101075234
OG_114	CLGK		nd	Chipun	Chipu0000095	nd	chr4	101033441
OG_114	CLGK		nd	Chipun	Chipu0000096	nd	chr4	100783455
OG_114	CLGK		nd	Chipun	Chipu0022812	nd	chr4	100872369
OG_114	CLGK		nd	Xentro	pkhd1l1	Xetrov90017074m	XTR6	115889945
OG_115	CLGB	-	2	Petmar	LOC116938756	NA	chrm4	16860995
OG_115	CLGB	-	2	Parata	EA27325	NA	chr5	2130960
OG_115	CLGB	CLGB	alpha2	Lepocu	ENSLOCG00000006669	FRZB	LG12	14571745
OG_115	CLGB	CLGB	alpha2	Xentro	frzb	Xetrov90024159m	XTR9	56970589
OG_115	CLGB	CLGB	alpha2	Galgal	ENSGALG00000002763	FRZB	7	2312660
OG_115	CLGB	CLGB	alpha2	Chipun	Chipu0005322	nd	chr7	39412930
OG_115	CLGB	CLGB	alpha1	Xentro	sfrp4	Xetrov90016489m	XTR6	80859060
OG_115	CLGB	CLGB	alpha1	Galgal	ENSGALG00000031997	SFRP4	2	46310717
OG_115	CLGB	CLGB	alpha1	Lepocu	ENSLOCG00000011445	SFRP4	LG9	34068683
OG_115	CLGB	CLGB	alpha1	Chipun	Chipu0000077	nd	chr4	102927129
OG_116	CLGG	-	nd	Petmar	LOC116940164	NA	chrm8	1496095
OG_116	CLGG	-	nd	Petmar	LOC116951086	NA	chrm41	5519978
OG_116	CLGG	-	nd	Petmar	LOC116951004	NA	chrm41	4709683
OG_116	CLGG	-	nd	Parata	EA02630	NA	chr6	149717319
OG_116	CLGG	-	nd	Parata	EA03153	NA	chr6	149256233
OG_116	CLGG	-	nd	Parata	EA79534	NA	chr3	78809804
OG_116	CLGG	-	nd	Parata	EA76798	NA	chr3	76523745
OG_116	CLGG	-	nd	Parata	EA78467	NA	chr3	79155725
OG_116	CLGG	-	nd	Parata	EA02094	NA	chr6	149798635
OG_116	CLGG	-	nd	Parata	EA72950	NA	chr3	75998211
OG_116	CLGG	CLGI,CLGQ	nd	Galgal	ENSGALG00000037366	GRID1	6	1638930
OG_116	CLGG	CLGI,CLGQ	nd	Xentro	Xetrov90018201m	Xetrov90018201m	XTR7	49761749
OG_116	CLGG	CLGI,CLGQ	nd	Xentro	LOC101731305	Xetrov90018202m	XTR7	49855527
OG_116	CLGG	CLGI,CLGQ	nd	Lepocu	ENSLOCG00000008385	grid1b	LG5	15093769
OG_116	CLGG	CLGI,CLGQ	nd	Chipun	Chipu0016673	nd	chr38	28826361
OG_116	CLGG	CLGI,CLGQ	nd	Chipun	Chipu0016674	nd	chr38	28790622
OG_116	CLGG	CLGI,CLGQ	alpha1	Xentro	grid2	Xetrov90001223m	XTR1	67704881
OG_116	CLGG	CLGI,CLGQ	nd	Galgal	ENSGALG00000010397	GRID2	4	37026690
OG_116	CLGG	CLGI,CLGQ	nd	Lepocu	ENSLOCG00000012893	grid2	LG2	55349903
OG_116	CLGG	CLGI,CLGQ	nd	Chipun	Chipu0004697	nd	chr32	34489393
OG_116	CLGG	CLGI,CLGQ	nd	Chipun	Chipu0001941	nd	chr14	43556904
OG_118	CLGL	-	nd	Petmar	KEAP1	NA	chrm1	22777508
OG_118	CLGL	-	nd	Parata	EA34856	NA	chr7	38584278
OG_118	CLGL	CLGL	beta2	Lepocu	ENSLOCG00000005625	keap1a	LG19	8264274
OG_118	CLGL	CLGL	nd	Xentro	LOC100489128	Xetrov90001691m	XTR1	86971964
OG_118	CLGL	CLGL	beta2	Chipun	Chipu0015128	nd	chr31	42431463
OG_118	CLGL	CLGL	beta1	Lepocu	ENSLOCG00000007721	keap1b	LG6	15811555
OG_118	CLGL	CLGL	nd	Xentro	Xetrov90030619m	Xetrov90030619m	scaffold_8213	798
OG_118	CLGL	CLGL	nd	Galgal	ENSGALG00000033123	KEAP1	KQ759610.1	3683
OG_118	CLGL	CLGL	beta1	Xentro	keap1	Xetrov90009686m	XTR3	127293988
OG_118	CLGL	CLGL	alpha1	Chipun	Chipu0011557	nd	chr11	67215739
OG_120	CLGF	CLGH	nd	Xentro	Xetrov90030751m	Xetrov90030751m	scaffold_859	16649
OG_120	CLGF	CLGH	nd	Xentro	Xetrov90011503m	Xetrov90011503m	XTR4	62724326
OG_120	CLGF	CLGH	alpha2	Xentro	LOC101731515-like	Xetrov90003046m	XTR1	148329924
OG_120	CLGF	CLGH	nd	Xentro	Xetrov90029743m	Xetrov90029743m	scaffold_605	47
OG_120	CLGF	CLGH	nd	Xentro	LOC101731448-like	Xetrov90026960m	scaffold_1935	5171
OG_120	CLGF	CLGH	alpha2	Xentro	Xetrov90002622m	Xetrov90002622m	XTR1	130784224
OG_120	CLGF	CLGH	nd	Xentro	Xetrov90013477m	Xetrov90013477m	XTR5	38672910
OG_120	CLGF	CLGH	nd	Xentro	Xetrov90023743m	Xetrov90023743m	XTR9	34499973
OG_120	CLGF	CLGH	alpha2	Xentro	Xetrov90001814m	Xetrov90001814m	XTR1	93579687
OG_120	CLGF	CLGH	alpha2	Xentro	LOC101733888	Xetrov90001074m	XTR1	57846176
OG_120	CLGF	CLGH	alpha1	Galgal	ENSGALG00000040526		1	124018216
OG_122.1	CLGE	-	nd	Petmar	LOC103091749	NA	chrm40	11184851
OG_122.1	CLGE	-	nd	Parata	EA28840	NA	chr5	166259605
OG_122.1	CLGE	-	nd	Parata	EA30564	NA	chr5	166370379
OG_122.1	CLGE	CLGC	nd	Lepocu	ENSLOCG00000009075	ST8SIA4	LG2	30640935
OG_122.1	CLGE	CLGC	nd	Xentro	st8sia4	Xetrov90002765m	XTR1	137604559
OG_122.1	CLGE	CLGC	nd	Galgal	ENSGALG00000026192	ST8SIA4	Z	50645750
OG_122.1	CLGE	CLGC	nd	Chipun	Chipu0008487	nd	chr2	55665412
OG_122.1	CLGE	CLGC	beta2	Lepocu	ENSLOCG00000014381	st8sia2	LG3	48112361
OG_122.1	CLGE	CLGC	alpha2	Xentro	st8sia2	Xetrov90008959m	XTR3	102272281
OG_122.1	CLGE	CLGC	nd	Galgal	ENSGALG00000006882	ST8SIA2	10	14510826
OG_122.1	CLGE	CLGC	nd	Chipun	Chipu0012849	nd	chr36	7553080
OG_122.2	CLGC	-	nd	Petmar	LOC116944482	NA	chrm21	10240122
OG_122.2	CLGC	-	nd	Parata	EA55380	NA	chr14	31417917
OG_122.2	CLGC	CLGC,CLGL	nd	Chipun	Chipu0008958	nd	chr1	40197362
OG_122.2	CLGC	CLGC,CLGL	nd	Galgal	ENSGALG00000026991		W	4074086
OG_122.2	CLGC	CLGC,CLGL	alpha2	Galgal	ENSGALG00000039151	ST8SIA3Z	Z	434883
OG_122.2	CLGC	CLGC,CLGL	nd	Xentro	st8sia3	Xetrov90003735m	XTR1	188982636
OG_122.2	CLGC	CLGC,CLGL	alpha2	Lepocu	ENSLOCG00000003658	st8sia3	LG2	9786457
OG_123	CLGI	-	nd	Petmar	ARL3	NA	chrm9	11951121
OG_123	CLGI	-	nd	Parata	EA70107	NA	chr12	53506318
OG_123	CLGI	CLGI,CLGQ	beta1	Lepocu	ENSLOCG00000015256		LG1	8433599
OG_123	CLGI	CLGI,CLGQ	alpha1	Xentro	arl3	Xetrov90017688m	XTR7	20794916
OG_123	CLGI	CLGI,CLGQ	beta2	Galgal	ENSGALG00000003134		13	10105499
OG_123	CLGI	CLGI,CLGQ	beta2	Lepocu	ENSLOCG00000010965	arl3l2	LG6	30590277
OG_123	CLGI	CLGI,CLGQ	alpha1	Galgal	ENSGALG00000008049	ARL3	6	23301878
OG_123	CLGI	CLGI,CLGQ	alpha1	Xentro	arl3	Xetrov90017688m	XTR7	20794916
OG_123	CLGI	CLGI,CLGQ	alpha1	Lepocu	ENSLOCG00000012693	ARL3	LG5	36825284
OG_123	CLGI	CLGI,CLGQ	alpha1	Chipun	Chipu0018221	nd	chr22	51739540
OG_123	CLGI	CLGI,CLGQ	nd	Lepocu	ENSLOCG00000000705		JH591604.1	12070
OG_124	CLGL	-	nd	Petmar	LOC116948801	NA	chrm35	936277
OG_124	CLGL	-	nd	Petmar	LOC116943573	NA	chrm1	13246557
OG_124	CLGL	-	nd	Parata	EA13827	NA	chr11	30025030
OG_124	CLGL	-	nd	Parata	EA32371	NA	chr7	91325373
OG_124	CLGL	-	nd	Parata	EA30953	NA	chr7	91268434
OG_124	CLGL	CLGC,CLGL	nd	Chipun	Chipu0005130	nd	chr1	70459021
OG_124	CLGL	CLGC,CLGL	alpha2	Galgal	ENSGALG00000014718	MAP3K1	Z	17406003
OG_124	CLGL	CLGC,CLGL	nd	Xentro	map3k1	Xetrov90003563m	XTR1	178057193
OG_124	CLGL	CLGC,CLGL	alpha2	Lepocu	ENSLOCG00000010945	map3k1	LG2	44346371
OG_125	CLGH	-	nd	Petmar	SNX14	NA	chrm51	4103785
OG_125	CLGH	-	1	Parata	EA45014	NA	chr2	48994954
OG_125	CLGH	CLGA1	nd	Lepocu	ENSLOCG00000016917	snx14	LG1	52497176
OG_125	CLGH	CLGA1	nd	Xentro	snx14	Xetrov90014262m	XTR5	87437719
OG_125	CLGH	CLGA1	nd	Galgal	ENSGALG00000015831	SNX14	3	77192107
OG_125	CLGH	CLGA1	nd	Chipun	Chipu0008092	nd	chr9	73903234
OG_128	CLGE	-	nd	Petmar	LOC116955817	NA	chrm62	137150
OG_128	CLGE	-	nd	Petmar	LOC116954519	NA	chrm3	14587959
OG_128	CLGE	-	nd	Petmar	LOC116958201	NA	chrm3	14260090
OG_128	CLGE	-	nd	Petmar	LOC116944489	NA	chrm21	10744871
OG_128	CLGE	-	nd	Petmar	LOC116940792	NA	chrm10	451964
OG_128	CLGE	-	nd	Petmar	LOC116946120	NA	chrm2	10124515
OG_128	CLGE	-	nd	Petmar	LOC116950670	NA	chrm40	6340436
OG_128	CLGE	-	nd	Petmar	LOC116938932	NA	chrm5	1223565
OG_128	CLGE	-	nd	Petmar	LOC116946105	NA	chrm2	10159326
OG_128	CLGE	-	nd	Petmar	LOC116944345	NA	chrm21	10632437
OG_128	CLGE	-	nd	Petmar	LOC116938927	NA	chrm5	1070282
OG_128	CLGE	-	nd	Petmar	LOC116938931	NA	chrm5	1218999
OG_128	CLGE	-	nd	Petmar	LOC116939602	NA	chrm6	11973521
OG_128	CLGE	-	nd	Petmar	LOC116939601	NA	chrm6	11975129
OG_128	CLGE	-	nd	Petmar	LOC116946042	NA	chrm2	10106839
OG_128	CLGE	-	nd	Petmar	LOC116958746	NA	S82_unloc.1	345034
OG_128	CLGE	-	nd	Petmar	LOC116944492	NA	chrm21	10485478
OG_128	CLGE	-	nd	Petmar	LOC116944344	NA	chrm21	10450601
OG_128	CLGE	-	nd	Petmar	LOC116944491	NA	chrm21	10523929
OG_128	CLGE	-	nd	Petmar	LOC116956979	NA	chrm68	2953060
OG_128	CLGE	-	nd	Petmar	LOC116956971	NA	chrm68	3147721
OG_128	CLGE	CLGF	nd	Xentro	LOC101731316	Xetrov90029859m	scaffold_635	42879
OG_128	CLGE	CLGF	nd	Xentro	LOC100495331	Xetrov90018689m	XTR7	78513425
OG_128	CLGE	CLGF	nd	Xentro	LOC100494250	Xetrov90026637m	scaffold_1605	3923
OG_128	CLGE	CLGF	nd	Xentro	Xetrov90019139m	Xetrov90019139m	XTR7	100876984
OG_128	CLGE	CLGF	nd	Xentro	LOC100487011	Xetrov90018407m	XTR7	63999077
OG_128	CLGE	CLGF	nd	Xentro	nxpe4	Xetrov90030881m	scaffold_9272	94
OG_128	CLGE	CLGF	nd	Xentro	Xetrov90018408m	Xetrov90018408m	XTR7	64098627
OG_128	CLGE	CLGF	nd	Xentro	LOC101732553	Xetrov90018403m	XTR7	63537768
OG_128	CLGE	CLGF	nd	Xentro	LOC101734002	Xetrov90030726m	scaffold_850	24063
OG_128	CLGE	CLGF	nd	Xentro	LOC100495388	Xetrov90018405m	XTR7	63823426
OG_128	CLGE	CLGF	nd	Xentro	LOC101732086	Xetrov90018406m	XTR7	63913994
OG_128	CLGE	CLGF	nd	Xentro	Xetrov90001572m	Xetrov90001572m	XTR1	84033270
OG_128	CLGE	CLGF	nd	Xentro	LOC100494462	Xetrov90028993m	scaffold_48	283514
OG_128	CLGE	CLGF	nd	Xentro	LOC100494299	Xetrov90028991m	scaffold_48	229106
OG_128	CLGE	CLGF	nd	Xentro	LOC100494139	Xetrov90028992m	scaffold_48	256227
OG_128	CLGE	CLGF	nd	Xentro	Xetrov90028990m	Xetrov90028990m	scaffold_48	209350
OG_128	CLGE	CLGF	nd	Xentro	LOC100490960	Xetrov90017330m	XTR6	134592842
OG_128	CLGE	CLGF	nd	Xentro	LOC100498546	Xetrov90017331m	XTR6	134636148
OG_128	CLGE	CLGF	nd	Xentro	LOC100491131	Xetrov90017328m	XTR6	134567600
OG_128	CLGE	CLGF	nd	Xentro	LOC100485039-like	Xetrov90017332m	XTR6	134664439
OG_128	CLGE	CLGF	nd	Xentro	Xetrov90017333m	Xetrov90017333m	XTR6	134704432
OG_128	CLGE	CLGF	nd	Xentro	Xetrov90017337m	Xetrov90017337m	XTR6	134754955
OG_128	CLGE	CLGF	nd	Xentro	LOC100485509	Xetrov90017336m	XTR6	134743865
OG_128	CLGE	CLGF	nd	Xentro	LOC100485352	Xetrov90017334m	XTR6	134724546
OG_128	CLGE	CLGF	alpha2	Xentro	LOC101732180	Xetrov90010090m	XTR3	135536297
OG_128	CLGE	CLGF	alpha2	Xentro	LOC101732241	Xetrov90010089m	XTR3	135503713
OG_128	CLGE	CLGF	nd	Lepocu	ENSLOCG00000013327	si:ch211-162k9.5	LG2	58123574
OG_128	CLGE	CLGF	nd	Chipun	Chipu0016642	nd	chr12	53824461
OG_128	CLGE	CLGF	nd	Chipun	Chipu0002792	nd	chr12	53527493
OG_128	CLGE	CLGF	nd	Chipun	Chipu0002791	nd	chr12	53600065
OG_128	CLGE	CLGF	nd	Chipun	Chipu0007408	nd	chr12	55166595
OG_128	CLGE	CLGF	beta2	Xentro	nxpe3-like	Xetrov90005690m	XTR2	98163476
OG_128	CLGE	CLGF	alpha2	Galgal	ENSGALG00000015344	NXPE3	1	85369265
OG_128	CLGE	CLGF	nd	Lepocu	ENSLOCG00000009568	nxpe3	LG17	26699304
OG_131	CLGD	-	nd	Parata	EA52599	NA	chr14	16567168
OG_131	CLGD		alpha1	Lepocu	ENSLOCG00000012158	pxdc1b	LG9	37898243
OG_131	CLGD		alpha1	Galgal	ENSGALG00000012814	PXDC1	2	66292298
OG_131	CLGD		alpha1	Xentro	pxdc1	Xetrov90016143m	XTR6	50905882
OG_131	CLGD		alpha1	Chipun	Chipu0009331	nd	chr29	32924332
OG_132	CLGL	-	nd	Petmar	NDUFB6	NA	chrm1	22679182
OG_132	CLGL	-	nd	Parata	EA33818	NA	chr7	32692644
OG_132	CLGL		alpha2	Lepocu	ENSLOCG00000013412	ndufb6	LG4	66607800
OG_132	CLGL		nd	Chipun	Chipu0025996	nd	scaf_7842	298
OG_132	CLGL		alpha2	Chipun	Chipu0008049	nd	chr2	113891806
OG_132	CLGL		nd	Xentro	ndufb6	Xetrov90002038m	XTR1	102949871
OG_132	CLGL		nd	Galgal	ENSGALG00000002033	NDUFB6	14	13454270
OG_133	CLGA1	-	2	Petmar	TCTE1	NA	chrm31	1047503
OG_133	CLGA1	-	2	Parata	EA55000	NA	chr14	66118593
OG_133	CLGA1	CLGA1	alpha2	Lepocu	ENSLOCG00000016401	tcte1	LG1	32046706
OG_133	CLGA1	CLGA1	alpha2	Xentro	tcte1	Xetrov90012901m	XTR5	65542
OG_133	CLGA1	CLGA1	alpha2	Galgal	ENSGALG00000010165	TCTE1	3	30309455
OG_133	CLGA1	CLGA1	alpha2	Chipun	Chipu0023969	nd	chr3	137174388
OG_133	CLGA1	CLGA1	alpha2	Chipun	Chipu0024808	nd	chr3	137179193
OG_134	CLGF	-	nd	Petmar	RPAP1	NA	chrm17	9345733
OG_134	CLGF	-	nd	Parata	EA12878	NA	chr10	49128699
OG_134	CLGF	CLGA1	nd	Lepocu	ENSLOCG00000014706	rpap1	JH591428.1	56849
OG_134	CLGF	CLGA1	beta1	Xentro	Xetrov90021603m	Xetrov90021603m	XTR8	85060950
OG_134	CLGF	CLGA1	nd	Galgal	ENSGALG00000008624	RPAP1	5	24855680
OG_134	CLGF	CLGA1	nd	Chipun	Chipu0011412	nd	chr10	81929780
OG_135	CLGO	-	nd	Petmar	ZADH2	NA	chrm54	7804109
OG_135	CLGO		nd	Lepocu	ENSLOCG00000004028	ZADH2	LG11	9995073
OG_135	CLGO		nd	Galgal	ENSGALG00000022882	ZADH2	2	91704833
OG_135	CLGO		nd	Xentro	zadh2	Xetrov90027129m	scaffold_21	1131973
OG_136	CLGD	-	nd	Petmar	EXOC2	NA	chrm63	6651996
OG_136	CLGD	-	nd	Parata	EA60285	NA	chr4	47040786
OG_136	CLGD		alpha1	Xentro	exoc2	Xetrov90016152m	XTR6	51224876
OG_136	CLGD		alpha1	Galgal	ENSGALG00000012837	EXOC2	2	66750442
OG_136	CLGD		alpha1	Lepocu	ENSLOCG00000012994	exoc2	LG9	48537255
OG_136	CLGD		alpha1	Chipun	Chipu0005622	nd	chr29	29102757
OG_137	CLGJ	-	nd	Petmar	STT3A	NA	chrm32	11136028
OG_137	CLGJ	-	nd	Parata	EA26009	NA	chr5	69991540
OG_137	CLGJ	CLGA2	nd	Galgal	ENSGALG00000042730	STT3A	24	380401
OG_137	CLGJ	CLGA2	nd	Xentro	stt3a	Xetrov90018433m	XTR7	65856264
OG_137	CLGJ	CLGA2	nd	Lepocu	ENSLOCG00000002777	stt3a	LG26	3182927
OG_137	CLGJ	CLGA2	nd	Chipun	Chipu0018063	nd	chr35	31532859
OG_138	CLGH	-	nd	Petmar	LMF1	NA	chrm33	2110760
OG_138	CLGH	-	2	Parata	EA38092	NA	chr1	69237572
OG_138	CLGH	CLGH	alpha1	Lepocu	ENSLOCG00000001804	lmf1	LG13	2326818
OG_138	CLGH	CLGH	alpha1	Galgal	ENSGALG00000044187	LMF1	14	5793270
OG_138	CLGH	CLGH	alpha1	Xentro	Xetrov90023186m	Xetrov90023186m	XTR9	11408423
OG_138	CLGH	CLGH	alpha1	Xentro	lmf1	Xetrov90023185m	XTR9	11250251
OG_138	CLGH	CLGH	alpha1	Chipun	Chipu0013968	nd	chr21	39230008
OG_138	CLGH	CLGH	alpha1	Chipun	Chipu0013970	nd	chr21	39757463
OG_139	CLGH	-	2	Petmar	LOC116949527	NA	chrm37	5840464
OG_139	CLGH	-	1	Petmar	LOC116956442	NA	chrm3	19508500
OG_139	CLGH	-	2	Parata	EA33459	NA	chr7	89836510
OG_139	CLGH	-	1	Parata	EA43049	NA	chr2	86885526
OG_139	CLGH	CLGH	alpha1	Chipun	Chipu0018071	nd	chr21	37914066
OG_139	CLGH	CLGH	alpha1	Lepocu	ENSLOCG00000001224	uncx	LG13	607824
OG_139	CLGH	CLGH	alpha1	Xentro	uncx	Xetrov90023553m	XTR9	23392660
OG_139	CLGH	CLGH	alpha1	Galgal	ENSGALG00000039292	UNCX	14	2399267
OG_140	CLGH	-	2	Petmar	SGSH	NA	chrm37	7290862
OG_140	CLGH	-	2	Parata	EA54706	NA	chr14	57077612
OG_140	CLGH	CLGH	alpha2	Xentro	sgsh	Xetrov90025117m	XTR10	19328605
OG_140	CLGH	CLGH	alpha2	Galgal	ENSGALG00000007027	SGSH	18	9635629
OG_140	CLGH	CLGH	alpha2	Lepocu	ENSLOCG00000012535	sgsh	LG10	35671566
OG_140	CLGH	CLGH	alpha2	Chipun	Chipu0026001	nd	chr24	47063710
OG_140	CLGH	CLGH	alpha2	Chipun	Chipu0018961	nd	chr24	47054591
OG_142	CLGF	-	nd	Petmar	RBX1	NA	chrm43	5603666
OG_142	CLGF	-	1	Parata	EA80900	NA	chr17	35657650
OG_142	CLGF	CLGH	nd	Chipun	Chipu0016307	nd	chr39	18329013
OG_142	CLGF	CLGH	alpha1	Galgal	ENSGALG00000011993	RBX1	1	49895082
OG_142	CLGF	CLGH	nd	Xentro	rbx1-like	Xetrov90012305m	XTR4	106004709
OG_143	CLGJ	-	1	Petmar	LOC116941713	NA	chrm12	14269049
OG_143	CLGJ	-	2	Petmar	LOC116945159	NA	chrm23	1883110
OG_143	CLGJ	-	nd	Parata	EA80991	NA	chr17	62101920
OG_143	CLGJ	CLGJ	alpha1	Xentro	kiaa0319	Xetrov90015866m	XTR6	29606278
OG_143	CLGJ	CLGJ	alpha1	Xentro	Xetrov90015880m	Xetrov90015880m	XTR6	31497970
OG_143	CLGJ	CLGJ	alpha1	Galgal	ENSGALG00000041273	KIAA0319	2	57971314
OG_143	CLGJ	CLGJ	alpha1	Lepocu	ENSLOCG00000005830	si:ch73-215d9.1	LG11	17187908
OG_143	CLGJ	CLGJ	alpha1	Chipun	Chipu0007397	nd	chr29	14812926
OG_143	CLGJ	CLGJ	beta2	Xentro	kiaa0319l	Xetrov90004915m	XTR2	56327597
OG_143	CLGJ	CLGJ	beta2	Galgal	ENSGALG00000002445	KIAA0319L	23	4330959
OG_143	CLGJ	CLGJ	nd	Lepocu	ENSLOCG00000000376		AHAT01044025.1	160
OG_143	CLGJ	CLGJ	beta2	Lepocu	ENSLOCG00000000785		LG6	141233
OG_143	CLGJ	CLGJ	beta2	Chipun	Chipu0017331	nd	chr27	24926776
OG_144	CLGD	-	nd	Petmar	BBS2	NA	chrm45	2233924
OG_144	CLGD	-	nd	Parata	EA50425	NA	chr9	125866479
OG_144	CLGD	CLGD	alpha2	Lepocu	ENSLOCG00000007883	bbs2	LG23	16163977
OG_144	CLGD	CLGD	alpha2	Xentro	bbs2	Xetrov90011365m	XTR4	54282509
OG_144	CLGD	CLGD	alpha2	Galgal	ENSGALG00000042415	BBS2	11	2188618
OG_144	CLGD	CLGD	alpha2	Chipun	Chipu0004847	nd	chr17	61336086
OG_144	CLGD	CLGD	alpha2	Chipun	Chipu0004848	nd	chr17	61329151
OG_145	CLGL	-	nd	Petmar	WLS	NA	chrm1	9691668
OG_145	CLGL	-	nd	Parata	EA15264	NA	chr11	29604057
OG_145	CLGL	CLGM	alpha1	Xentro	wls	Xetrov90011813m	XTR4	80277568
OG_145	CLGL	CLGM	nd	Galgal	ENSGALG00000011238	WLS	8	28820563
OG_145	CLGL	CLGM	alpha1	Lepocu	ENSLOCG00000004552	wls	LG10	6281645
OG_145	CLGL	CLGM	alpha1	Chipun	Chipu0011316	nd	chr11	54987573
OG_146	CLGL	-	nd	Petmar	GLDC	NA	chrm44	4569244
OG_146	CLGL	-	nd	Parata	EA31605	NA	chr7	143684423
OG_146	CLGL	-	nd	Parata	EA34232	NA	chr7	143738707
OG_146	CLGL	-	nd	Parata	EA32633	NA	chr7	143886860
OG_146	CLGL	CLGC,CLGL	alpha2	Lepocu	ENSLOCG00000010035	gldc	LG2	36594147
OG_146	CLGL	CLGC,CLGL	nd	Xentro	gldc	Xetrov90002193m	XTR1	114524251
OG_146	CLGL	CLGC,CLGL	alpha2	Galgal	ENSGALG00000015053	GLDC	Z	28030127
OG_146	CLGL	CLGC,CLGL	alpha2	Chipun	Chipu0012779	nd	chr2	101715750
OG_146	CLGL	CLGC,CLGL	alpha2	Chipun	Chipu0033993	nd	chr2	101767065
OG_148	CLGG	-	2	Petmar	RNF10	NA	chrm38	1395963
OG_148	CLGG	-	nd	Parata	EA43224	NA	chr2	30737635
OG_148	CLGG	CLGG	alpha1	Xentro	rnf10	Xetrov90002869m	XTR1	143248541
OG_148	CLGG	CLGG	alpha1	Galgal	ENSGALG00000036417	RNF10	15	9304290
OG_148	CLGG	CLGG	alpha1	Lepocu	ENSLOCG00000002934	rnf10	LG20	3777775
OG_148	CLGG	CLGG	alpha1	Chipun	Chipu0008422	nd	chr25	40988970
OG_149	CLGE	-	nd	Petmar	HSD11B1L	NA	S80_unloc.6	388825
OG_149	CLGE	CLGC,CLGL	beta2	Xentro	Xetrov90004663m	Xetrov90004663m	XTR2	46410680
OG_149	CLGE	CLGC,CLGL	beta2	Galgal	ENSGALG00000028858		26	3145547
OG_149	CLGE	CLGC,CLGL	beta2	Galgal	ENSGALG00000001369		26	3151011
OG_149	CLGE	CLGC,CLGL	nd	Xentro	hsd11b1l	Xetrov90002855m	XTR1	143104734
OG_149	CLGE	CLGC,CLGL	nd	Xentro	hsd11b1l	Xetrov90002855m	XTR1	143104734
OG_149	CLGE	CLGC,CLGL	nd	Galgal	ENSGALG00000012860	HSD11B1L	28	1327076
OG_149	CLGE	CLGC,CLGL	nd	Lepocu	ENSLOCG00000005447	hsd11b1lb	LG19	7801887
OG_149	CLGE	CLGC,CLGL	nd	Chipun	Chipu0007118	nd	chr31	35574464
OG_150	CLGI	-	nd	Petmar	RNF4	NA	chrm9	493628
OG_150	CLGI	-	nd	Parata	EA71167	NA	chr12	79017622
OG_150	CLGI		alpha2	Chipun	Chipu0012763	nd	chr2	11569635
OG_150	CLGI		alpha2	Lepocu	ENSLOCG00000006957	RNF4	LG4	17144918
OG_150	CLGI		alpha2	Xentro	rnf4	Xetrov90000376m	XTR1	11979279
OG_150	CLGI		alpha2	Galgal	ENSGALG00000015668	RNF4	4	83162316
OG_151	CLGE	CLGE,CLGO	alpha2	Lepocu	ENSLOCG00000016266	si:dkey-30c15.17	LG8	28913233
OG_152	CLGQ	-	nd	Petmar	LOC116948597	NA	chrm34	3313797
OG_152	CLGQ	-	nd	Petmar	LOC116948572	NA	chrm34	1848705
OG_152	CLGQ	-	nd	Petmar	LOC116948595	NA	chrm34	3283647
OG_152	CLGQ	-	nd	Petmar	LOC116948596	NA	chrm34	3302255
OG_153	CLGC	-	1	Petmar	MAP2K5	NA	chrm1	26648875
OG_153	CLGC	-	1	Parata	EA56738	NA	chr12	7458299
OG_153	CLGC	-	1	Parata	EA56355	NA	chr12	7913658
OG_153	CLGC	CLGC	alpha1	Xentro	map2k5	Xetrov90009267m	XTR3	116591914
OG_153	CLGC	CLGC	alpha1	Galgal	ENSGALG00000007930	MAP2K5	10	18959629
OG_153	CLGC	CLGC	alpha1	Lepocu	ENSLOCG00000013923	map2k5	LG3	43417899
OG_153	CLGC	CLGC	alpha1	Chipun	Chipu0012903	nd	chr36	4432849
OG_154	CLGA1	-	1	Petmar	LOC116954020	NA	chrm53	10241902
OG_154	CLGA1	-	1	Parata	EA09490	NA	chr10	127996356
OG_154	CLGA1	-	1	Parata	EA12654	NA	chr10	128151297
OG_154	CLGA1	CLGA1	alpha2	Lepocu	ENSLOCG00000016138	vrk2	LG16	9822116
OG_154	CLGA1	CLGA1	alpha2	Xentro	Xetrov90013313m	Xetrov90013313m	XTR5	26513122
OG_154	CLGA1	CLGA1	alpha2	Galgal	ENSGALG00000032770	VRK2	3	881300
OG_154	CLGA1	CLGA1	alpha2	Chipun	Chipu0006445	nd	chr9	59150595
OG_154	CLGA1	CLGA1	alpha1	Chipun	Chipu0002578	nd	chr10	19200908
OG_154	CLGA1	CLGA1	alpha1	Lepocu	ENSLOCG00000008664	vrk1	LG7	1087223
OG_154	CLGA1	CLGA1	alpha1	Xentro	vrk1	Xetrov90021278m	XTR8	68342867
OG_154	CLGA1	CLGA1	nd	Xentro	Xetrov90028792m	Xetrov90028792m	scaffold_4313	635
OG_154	CLGA1	CLGA1	alpha1	Galgal	ENSGALG00000011116	VRK1	5	46691981
OG_155	CLGK		nd	Lepocu	ENSLOCG00000011895	oacyl	LG2	49365751
OG_155	CLGK		nd	Chipun	Chipu0018825	nd	chr1	41797130
OG_156	CLGC	-	2	Petmar	ATR	NA	chrm13	2666000
OG_156	CLGC	-	2	Parata	EA14862	NA	chr11	121270643
OG_156	CLGC	CLGN,CLGP	nd	Xentro	atr	Xetrov90014762m	XTR5	116280007
OG_156	CLGC	CLGN,CLGP	nd	Galgal	ENSGALG00000002663	ATR	9	10472558
OG_156	CLGC	CLGN,CLGP	nd	Lepocu	ENSLOCG00000007924	atr	LG14	15404347
OG_156	CLGC	CLGN,CLGP	nd	Chipun	Chipu0017080	nd	chr13	77916133
OG_158	CLGD		nd	Chipun	Chipu0005557	nd	chr1	75687052
OG_158	CLGD		nd	Lepocu	ENSLOCG00000007907		LG2	24308425
OG_159	CLGD	-	nd	Petmar	CRTAC1	NA	chrm11	1472658
OG_159	CLGD	-	nd	Parata	EA21204	NA	chr13	96106554
OG_159	CLGD	-	nd	Parata	EA66748	NA	chr8	30026275
OG_159	CLGD	-	nd	Parata	EA18462	NA	chr13	96225283
OG_159	CLGD	CLGI,CLGQ	nd	Chipun	Chipu0013230	nd	chr22	48537612
OG_159	CLGD	CLGI,CLGQ	nd	Chipun	Chipu0020593	nd	chr22	48487708
OG_159	CLGD	CLGI,CLGQ	nd	Lepocu	ENSLOCG00000008921	crtac1b	LG5	17349786
OG_159	CLGD	CLGI,CLGQ	nd	Galgal	ENSGALG00000017378	CRTAC1	6	22270053
OG_159	CLGD	CLGI,CLGQ	nd	Xentro	Xetrov90017762m	Xetrov90017762m	XTR7	25764608
OG_159	CLGD	CLGI,CLGQ	nd	Xentro	crtac1	Xetrov90017761m	XTR7	25712864
OG_160	CLGA1	-	2	Parata	EA52778	NA	chr14	46918311
OG_160	CLGA1	CLGC	nd	Chipun	Chipu0014344	nd	chr51	4597551
OG_160	CLGA1	CLGC	nd	Lepocu	ENSLOCG00000014383	ercc2	LG2	63261423
OG_160	CLGA1	CLGC	nd	Lepocu	ENSLOCG00000000594		AHAT01044474.1	21
OG_160	CLGA1	CLGC	alpha1	Xentro	ercc2	Xetrov90020710m	XTR8	49670869
OG_161	CLGA1	-	2	Petmar	LOC116947958	NA	chrm31	5194873
OG_161	CLGA1	-	2	Petmar	LOC116939526	NA	chrm6	8850181
OG_161	CLGA1	-	2	Parata	EA55295	NA	chr14	74934353
OG_161	CLGA1	-	2	Parata	EA51449	NA	chr9	102888000
OG_161	CLGA1	CLGA1	alpha2	Lepocu	ENSLOCG00000016284	STON1-GTF2A1L	LG16	12051629
OG_161	CLGA1	CLGA1	alpha2	Xentro	ston1	Xetrov90013181m	XTR5	17345019
OG_161	CLGA1	CLGA1	alpha2	Galgal	ENSGALG00000009092	STON1	3	7660647
OG_161	CLGA1	CLGA1	alpha2	Chipun	Chipu0012842	nd	chr9	27525414
OG_161	CLGA1	CLGA1	alpha1	Lepocu	ENSLOCG00000008954	STON2	LG7	2561362
OG_161	CLGA1	CLGA1	alpha1	Xentro	Xetrov90021170m	Xetrov90021170m	XTR8	62609794
OG_161	CLGA1	CLGA1	alpha1	Galgal	ENSGALG00000010579	STON2	5	40913516
OG_161	CLGA1	CLGA1	alpha1	Chipun	Chipu0007785	nd	chr10	7493218
OG_162	CLGA1	-	1	Petmar	NDUFAF5	NA	chrm17	12979914
OG_162	CLGA1	-	1	Parata	EA11901	NA	chr10	109423526
OG_162	CLGA1	CLGA1	alpha2	Xentro	ndufaf5	Xetrov90013402m	XTR5	33304155
OG_162	CLGA1	CLGA1	alpha2	Galgal	ENSGALG00000020729	NDUFAF5	3	12577503
OG_162	CLGA1	CLGA1	alpha2	Lepocu	ENSLOCG00000015981	ndufaf5	LG16	6781592
OG_162	CLGA1	CLGA1	alpha2	Chipun	Chipu0007345	nd	chr9	100713584
OG_163	CLGC	-	nd	Petmar	LOC116951641	NA	chrm43	1507949
OG_163	CLGC	-	nd	Petmar	LOC116946267	NA	chrm26	11181704
OG_163	CLGC	-	nd	Petmar	LOC116951353	NA	chrm43	1518468
OG_163	CLGC	-	nd	Petmar	LOC116951352	NA	chrm43	1515497
OG_163	CLGC	-	nd	Petmar	ALOX5	NA	chrm22	13559337
OG_163	CLGC	-	nd	Petmar	LOC116946080	NA	chrm26	11204883
OG_163	CLGC	-	nd	Petmar	LOC116938187	NA	scaffold_782	48453
OG_163	CLGC	-	nd	Petmar	LOC116954498	NA	chrm55	3161602
OG_163	CLGC	-	nd	Petmar	LOC116954558	NA	chrm55	3142240
OG_163	CLGC	-	nd	Petmar	LOC116938189	NA	scaffold_782	22328
OG_163	CLGC	-	nd	Petmar	LOC116938188	NA	scaffold_782	68729
OG_163	CLGC	-	1	Parata	EA68549	NA	chr8	52404209
OG_163	CLGC	-	nd	Parata	EA53539	NA	chr14	20086539
OG_163	CLGC	-	2	Parata	EA29731	NA	chr5	88918302
OG_163	CLGC	-	2	Parata	EA30385	NA	chr5	9758309
OG_163	CLGC	-	2	Parata	EA27044	NA	chr5	9124415
OG_163	CLGC	-	2	Parata	EA29371	NA	chr5	9345694
OG_163	CLGC	-	2	Parata	EA30168	NA	chr5	9870727
OG_163	CLGC	-	2	Parata	EA26371	NA	chr5	8907496
OG_163	CLGC	-	2	Parata	EA29078	NA	chr5	10004522
OG_163	CLGC	-	2	Parata	EA27070	NA	chr5	9076801
OG_163	CLGC	CLGI,CLGQ	nd	Chipun	Chipu0003867	nd	chr38	1211991
OG_163	CLGC	CLGI,CLGQ	nd	Chipun	Chipu0026105	nd	chr38	1207081
OG_163	CLGC	CLGI,CLGQ	nd	Chipun	Chipu0020729	nd	chr38	1286319
OG_163	CLGC	CLGI,CLGQ	nd	Galgal	ENSGALG00000005857	ALOX5	6	17636489
OG_163	CLGC	CLGI,CLGQ	nd	Galgal	ENSGALG00000044888		AADN04011572.1	5423
OG_163	CLGC	CLGI,CLGQ	nd	Xentro	alox5-like	Xetrov90017896m	XTR7	31833045
OG_163	CLGC	CLGI,CLGQ	nd	Lepocu	ENSLOCG00000009354	alox5a	LG5	18316915
OG_163	CLGC	CLGI,CLGQ	nd	Chipun	Chipu0022204	nd	chr48	4855489
OG_163	CLGC	CLGI,CLGQ	alpha2	Lepocu	ENSLOCG00000013053		LG2	57154110
OG_163	CLGC	CLGI,CLGQ	nd	Xentro	alox12b	Xetrov90027932m	scaffold_304	8093
OG_163	CLGC	CLGI,CLGQ	nd	Xentro	LOC100494416	Xetrov90027933m	scaffold_304	76746
OG_163	CLGC	CLGI,CLGQ	nd	Xentro	aloxe3	Xetrov90028826m	scaffold_440	14896
OG_163	CLGC	CLGI,CLGQ	nd	Xentro	Xetrov90027934m	Xetrov90027934m	scaffold_304	97955
OG_163	CLGC	CLGI,CLGQ	nd	Galgal	ENSGALG00000044760		AADN04000612.1	122049
OG_163	CLGC	CLGI,CLGQ	alpha2	Lepocu	ENSLOCG00000013611		LG2	59344273
OG_163	CLGC	CLGI,CLGQ	nd	Lepocu	ENSLOCG00000001384		JH591454.1	125776
OG_163	CLGC	CLGI,CLGQ	nd	Lepocu	ENSLOCG00000000586		JH591896.1	21
OG_163	CLGC	CLGI,CLGQ	nd	Lepocu	ENSLOCG00000000119		JH591455.1	183981
OG_163	CLGC	CLGI,CLGQ	nd	Lepocu	ENSLOCG00000009102		LG9	20482550
OG_163	CLGC	CLGI,CLGQ	nd	Chipun	Chipu0020353	nd	chr48	4842998
OG_163	CLGC	CLGI,CLGQ	nd	Chipun	Chipu0020354	nd	chr48	4744906
OG_163	CLGC	CLGI,CLGQ	nd	Chipun	Chipu0021409	nd	chr48	4720960
OG_163	CLGC	CLGI,CLGQ	nd	Chipun	Chipu0017120	nd	chr48	7197704
OG_163	CLGC	CLGI,CLGQ	alpha2	Lepocu	ENSLOCG00000014089	alox12	LG2	61600610
OG_164	CLGE	-	2	Petmar	MEST	NA	chrm48	9120188
OG_164	CLGE	-	1	Parata	EA76963	NA	chr3	90348165
OG_164	CLGE	CLGE	alpha2	Chipun	Chipu0008530	nd	chr23	40238241
OG_164	CLGE	CLGE	alpha2	Chipun	Chipu0008529	nd	chr23	40242198
OG_164	CLGE	CLGE	alpha2	Lepocu	ENSLOCG00000015610	mest	LG8	11284650
OG_164	CLGE	CLGE	alpha2	Galgal	ENSGALG00000008111	MEST	1	980060
OG_164	CLGE	CLGE	alpha2	Xentro	mest	Xetrov90008427m	XTR3	77082223
OG_165	CLGH	-	1	Petmar	NAA60	NA	chrm43	287477
OG_165	CLGH	-	1	Parata	EA82392	NA	chr17	37688612
OG_165	CLGH	CLGH	alpha1	Chipun	Chipu0010151	nd	chr21	25861635
OG_165	CLGH	CLGH	alpha1	Galgal	ENSGALG00000042322	NAA60	14	12387144
OG_165	CLGH	CLGH	alpha1	Xentro	naa60	Xetrov90023273m	XTR9	14402885
OG_165	CLGH	CLGH	alpha1	Lepocu	ENSLOCG00000006527	nat15	LG13	12212592
OG_168	CLGH	-	2	Petmar	LOC116949505	NA	chrm37	6665183
OG_168	CLGH	-	1	Petmar	LOC116956775	NA	chrm3	20602877
OG_168	CLGH	-	2	Parata	EA33587	NA	chr7	75361848
OG_168	CLGH	-	1	Parata	EA42985	NA	chr2	81825921
OG_168	CLGH	CLGH	alpha1	Lepocu	ENSLOCG00000007115	notum2	LG13	13892365
OG_168	CLGH	CLGH	alpha1	Xentro	LOC100493204	Xetrov90023608m	XTR9	26892654
OG_168	CLGH	CLGH	alpha1	Chipun	Chipu0020405	nd	chr21	57585018
OG_168	CLGH	CLGH	alpha2	Lepocu	ENSLOCG00000012591	notum1a	LG10	35815134
OG_168	CLGH	CLGH	alpha2	Xentro	notum	Xetrov90025102m	XTR10	18486348
OG_168	CLGH	CLGH	alpha2	Galgal	ENSGALG00000002900	NOTUM	18	5104162
OG_168	CLGH	CLGH	alpha2	Chipun	Chipu0016102	nd	chr24	46470860
OG_170	CLGC	-	2	Petmar	SAC3D1	NA	chrm13	7795923
OG_170	CLGC	-	2	Parata	EA15157	NA	chr11	52783287
OG_170	CLGC	CLGL	beta2	Lepocu	ENSLOCG00000005697	si:zfos-452g4.1	LG19	8332223
OG_170	CLGC	CLGL	nd	Xentro	LOC100489268-like	Xetrov90010926m	XTR4	35439992
OG_170	CLGC	CLGL	beta2	Chipun	Chipu0024350	nd	chr31	41855109
OG_170	CLGC	CLGL	beta2	Chipun	Chipu0021903	nd	chr31	41868489
OG_171	CLGD	-	nd	Petmar	CHMP1A	NA	chrm54	4572566
OG_171	CLGD	-	nd	Parata	EA65120	NA	chr8	72074229
OG_171	CLGD	CLGD	alpha2	Galgal	ENSGALG00000006161	CHMP1A	11	18999513
OG_171	CLGD	CLGD	alpha2	Xentro	chmp1a	Xetrov90011469m	XTR4	61713689
OG_171	CLGD	CLGD	alpha2	Lepocu	ENSLOCG00000003012	chmp1a	LG23	5494810
OG_171	CLGD	CLGD	alpha2	Chipun	Chipu0006856	nd	chr17	23365824
OG_172	CLGK		alpha2	Lepocu	ENSLOCG00000017220		LG1	63829548
OG_173	CLGP	-	2	Petmar	CTDNEP1	NA	chrm28	2472627
OG_173	CLGP	-	2	Parata	EA79423	NA	chr3	104461794
OG_173	CLGP		nd	Lepocu	ENSLOCG00000014490	ctdnep1b	LG2	63779350
OG_173	CLGP		nd	Galgal	ENSGALG00000041769	CTDNEP1	AADN04008044.1	198
OG_173	CLGP		nd	Xentro	ctdnep1	Xetrov90029925m	scaffold_6588	932
OG_173	CLGP		alpha1	Chipun	Chipu0017446	nd	chr34	13792459
OG_174.1	CLGD	-	nd	Petmar	LOC116941196	NA	chrm11	2636491
OG_174.1	CLGD	-	nd	Petmar	LOC116938791	NA	chrm4	18874326
OG_174.1	CLGD	-	nd	Parata	EA10161	NA	chr10	56803184
OG_174.1	CLGD	-	nd	Parata	EA09597	NA	chr10	56909423
OG_174.1	CLGD	CLGD	alpha2	Lepocu	ENSLOCG00000002811	zgc:56622	LG23	5226086
OG_174.2	CLGJ	-	nd	Petmar	LOC116947138	NA	chrm29	994209
OG_174.2	CLGJ	CLGE	nd	Galgal	ENSGALG00000013058		1	62161773
OG_174.2	CLGJ	CLGE	nd	Galgal	ENSGALG00000003466	AKR1B1L	1	62199783
OG_174.2	CLGJ	CLGE	nd	Galgal	ENSGALG00000040800		AADN04015815.1	1526
OG_174.2	CLGJ	CLGE	nd	Galgal	ENSGALG00000045122	AKR1B10L1	1	62176428
OG_174.2	CLGJ	CLGE	nd	Galgal	ENSGALG00000019284		1	62190360
OG_174.2	CLGJ	CLGE	nd	Xentro	akr1b1	Xetrov90007078m	XTR3	1717686
OG_174.2	CLGJ	CLGE	nd	Galgal	ENSGALG00000013072	AKR1B10L2	1	62496373
OG_174.2	CLGJ	CLGE	nd	Lepocu	ENSLOCG00000017095		LG8	49400590
OG_174.2	CLGJ	CLGE	nd	Lepocu	ENSLOCG00000017094	AKR1B1	LG8	49390435
OG_174.2	CLGJ	CLGE	nd	Lepocu	ENSLOCG00000005776		LG24	4055497
OG_174.2	CLGJ	CLGE	nd	Lepocu	ENSLOCG00000005756		LG24	4041894
OG_174.2	CLGJ	CLGE	nd	Chipun	Chipu0020372	nd	chr19	767468
OG_174.2	CLGJ	CLGE	nd	Chipun	Chipu0020849	nd	chr19	540478
OG_174.2	CLGJ	CLGE	nd	Xentro	LOC734139	Xetrov90007068m	XTR3	1517121
OG_174.2	CLGJ	CLGE	nd	Xentro	akr1c2	Xetrov90007065m	XTR3	1485006
OG_174.2	CLGJ	CLGE	nd	Xentro	akr1cl1	Xetrov90007066m	XTR3	1492749
OG_174.2	CLGJ	CLGE	nd	Xentro	Xetrov90007079m	Xetrov90007079m	XTR3	1744474
OG_174.2	CLGJ	CLGE	nd	Xentro	Xetrov90027348m	Xetrov90027348m	scaffold_2313	222
OG_174.2	CLGJ	CLGE	nd	Xentro	Xetrov90026304m	Xetrov90026304m	scaffold_139	171026
OG_174.2	CLGJ	CLGE	nd	Xentro	akr1c3	Xetrov90007067m	XTR3	1501535
OG_174.2	CLGJ	CLGE	nd	Xentro	LOC100490956	Xetrov90007064m	XTR3	1475520
OG_174.2	CLGJ	CLGE	nd	Xentro	akr1d1	Xetrov90007061m	XTR3	1394570
OG_174.2	CLGJ	CLGE	nd	Galgal	ENSGALG00000012834	AKR1D1	1	56606803
OG_174.2	CLGJ	CLGE	nd	Lepocu	ENSLOCG00000017011	AKR1D1 (1 of many)	LG8	47869375
OG_174.2	CLGJ	CLGE	nd	Lepocu	ENSLOCG00000017012	AKR1D1 (1 of many)	LG8	47878299
OG_174.2	CLGJ	CLGE	nd	Chipun	Chipu0024370	nd	chr19	610446
OG_174.2	CLGJ	CLGE	nd	Chipun	Chipu0021656	nd	chr19	613523
OG_175	CLGC	-	nd	Petmar	LOC116938556	NA	chrm4	8708274
OG_175	CLGC	-	nd	Petmar	LOC116948543	NA	chrm34	6609610
OG_175	CLGC	-	nd	Petmar	LOC116940921	NA	chrm10	7683971
OG_175	CLGC	-	nd	Petmar	LOC116946428	NA	chrm2	11145259
OG_175	CLGC	-	2	Parata	EA27134	NA	chr5	126835038
OG_175	CLGC	-	2	Parata	EA28648	NA	chr5	75804466
OG_175	CLGC	-	2	Parata	EA57940	NA	chr4	34604560
OG_175	CLGC	CLGB	nd	Chipun	Chipu0032175	nd	scaf_527745	11
OG_175	CLGC	CLGB	nd	Galgal	ENSGALG00000042241	GBX1	2	177098
OG_175	CLGC	CLGB	nd	Lepocu	ENSLOCG00000009350	gbx1	LG9	22440496
OG_175	CLGC	CLGB	nd	Chipun	Chipu0023401	nd	chr7	22637437
OG_175	CLGC	CLGB	nd	Lepocu	ENSLOCG00000004803	gbx2	LG12	9405992
OG_175	CLGC	CLGB	nd	Xentro	gbx2	Xetrov90024093m	XTR9	54736704
OG_175	CLGC	CLGB	nd	Xentro	gbx2	Xetrov90024093m	XTR9	54736704
OG_175	CLGC	CLGB	nd	Galgal	ENSGALG00000013342	GBX2	7	5187307
OG_176	CLGB	-	1	Petmar	LOC116950657	NA	chrm2	25938735
OG_176	CLGB	-	1	Parata	EA57885	NA	chr4	99683347
OG_176	CLGB	-	2	Parata	EA27683	NA	chr5	47608158
OG_176	CLGB	CLGB	beta1	Lepocu	ENSLOCG00000012492	atp6v0a1b	LG15	4673424
OG_176	CLGB	CLGB	beta1	Galgal	ENSGALG00000003256	ATP6V0A1	27	5352969
OG_176	CLGB	CLGB	nd	Xentro	atp6v0a1	Xetrov90025919m	scaffold_113	510985
OG_176	CLGB	CLGB	beta1	Chipun	Chipu0008115	nd	chr33	14294763
OG_177	CLGD	-	nd	Petmar	EMILIN3	NA	chrm15	5421195
OG_177	CLGD	-	nd	Petmar	LOC116941721	NA	chrm12	15560863
OG_177	CLGD	-	nd	Petmar	LOC116951408	NA	chrm43	8130036
OG_177	CLGD	-	nd	Parata	EA83299	NA	chr15	75995815
OG_177	CLGD	-	nd	Parata	EA81011	NA	chr17	12539197
OG_177	CLGD	CLGD	beta1	Xentro	emilin3	Xetrov90025373m	XTR10	31199550
OG_177	CLGD	CLGD	beta1	Galgal	ENSGALG00000030012	EMILIN3	20	5120164
OG_177	CLGD	CLGD	beta1	Lepocu	ENSLOCG00000004782	emilin3a	LG18	9880976
OG_177	CLGD	CLGD	beta1	Chipun	Chipu0003720	nd	chr20	40352970
OG_177	CLGD	CLGD	alpha1	Lepocu	ENSLOCG00000011086	emilin2a	LG9	32439277
OG_177	CLGD	CLGD	alpha1	Galgal	ENSGALG00000032997	EMILIN2	2	101321072
OG_177	CLGD	CLGD	alpha1	Xentro	emilin2	Xetrov90016669m	XTR6	92106284
OG_177	CLGD	CLGD	alpha1	Chipun	Chipu0000899	nd	chr4	51422398
OG_180	CLGG	-	1	Petmar	TTC28	NA	chrm5	18789273
OG_180	CLGG	-	2	Parata	EA62412	NA	chr4	14145920
OG_180	CLGG	CLGG	nd	Chipun	Chipu0006965	nd		0
OG_180	CLGG	CLGG	alpha1	Lepocu	ENSLOCG00000007784		LG20	11524769
OG_180	CLGG	CLGG	alpha1	Xentro	Xetrov90002832m	Xetrov90002832m	XTR1	141854673
OG_180	CLGG	CLGG	alpha1	Lepocu	ENSLOCG00000007797	TTC28	LG20	11780159
OG_180	CLGG	CLGG	alpha1	Xentro	ttc28-like	Xetrov90002831m	XTR1	141571113
OG_180	CLGG	CLGG	alpha1	Galgal	ENSGALG00000005676	TTC28	15	7602100
OG_180	CLGG	CLGG	nd	Chipun	Chipu0006966	nd		0
OG_180	CLGG	CLGG	nd	Chipun	Chipu0006967	nd		0
OG_181	CLGG	-	nd	Petmar	TBCCD1	NA	chrm56	7679911
OG_181	CLGG	-	nd	Parata	EA21040	NA	chr13	51927995
OG_181	CLGG	CLGB	nd	Lepocu	ENSLOCG00000004084	tbccd1	LG12	7071670
OG_181	CLGG	CLGB	beta2	Xentro	tbccd1	Xetrov90023783m	XTR9	37444767
OG_181	CLGG	CLGB	nd	Galgal	ENSGALG00000006566	TBCCD1	9	4346423
OG_181	CLGG	CLGB	nd	Chipun	Chipu0005980	nd	chr7	9449756
OG_182	CLGD	-	nd	Petmar	ITFG1	NA	chrm25	8496238
OG_182	CLGD	-	nd	Parata	EA48950	NA	chr9	83776752
OG_182	CLGD	-	nd	Parata	EA49445	NA	chr9	83652550
OG_182	CLGD	CLGD	alpha2	Xentro	itfg1	Xetrov90010721m	XTR4	25358191
OG_182	CLGD	CLGD	alpha2	Galgal	ENSGALG00000004049	ITFG1	11	7701484
OG_182	CLGD	CLGD	alpha2	Lepocu	ENSLOCG00000005347	itfg1	LG23	10726812
OG_182	CLGD	CLGD	alpha2	Chipun	Chipu0004156	nd	chr17	39361343
OG_183	CLGN	-	nd	Petmar	NUDT19	NA	chrm63	1811675
OG_183	CLGN	-	1	Parata	EA48241	NA	chr9	65380763
OG_183	CLGN	CLGD	nd	Xentro	nudt19	Xetrov90010677m	XTR4	21253810
OG_183	CLGN	CLGD	nd	Galgal	ENSGALG00000029498	NUDT19	11	10049105
OG_183	CLGN	CLGD	nd	Lepocu	ENSLOCG00000001704	nudt19	LG23	1984201
OG_183	CLGN	CLGD	nd	Chipun	Chipu0010257	nd	chr20	4371167
OG_183	CLGN	CLGD	nd	Chipun	Chipu0010258	nd	chr20	4396245
OG_185	CLGA1	-	2	Petmar	CAMKMT	NA	chrm31	1321418
OG_185	CLGA1	-	2	Parata	EA55429	NA	chr14	50193346
OG_185	CLGA1	CLGA1	alpha2	Lepocu	ENSLOCG00000016374	camkmt	LG16	13208416
OG_185	CLGA1	CLGA1	alpha2	Xentro	Xetrov90013148m	Xetrov90013148m	XTR5	15015579
OG_185	CLGA1	CLGA1	alpha2	Xentro	camkmt	Xetrov90013147m	XTR5	14847665
OG_185	CLGA1	CLGA1	alpha2	Galgal	ENSGALG00000035800	CAMKMT	3	25574985
OG_185	CLGA1	CLGA1	alpha2	Chipun	Chipu0012425	nd	chr9	30660965
OG_185	CLGA1	CLGA1	alpha2	Chipun	Chipu0011475	nd	chr9	30322516
OG_186	CLGI	-	nd	Petmar	LOC116940811	NA	chrm10	939502
OG_186	CLGI	-	nd	Parata	EA19267	NA	chr13	32645063
OG_186	CLGI	-	nd	Parata	EA19413	NA	chr13	32620936
OG_186	CLGI		alpha2	Lepocu	ENSLOCG00000002598	ARL9	LG4	7176119
OG_186	CLGI		alpha2	Xentro	arl9	Xetrov90001978m	XTR1	100796270
OG_186	CLGI		alpha2	Galgal	ENSGALG00000026653	ARL9	4	49584046
OG_186	CLGI		alpha2	Chipun	Chipu0020689	nd	chr32	42787710
OG_186	CLGI		beta1	Xentro	arl10	Xetrov90007694m	XTR3	36004790
OG_186	CLGI		beta2	Galgal	ENSGALG00000003360	ARL10	13	10418403
OG_186	CLGI		beta2	Lepocu	ENSLOCG00000012356	ARL10	LG6	38793461
OG_186	CLGI		beta2	Chipun	Chipu0004731	nd	chr14	46820089
OG_187	CLGI	-	nd	Petmar	LOC116940636	NA	chrm9	11075848
OG_187	CLGI	-	nd	Petmar	LOC116944578	NA	chrm21	1566316
OG_187	CLGI	-	nd	Parata	EA55873	NA	scaf40	55528
OG_187	CLGI	-	nd	Parata	EA05967	NA	chr16	8628671
OG_187	CLGI	CLGC	beta1	Xentro	prc1	Xetrov90008895m	XTR3	98221157
OG_187	CLGI	CLGC	alpha2	Lepocu	ENSLOCG00000012217		LG2	51395081
OG_187	CLGI	CLGC	nd	Chipun	Chipu0017329	nd	scaf_96851	903
OG_187	CLGI	CLGC	nd	Lepocu	ENSLOCG00000014132	prc1a	LG3	44733025
OG_187	CLGI	CLGC	nd	Galgal	ENSGALG00000043144		10	20098036
OG_187	CLGI	CLGC	nd	Galgal	ENSGALG00000012836	PRC1	10	20095499
OG_187	CLGI	CLGC	beta1	Xentro	prc1	Xetrov90008895m	XTR3	98221157
OG_187	CLGI	CLGC	nd	Chipun	Chipu0012283	nd	chr40	16284900
OG_188	CLGC	-	nd	Parata	EA04894	NA	chr6	46555437
OG_188	CLGC	CLGJ	nd	Lepocu	ENSLOCG00000002141	slc2a10	LG18	3527873
OG_188	CLGC	CLGJ	nd	Xentro	slc2a10	Xetrov90025288m	XTR10	29387859
OG_188	CLGC	CLGJ	nd	Galgal	ENSGALG00000004498	SLC2A10	20	5758430
OG_188	CLGC	CLGJ	nd	Chipun	Chipu0001702	nd	chr20	44489433
OG_188	CLGC	CLGJ	nd	Lepocu	ENSLOCG00000016228	slc2a12	LG1	27259173
OG_188	CLGC	CLGJ	nd	Xentro	slc2a12	Xetrov90013425m	XTR5	35072932
OG_188	CLGC	CLGJ	nd	Galgal	ENSGALG00000013980	SLC2A12	3	56395893
OG_188	CLGC	CLGJ	nd	Chipun	Chipu0006274	nd	chr3	94506085
OG_189.1	CLGD	-	nd	Parata	EA07364	NA	chr16	38457829
OG_189.1	CLGD	-	nd	Parata	EA24308	NA	chr1	164413345
OG_189.1	CLGD	-	nd	Parata	EA54850	NA	chr14	14215226
OG_189.1	CLGD	-	nd	Parata	EA57847	NA	chr4	40084181
OG_189.1	CLGD	-	nd	Parata	EA81670	NA	chr17	51131346
OG_189.1	CLGD	-	nd	Parata	EA27055	NA	chr5	104538884
OG_189.1	CLGD	-	nd	Parata	EA10378	NA	chr10	63446136
OG_189.1	CLGD	-	nd	Parata	EA39614	NA	chr1	99941656
OG_189.1	CLGD	-	nd	Parata	EA00891	NA	chr6	64954414
OG_189.1	CLGD	-	nd	Parata	EA60115	NA	chr4	179275376
OG_189.1	CLGD	-	nd	Parata	EA76390	NA	chr3	31528643
OG_189.1	CLGD	-	nd	Parata	EA52429	NA	chr14	60498425
OG_189.1	CLGD	-	nd	Parata	EA28336	NA	chr5	90403401
OG_189.1	CLGD	-	nd	Parata	EA66114	NA	chr8	100512532
OG_189.1	CLGD	-	nd	Parata	EA59132	NA	chr4	175301705
OG_189.1	CLGD	-	nd	Parata	EA83729	NA	chr15	7015009
OG_189.1	CLGD	-	nd	Parata	EA64213	NA	chr8	30525459
OG_189.1	CLGD	-	nd	Parata	EA64540	NA	chr8	19006497
OG_189.1	CLGD	-	nd	Parata	EA58615	NA	chr4	73317013
OG_189.1	CLGD	-	nd	Parata	EA55575	NA	chr14	82204040
OG_189.1	CLGD	-	nd	Parata	EA56270	NA	scaf311	12442
OG_189.1	CLGD	-	nd	Parata	EA44751	NA	chr2	183593102
OG_189.1	CLGD	-	nd	Parata	EA02444	NA	chr6	102121775
OG_189.1	CLGD	-	nd	Parata	EA18763	NA	chr13	105718152
OG_189.1	CLGD	-	nd	Parata	EA16711	NA	chr11	48143337
OG_189.1	CLGD	-	nd	Parata	EA15836	NA	chr11	48155189
OG_189.1	CLGD	-	nd	Parata	EA84581	NA	chr15	72559132
OG_189.1	CLGD	-	nd	Parata	EA84926	NA	chr15	72563209
OG_189.1	CLGD		nd	Lepocu	ENSLOCG00000003421		LG4	10367043
OG_189.1	CLGD		nd	Lepocu	ENSLOCG00000003426		LG4	10535641
OG_189.1	CLGD		nd	Lepocu	ENSLOCG00000002561		LG17	2374025
OG_189.1	CLGD		nd	Lepocu	ENSLOCG00000001269		JH591415.1	801337
OG_189.1	CLGD		nd	Lepocu	ENSLOCG00000000369		JH591446.1	114181
OG_189.1	CLGD		nd	Lepocu	ENSLOCG00000014038		LG2	61242424
OG_189.10	CLGD	CLGD	alpha1	Chipun	Chipu0005502	nd	chr29	44737614
OG_189.10	CLGD	CLGD	nd	Chipun	Chipu0024183	nd	chr42	17722102
OG_189.10	CLGD	CLGD	alpha2	Chipun	Chipu0023792	nd	chr17	3095147
OG_189.10	CLGD	CLGD	nd	Chipun	Chipu0000762	nd	chr6	54240921
OG_189.2	CLGE	-	2	Parata	EA21879	NA	chr1	144636976
OG_189.2	CLGE	-	nd	Parata	EA81213	NA	chr17	32928981
OG_189.2	CLGE	-	1	Parata	EA73082	NA	chr3	3783260
OG_189.2	CLGE	-	nd	Parata	EA30690	NA	scaf860	17744
OG_189.2	CLGE	-	nd	Parata	EA33809	NA	chr7	125960134
OG_189.2	CLGE	-	nd	Parata	EA31087	NA	chr7	125943904
OG_189.2	CLGE	-	nd	Parata	EA13725	NA	chr11	82158283
OG_189.2	CLGE	-	nd	Parata	EA58112	NA	chr4	88107448
OG_189.2	CLGE	-	2	Parata	EA12418	NA	chr10	68316886
OG_189.2	CLGE	-	1	Parata	EA76212	NA	chr3	71581507
OG_189.2	CLGE	-	nd	Parata	EA33812	NA	chr7	105961862
OG_189.2	CLGE	-	nd	Parata	EA84659	NA	chr15	16954852
OG_189.2	CLGE	-	nd	Parata	EA81377	NA	chr17	76833364
OG_189.2	CLGE	-	nd	Parata	EA34299	NA	chr7	105961428
OG_189.2	CLGE	-	nd	Parata	EA63017	NA	chr4	96764914
OG_189.2	CLGE	-	1	Parata	EA75142	NA	chr3	148643904
OG_189.2	CLGE	-	nd	Parata	EA59443	NA	chr4	175273148
OG_189.2	CLGE	CLGD	nd	Chipun	Chipu0005502	nd	chr29	44737614
OG_189.2	CLGE	CLGD	nd	Chipun	Chipu0024183	nd	chr42	17722102
OG_189.2	CLGE	CLGD	nd	Chipun	Chipu0023792	nd	chr17	3095147
OG_189.2	CLGE	CLGD	nd	Chipun	Chipu0000762	nd	chr6	54240921
OG_189.3	CLGC	-	nd	Parata	EA07364	NA	chr16	38457829
OG_189.4	CLGE	-	2	Parata	EA24308	NA	chr1	164413345
OG_189.4	CLGE	-	nd	Parata	EA54850	NA	chr14	14215226
OG_189.4	CLGE	-	nd	Parata	EA57847	NA	chr4	40084181
OG_189.4	CLGE	-	nd	Parata	EA81670	NA	chr17	51131346
OG_189.4	CLGE	-	nd	Parata	EA27055	NA	chr5	104538884
OG_189.4	CLGE	-	2	Parata	EA10378	NA	chr10	63446136
OG_189.4	CLGE	-	2	Parata	EA39614	NA	chr1	99941656
OG_189.4	CLGE	-	nd	Parata	EA00891	NA	chr6	64954414
OG_189.4	CLGE	-	nd	Parata	EA60115	NA	chr4	179275376
OG_189.4	CLGE	-	1	Parata	EA76390	NA	chr3	31528643
OG_189.4	CLGE	-	nd	Parata	EA52429	NA	chr14	60498425
OG_189.4	CLGE	-	nd	Parata	EA28336	NA	chr5	90403401
OG_189.4	CLGE	-	nd	Parata	EA66114	NA	chr8	100512532
OG_189.4	CLGE	-	nd	Parata	EA59132	NA	chr4	175301705
OG_189.4	CLGE	-	nd	Parata	EA83729	NA	chr15	7015009
OG_189.4	CLGE	-	nd	Parata	EA64213	NA	chr8	30525459
OG_189.4	CLGE	-	nd	Parata	EA64540	NA	chr8	19006497
OG_189.4	CLGE	-	nd	Parata	EA58615	NA	chr4	73317013
OG_189.4	CLGE	-	nd	Parata	EA55575	NA	chr14	82204040
OG_189.4	CLGE	-	nd	Parata	EA56270	NA	scaf311	12442
OG_189.4	CLGE	-	nd	Parata	EA44751	NA	chr2	183593102
OG_189.4	CLGE	-	nd	Parata	EA02444	NA	chr6	102121775
OG_189.4	CLGE	-	1	Parata	EA18763	NA	chr13	105718152
OG_189.4	CLGE	-	nd	Parata	EA16711	NA	chr11	48143337
OG_189.4	CLGE	-	nd	Parata	EA15836	NA	chr11	48155189
OG_189.4	CLGE	-	nd	Parata	EA84581	NA	chr15	72559132
OG_189.4	CLGE	-	nd	Parata	EA84926	NA	chr15	72563209
OG_189.4	CLGE		nd	Lepocu	ENSLOCG00000003421		LG4	10367043
OG_189.4	CLGE		nd	Lepocu	ENSLOCG00000003426		LG4	10535641
OG_189.4	CLGE		nd	Lepocu	ENSLOCG00000002561		LG17	2374025
OG_189.4	CLGE		nd	Lepocu	ENSLOCG00000001269		JH591415.1	801337
OG_189.4	CLGE		nd	Lepocu	ENSLOCG00000000369		JH591446.1	114181
OG_189.4	CLGE		nd	Lepocu	ENSLOCG00000014038		LG2	61242424
OG_189.5	CLGE	-	2	Parata	EA21879	NA	chr1	144636976
OG_189.5	CLGE	-	nd	Parata	EA81213	NA	chr17	32928981
OG_189.5	CLGE	-	1	Parata	EA73082	NA	chr3	3783260
OG_189.5	CLGE	-	nd	Parata	EA30690	NA	scaf860	17744
OG_189.5	CLGE	-	nd	Parata	EA33809	NA	chr7	125960134
OG_189.5	CLGE	-	nd	Parata	EA31087	NA	chr7	125943904
OG_189.5	CLGE	-	nd	Parata	EA13725	NA	chr11	82158283
OG_189.5	CLGE	-	nd	Parata	EA58112	NA	chr4	88107448
OG_189.5	CLGE	-	2	Parata	EA12418	NA	chr10	68316886
OG_189.5	CLGE	-	1	Parata	EA76212	NA	chr3	71581507
OG_189.5	CLGE	-	nd	Parata	EA33812	NA	chr7	105961862
OG_189.5	CLGE	-	nd	Parata	EA84659	NA	chr15	16954852
OG_189.5	CLGE	-	nd	Parata	EA81377	NA	chr17	76833364
OG_189.5	CLGE	-	nd	Parata	EA34299	NA	chr7	105961428
OG_189.5	CLGE	-	nd	Parata	EA63017	NA	chr4	96764914
OG_189.5	CLGE	-	1	Parata	EA75142	NA	chr3	148643904
OG_189.5	CLGE	-	nd	Parata	EA59443	NA	chr4	175273148
OG_189.6	CLGN	CLGD	nd	Chipun	Chipu0005502	nd	chr29	44737614
OG_189.6	CLGN	CLGD	nd	Chipun	Chipu0024183	nd	chr42	17722102
OG_189.6	CLGN	CLGD	nd	Chipun	Chipu0023792	nd	chr17	3095147
OG_189.6	CLGN	CLGD	alpha1	Chipun	Chipu0000762	nd	chr6	54240921
OG_189.7	CLGN	CLGD	nd	Chipun	Chipu0005502	nd	chr29	44737614
OG_189.7	CLGN	CLGD	nd	Chipun	Chipu0024183	nd	chr42	17722102
OG_189.7	CLGN	CLGD	nd	Chipun	Chipu0023792	nd	chr17	3095147
OG_189.7	CLGN	CLGD	alpha1	Chipun	Chipu0000762	nd	chr6	54240921
OG_190	CLGQ	-	2	Petmar	LOC116951057	NA	chrm41	4286420
OG_190	CLGQ	-	1	Petmar	LOC116940336	NA	chrm8	14033032
OG_190	CLGQ	-	2	Parata	EA72833	NA	chr3	153070794
OG_190	CLGQ	-	1	Parata	EA04283	NA	chr6	35690766
OG_190	CLGQ	-	1	Parata	EA04802	NA	chr6	35645497
OG_190	CLGQ	CLGI,CLGQ	alpha2	Lepocu	ENSLOCG00000012306	mttp	LG4	53585998
OG_190	CLGQ	CLGI,CLGQ	alpha2	Xentro	LOC100487453-like	Xetrov90001193m	XTR1	65072501
OG_190	CLGQ	CLGI,CLGQ	alpha2	Galgal	ENSGALG00000035619	MTTP	4	60416931
OG_190	CLGQ	CLGI,CLGQ	alpha2	Chipun	Chipu0012564	nd	chr32	38046518
OG_190	CLGQ	CLGI,CLGQ	alpha1	Lepocu	ENSLOCG00000004993		LG5	7036540
OG_190	CLGQ	CLGI,CLGQ	alpha1	Xentro	mttp	Xetrov90018206m	XTR7	50732092
OG_190	CLGQ	CLGI,CLGQ	alpha1	Galgal	ENSGALG00000045557	MTTPL	6	11573231
OG_190	CLGQ	CLGI,CLGQ	alpha1	Chipun	Chipu0010941	nd	chr38	8251281
OG_194.1	nd	-	nd	Parata	EA01943	NA	chr6	122354111
OG_194.2	CLGC	-	nd	Petmar	LOC116941078	NA	chrm10	14012497
OG_194.2	CLGC	-	1	Petmar	LOC116939973	NA	chrm1	27754925
OG_194.2	CLGC	-	1	Petmar	LOC116939967	NA	chrm1	27717786
OG_194.2	CLGC	-	nd	Petmar	DDC	NA	chrm22	1408706
OG_194.2	CLGC	-	1	Petmar	LOC116941876	NA	chrm1	27685411
OG_194.2	CLGC	-	1	Petmar	LOC116939959	NA	chrm1	27581977
OG_194.2	CLGC	-	1	Petmar	LOC116941860	NA	chrm1	27640501
OG_194.2	CLGC	-	nd	Parata	EA01518	NA	chr6	122580686
OG_194.2	CLGC	-	nd	Parata	EA01527	NA	chr6	101173719
OG_194.2	CLGC	-	nd	Parata	EA00763	NA	chr6	101082901
OG_194.2	CLGC	-	nd	Parata	EA03661	NA	chr6	101176421
OG_194.2	CLGC	CLGB	alpha1	Xentro	hdc-like	Xetrov90008824m	XTR3	95084148
OG_194.2	CLGC	CLGB	alpha1	Galgal	ENSGALG00000023436	HDC	10	10876068
OG_194.2	CLGC	CLGB	alpha1	Lepocu	ENSLOCG00000013010	hdc	LG3	39018477
OG_194.2	CLGC	CLGB	alpha2	Chipun	Chipu0020530	nd	chr32	43888985
OG_194.2	CLGC	CLGB	nd	Xentro	ddc	Xetrov90016330m	XTR6	68654440
OG_194.2	CLGC	CLGB	nd	Galgal	ENSGALG00000013094	DDC	2	81012156
OG_194.2	CLGC	CLGB	nd	Lepocu	ENSLOCG00000000998	ddc	LG11	673579
OG_194.2	CLGC	CLGB	nd	Chipun	Chipu0023891	nd	chr5	52625839
OG_194.2	CLGC	CLGB	nd	Chipun	Chipu0000964	nd	chr5	52629092
OG_194.2	CLGC	CLGB	nd	Xentro	Xetrov90016429m	Xetrov90016429m	XTR6	74951058
OG_194.2	CLGC	CLGB	nd	Galgal	ENSGALG00000011447	GADL1	2	40023360
OG_194.2	CLGC	CLGB	nd	Lepocu	ENSLOCG00000002275	GADL1	LG11	2630107
OG_194.2	CLGC	CLGB	nd	Chipun	Chipu0010057	nd	chr29	17336539
OG_194.2	CLGC	CLGB	nd	Chipun	Chipu0017132	nd	chr43	10104333
OG_194.2	CLGC	CLGB	nd	Xentro	csad	Xetrov90006532m	XTR2	144623932
OG_194.2	CLGC	CLGB	nd	Galgal	ENSGALG00000044100		KQ759573.1	18534
OG_194.2	CLGC	CLGB	nd	Galgal	ENSGALG00000035850		KQ759573.1	14196
OG_194.2	CLGC	CLGB	alpha2	Lepocu	ENSLOCG00000006576	csad	LG4	16222326
OG_194.2	CLGC	CLGB	nd	Chipun	Chipu0017133	nd	chr43	10082557
OG_194.3	CLGC	-	nd	Petmar	LOC116941078	NA	chrm10	14012497
OG_194.3	CLGC	-	1	Petmar	LOC116939973	NA	chrm1	27754925
OG_194.3	CLGC	-	1	Petmar	LOC116939967	NA	chrm1	27717786
OG_194.3	CLGC	-	nd	Petmar	DDC	NA	chrm22	1408706
OG_194.3	CLGC	-	1	Petmar	LOC116941876	NA	chrm1	27685411
OG_194.3	CLGC	-	1	Petmar	LOC116939959	NA	chrm1	27581977
OG_194.3	CLGC	-	1	Petmar	LOC116941860	NA	chrm1	27640501
OG_194.3	CLGC	-	nd	Parata	EA01527	NA	chr6	101173719
OG_194.3	CLGC	-	nd	Parata	EA00763	NA	chr6	101082901
OG_194.3	CLGC	-	nd	Parata	EA03661	NA	chr6	101176421
OG_194.3	CLGC	CLGB	alpha1	Xentro	hdc-like	Xetrov90008824m	XTR3	95084148
OG_194.3	CLGC	CLGB	alpha1	Galgal	ENSGALG00000023436	HDC	10	10876068
OG_194.3	CLGC	CLGB	alpha1	Lepocu	ENSLOCG00000013010	hdc	LG3	39018477
OG_194.3	CLGC	CLGB	alpha2	Chipun	Chipu0020530	nd	chr32	43888985
OG_194.3	CLGC	CLGB	nd	Xentro	ddc	Xetrov90016330m	XTR6	68654440
OG_194.3	CLGC	CLGB	nd	Galgal	ENSGALG00000013094	DDC	2	81012156
OG_194.3	CLGC	CLGB	nd	Lepocu	ENSLOCG00000000998	ddc	LG11	673579
OG_194.3	CLGC	CLGB	nd	Chipun	Chipu0023891	nd	chr5	52625839
OG_194.3	CLGC	CLGB	nd	Chipun	Chipu0000964	nd	chr5	52629092
OG_194.3	CLGC	CLGB	nd	Xentro	Xetrov90016429m	Xetrov90016429m	XTR6	74951058
OG_194.3	CLGC	CLGB	nd	Galgal	ENSGALG00000011447	GADL1	2	40023360
OG_194.3	CLGC	CLGB	nd	Lepocu	ENSLOCG00000002275	GADL1	LG11	2630107
OG_194.3	CLGC	CLGB	nd	Chipun	Chipu0010057	nd	chr29	17336539
OG_194.3	CLGC	CLGB	nd	Chipun	Chipu0017132	nd	chr43	10104333
OG_194.3	CLGC	CLGB	nd	Xentro	csad	Xetrov90006532m	XTR2	144623932
OG_194.3	CLGC	CLGB	nd	Galgal	ENSGALG00000044100		KQ759573.1	18534
OG_194.3	CLGC	CLGB	nd	Galgal	ENSGALG00000035850		KQ759573.1	14196
OG_194.3	CLGC	CLGB	alpha2	Lepocu	ENSLOCG00000006576	csad	LG4	16222326
OG_194.3	CLGC	CLGB	nd	Chipun	Chipu0017133	nd	chr43	10082557
OG_194.4	CLGF	-	nd	Parata	EA01518	NA	chr6	122580686
OG_194.5	CLGC	-	1	Petmar	LOC116939973	NA	chrm1	27754925
OG_194.5	CLGC	-	1	Petmar	LOC116939967	NA	chrm1	27717786
OG_194.5	CLGC	-	nd	Petmar	DDC	NA	chrm22	1408706
OG_194.5	CLGC	-	1	Petmar	LOC116941876	NA	chrm1	27685411
OG_194.5	CLGC	-	1	Petmar	LOC116939959	NA	chrm1	27581977
OG_194.5	CLGC	-	1	Petmar	LOC116941860	NA	chrm1	27640501
OG_194.5	CLGC	-	nd	Parata	EA01527	NA	chr6	101173719
OG_194.5	CLGC	-	nd	Parata	EA00763	NA	chr6	101082901
OG_194.5	CLGC	-	nd	Parata	EA03661	NA	chr6	101176421
OG_194.5	CLGC	CLGC	alpha1	Xentro	hdc-like	Xetrov90008824m	XTR3	95084148
OG_194.5	CLGC	CLGC	alpha1	Galgal	ENSGALG00000023436	HDC	10	10876068
OG_194.5	CLGC	CLGC	alpha1	Lepocu	ENSLOCG00000013010	hdc	LG3	39018477
OG_194.5	CLGC	CLGC	alpha2	Chipun	Chipu0020530	nd	chr32	43888985
OG_194.5	CLGC	CLGC	nd	Xentro	ddc	Xetrov90016330m	XTR6	68654440
OG_194.5	CLGC	CLGC	nd	Galgal	ENSGALG00000013094	DDC	2	81012156
OG_194.5	CLGC	CLGC	nd	Lepocu	ENSLOCG00000000998	ddc	LG11	673579
OG_194.5	CLGC	CLGC	nd	Chipun	Chipu0023891	nd	chr5	52625839
OG_194.5	CLGC	CLGC	nd	Chipun	Chipu0000964	nd	chr5	52629092
OG_194.6	CLGC	-	nd	Petmar	LOC116941078	NA	chrm10	14012497
OG_194.6	CLGC	CLGB	nd	Xentro	Xetrov90016429m	Xetrov90016429m	XTR6	74951058
OG_194.6	CLGC	CLGB	nd	Galgal	ENSGALG00000011447	GADL1	2	40023360
OG_194.6	CLGC	CLGB	nd	Lepocu	ENSLOCG00000002275	GADL1	LG11	2630107
OG_194.6	CLGC	CLGB	nd	Chipun	Chipu0010057	nd	chr29	17336539
OG_194.6	CLGC	CLGB	nd	Chipun	Chipu0017132	nd	chr43	10104333
OG_194.6	CLGC	CLGB	nd	Xentro	csad	Xetrov90006532m	XTR2	144623932
OG_194.6	CLGC	CLGB	nd	Galgal	ENSGALG00000044100		KQ759573.1	18534
OG_194.6	CLGC	CLGB	nd	Galgal	ENSGALG00000035850		KQ759573.1	14196
OG_194.6	CLGC	CLGB	alpha2	Lepocu	ENSLOCG00000006576	csad	LG4	16222326
OG_194.6	CLGC	CLGB	nd	Chipun	Chipu0017133	nd	chr43	10082557
OG_194.7	CLGC	-	1	Petmar	LOC116939973	NA	chrm1	27754925
OG_194.7	CLGC	-	1	Petmar	LOC116939967	NA	chrm1	27717786
OG_194.7	CLGC	-	1	Petmar	LOC116941876	NA	chrm1	27685411
OG_194.7	CLGC	-	1	Petmar	LOC116939959	NA	chrm1	27581977
OG_194.7	CLGC	-	1	Petmar	LOC116941860	NA	chrm1	27640501
OG_194.7	CLGC	CLGC	alpha1	Xentro	hdc-like	Xetrov90008824m	XTR3	95084148
OG_194.7	CLGC	CLGC	alpha1	Galgal	ENSGALG00000023436	HDC	10	10876068
OG_194.7	CLGC	CLGC	alpha1	Lepocu	ENSLOCG00000013010	hdc	LG3	39018477
OG_194.7	CLGC	CLGC	alpha2	Chipun	Chipu0020530	nd	chr32	43888985
OG_194.8	CLGC	-	nd	Petmar	DDC	NA	chrm22	1408706
OG_194.8	CLGC	-	nd	Parata	EA01527	NA	chr6	101173719
OG_194.8	CLGC	-	nd	Parata	EA00763	NA	chr6	101082901
OG_194.8	CLGC	-	nd	Parata	EA03661	NA	chr6	101176421
OG_194.8	CLGC		nd	Xentro	ddc	Xetrov90016330m	XTR6	68654440
OG_194.8	CLGC		nd	Galgal	ENSGALG00000013094	DDC	2	81012156
OG_194.8	CLGC		nd	Lepocu	ENSLOCG00000000998	ddc	LG11	673579
OG_194.8	CLGC		nd	Chipun	Chipu0023891	nd	chr5	52625839
OG_194.8	CLGC		nd	Chipun	Chipu0000964	nd	chr5	52629092
OG_195	CLGH	-	1	Petmar	NOL11	NA	chrm26	10849311
OG_195	CLGH	-	1	Parata	EA64052	NA	chr8	43812653
OG_195	CLGH	-	1	Parata	EA67642	NA	chr8	43794195
OG_195	CLGH	CLGH	alpha2	Lepocu	ENSLOCG00000013594	nol11	LG10	40512958
OG_195	CLGH	CLGH	nd	Xentro	Xetrov90027581m	Xetrov90027581m	scaffold_258	270855
OG_195	CLGH	CLGH	alpha2	Galgal	ENSGALG00000003650	NOL11	18	7120865
OG_195	CLGH	CLGH	alpha2	Chipun	Chipu0010559	nd	chr24	48859609
OG_195	CLGH	CLGH	nd	Xentro	nol11	Xetrov90027580m	scaffold_258	259080
OG_197.2	CLGI	-	nd	Petmar	LOC116944802	NA	chrm22	82856
OG_197.2	CLGI	-	nd	Petmar	LOC116944618	NA	chrm21	2812037
OG_197.2	CLGI	-	nd	Petmar	LOC116948040	NA	chrm32	9067636
OG_197.2	CLGI	-	nd	Petmar	LOC116945075	NA	chrm22	1634679
OG_197.2	CLGI	-	nd	Petmar	LOC116944951	NA	chrm22	6828761
OG_197.2	CLGI	-	nd	Petmar	ZBTB34	NA	chrm59	2530389
OG_197.2	CLGI	-	nd	Parata	EA07312	NA	chr16	10544805
OG_197.2	CLGI	-	nd	Parata	EA02722	NA	chr6	6613775
OG_197.2	CLGI	-	nd	Parata	EA48431	NA	chr9	12435218
OG_197.2	CLGI	-	nd	Parata	EA51223	NA	chr9	12437463
OG_197.2	CLGI	-	nd	Parata	EA06543	NA	chr16	1694324
OG_197.2	CLGI	-	nd	Parata	EA02021	NA	chr6	89674198
OG_197.2	CLGI	-	nd	Parata	EA01953	NA	chr6	116914640
OG_197.2	CLGI	CLGM	beta1	Xentro	nacc1	Xetrov90009821m	XTR3	129466665
OG_197.2	CLGI	CLGM	nd	Chipun	Chipu0013181	nd	chr8	104550124
OG_197.2	CLGI	CLGM	nd	Chipun	Chipu0018189	nd	chr11	82075901
OG_197.2	CLGI	CLGM	nd	Lepocu	ENSLOCG00000003891	NACC2	LG21	7365277
OG_197.2	CLGI	CLGM	nd	Chipun	Chipu0019617	nd	chr30	40470252
OG_197.2	CLGI	CLGM	nd	Xentro	nacc2	Xetrov90028342m	scaffold_361	41994
OG_197.2	CLGI	CLGM	nd	Galgal	ENSGALG00000001728	NACC2	17	8574504
OG_197.2	CLGI	CLGM	nd	Galgal	ENSGALG00000042762	ZBTB26	17	9298408
OG_197.2	CLGI	CLGM	nd	Xentro	zbtb26	Xetrov90020107m	XTR8	16097158
OG_197.2	CLGI	CLGM	nd	Lepocu	ENSLOCG00000002911	ZBTB26	LG21	4071533
OG_197.2	CLGI	CLGM	nd	Galgal	ENSGALG00000021570	ZBTB6	17	9294676
OG_197.2	CLGI	CLGM	nd	Xentro	zbtb6	Xetrov90020106m	XTR8	16082588
OG_197.2	CLGI	CLGM	nd	Lepocu	ENSLOCG00000017870		LG22	2252642
OG_197.2	CLGI	CLGM	nd	Chipun	Chipu0007559	nd	chr30	24387834
OG_197.2	CLGI	CLGM	nd	Xentro	zbtb12	Xetrov90020873m	XTR8	53889397
OG_197.2	CLGI	CLGM	nd	Chipun	Chipu0012145	nd	chr37	27207126
OG_197.2	CLGI	CLGM	nd	Chipun	Chipu0012148	nd	chr37	27237515
OG_197.2	CLGI	CLGM	nd	Chipun	Chipu0012147	nd	chr37	27222036
OG_197.2	CLGI	CLGM	nd	Xentro	zbtb22	Xetrov90020788m	XTR8	51101592
OG_197.2	CLGI	CLGM	nd	Xentro	zbtb9	Xetrov90020765m	XTR8	50709722
OG_197.2	CLGI	CLGM	nd	Chipun	Chipu0018436	nd	chr37	24501622
OG_197.2	CLGI	CLGM	nd	Chipun	Chipu0018435	nd	chr37	24548805
OG_197.2	CLGI	CLGM	nd	Chipun	Chipu0015999	nd	chr30	30615067
OG_197.2	CLGI	CLGM	nd	Galgal	ENSGALG00000000934	ZBTB43	17	10730328
OG_197.2	CLGI	CLGM	nd	Xentro	zbtb43	Xetrov90028351m	scaffold_363	185335
OG_197.2	CLGI	CLGM	nd	Galgal	ENSGALG00000004597	ZBTB37	8	7425584
OG_197.2	CLGI	CLGM	nd	Xentro	zbtb37	Xetrov90011960m	XTR4	87932868
OG_197.2	CLGI	CLGM	nd	Chipun	Chipu0015306	nd	chr11	92453925
OG_197.2	CLGI	CLGM	nd	Lepocu	ENSLOCG00000000232	zbtb37	JH591430.1	394772
OG_197.2	CLGI	CLGM	nd	Chipun	Chipu0016001	nd	chr30	30668866
OG_197.2	CLGI	CLGM	nd	Xentro	zbtb34	Xetrov90030859m	scaffold_92	6369
OG_197.2	CLGI	CLGM	nd	Galgal	ENSGALG00000023407	ZBTB34	17	10741918
OG_197.2	CLGI	CLGM	nd	Lepocu	ENSLOCG00000001231	zbtb43	LG21	456710
OG_197.2	CLGI	CLGM	nd	Chipun	Chipu0019819	nd	chr39	578501
OG_197.2	CLGI	CLGM	nd	Galgal	ENSGALG00000033174	ZBTB45	AADN04001603.1	4529
OG_197.2	CLGI	CLGM	alpha1	Xentro	zbtb45	Xetrov90018943m	XTR7	94767227
OG_197.2	CLGI	CLGM	nd	Lepocu	ENSLOCG00000002726	zbtb20	LG3	3675018
OG_197.2	CLGI	CLGM	nd	Galgal	ENSGALG00000015094	ZBTB20	1	82904583
OG_197.2	CLGI	CLGM	nd	Xentro	zbtb20	Xetrov90003873m	XTR2	372383
OG_197.2	CLGI	CLGM	nd	Chipun	Chipu0004119	nd	chr12	34178513
OG_197.3	CLGI	-	nd	Petmar	LOC116944802	NA	chrm22	82856
OG_197.3	CLGI	-	nd	Petmar	LOC116944618	NA	chrm21	2812037
OG_197.3	CLGI	-	nd	Petmar	LOC116948040	NA	chrm32	9067636
OG_197.3	CLGI	-	nd	Petmar	LOC116945075	NA	chrm22	1634679
OG_197.3	CLGI	-	nd	Petmar	LOC116944951	NA	chrm22	6828761
OG_197.3	CLGI	-	nd	Petmar	ZBTB34	NA	chrm59	2530389
OG_197.3	CLGI	-	nd	Parata	EA07312	NA	chr16	10544805
OG_197.3	CLGI	-	nd	Parata	EA02722	NA	chr6	6613775
OG_197.3	CLGI	-	nd	Parata	EA48431	NA	chr9	12435218
OG_197.3	CLGI	-	nd	Parata	EA51223	NA	chr9	12437463
OG_197.3	CLGI	-	nd	Parata	EA06543	NA	chr16	1694324
OG_197.3	CLGI	-	nd	Parata	EA02021	NA	chr6	89674198
OG_197.3	CLGI	-	nd	Parata	EA01953	NA	chr6	116914640
OG_197.3	CLGI	CLGM	beta1	Xentro	nacc1	Xetrov90009821m	XTR3	129466665
OG_197.3	CLGI	CLGM	nd	Chipun	Chipu0013181	nd	chr8	104550124
OG_197.3	CLGI	CLGM	nd	Chipun	Chipu0018189	nd	chr11	82075901
OG_197.3	CLGI	CLGM	nd	Lepocu	ENSLOCG00000003891	NACC2	LG21	7365277
OG_197.3	CLGI	CLGM	nd	Chipun	Chipu0019617	nd	chr30	40470252
OG_197.3	CLGI	CLGM	nd	Xentro	nacc2	Xetrov90028342m	scaffold_361	41994
OG_197.3	CLGI	CLGM	nd	Galgal	ENSGALG00000001728	NACC2	17	8574504
OG_197.3	CLGI	CLGM	nd	Galgal	ENSGALG00000042762	ZBTB26	17	9298408
OG_197.3	CLGI	CLGM	nd	Xentro	zbtb26	Xetrov90020107m	XTR8	16097158
OG_197.3	CLGI	CLGM	nd	Lepocu	ENSLOCG00000002911	ZBTB26	LG21	4071533
OG_197.3	CLGI	CLGM	nd	Galgal	ENSGALG00000021570	ZBTB6	17	9294676
OG_197.3	CLGI	CLGM	nd	Xentro	zbtb6	Xetrov90020106m	XTR8	16082588
OG_197.3	CLGI	CLGM	nd	Lepocu	ENSLOCG00000017870		LG22	2252642
OG_197.3	CLGI	CLGM	nd	Chipun	Chipu0007559	nd	chr30	24387834
OG_197.3	CLGI	CLGM	nd	Xentro	zbtb12	Xetrov90020873m	XTR8	53889397
OG_197.3	CLGI	CLGM	nd	Chipun	Chipu0012145	nd	chr37	27207126
OG_197.3	CLGI	CLGM	nd	Chipun	Chipu0012148	nd	chr37	27237515
OG_197.3	CLGI	CLGM	nd	Chipun	Chipu0012147	nd	chr37	27222036
OG_197.3	CLGI	CLGM	nd	Xentro	zbtb22	Xetrov90020788m	XTR8	51101592
OG_197.3	CLGI	CLGM	nd	Xentro	zbtb9	Xetrov90020765m	XTR8	50709722
OG_197.3	CLGI	CLGM	nd	Chipun	Chipu0018436	nd	chr37	24501622
OG_197.3	CLGI	CLGM	nd	Chipun	Chipu0018435	nd	chr37	24548805
OG_197.3	CLGI	CLGM	nd	Chipun	Chipu0015999	nd	chr30	30615067
OG_197.3	CLGI	CLGM	nd	Galgal	ENSGALG00000000934	ZBTB43	17	10730328
OG_197.3	CLGI	CLGM	nd	Xentro	zbtb43	Xetrov90028351m	scaffold_363	185335
OG_197.3	CLGI	CLGM	nd	Galgal	ENSGALG00000004597	ZBTB37	8	7425584
OG_197.3	CLGI	CLGM	nd	Xentro	zbtb37	Xetrov90011960m	XTR4	87932868
OG_197.3	CLGI	CLGM	nd	Chipun	Chipu0015306	nd	chr11	92453925
OG_197.3	CLGI	CLGM	nd	Lepocu	ENSLOCG00000000232	zbtb37	JH591430.1	394772
OG_197.3	CLGI	CLGM	nd	Chipun	Chipu0016001	nd	chr30	30668866
OG_197.3	CLGI	CLGM	nd	Xentro	zbtb34	Xetrov90030859m	scaffold_92	6369
OG_197.3	CLGI	CLGM	nd	Galgal	ENSGALG00000023407	ZBTB34	17	10741918
OG_197.3	CLGI	CLGM	nd	Lepocu	ENSLOCG00000001231	zbtb43	LG21	456710
OG_197.3	CLGI	CLGM	nd	Chipun	Chipu0019819	nd	chr39	578501
OG_197.3	CLGI	CLGM	nd	Galgal	ENSGALG00000033174	ZBTB45	AADN04001603.1	4529
OG_197.3	CLGI	CLGM	alpha1	Xentro	zbtb45	Xetrov90018943m	XTR7	94767227
OG_197.3	CLGI	CLGM	nd	Lepocu	ENSLOCG00000002726	zbtb20	LG3	3675018
OG_197.3	CLGI	CLGM	nd	Galgal	ENSGALG00000015094	ZBTB20	1	82904583
OG_197.3	CLGI	CLGM	nd	Xentro	zbtb20	Xetrov90003873m	XTR2	372383
OG_197.3	CLGI	CLGM	nd	Chipun	Chipu0004119	nd	chr12	34178513
OG_198	CLGG	-	2	Petmar	ANKFY1	NA	chrm38	8686755
OG_198	CLGG	CLGG	alpha2	Chipun	Chipu0014486	nd	chr28	45697406
OG_198	CLGG	CLGG	alpha2	Galgal	ENSGALG00000001467	ANKFY1	19	3146816
OG_198	CLGG	CLGG	alpha2	Xentro	ankfy1	Xetrov90005672m	XTR2	97465451
OG_198	CLGG	CLGG	alpha2	Lepocu	ENSLOCG00000002602	ankfy1	LG22	2717213
OG_199	nd	-	nd	Petmar	TTC19	NA	chrm10	12083300
OG_199	nd	-	nd	Parata	EA40183	NA	chr2	58533568
OG_199	nd		nd	Lepocu	ENSLOCG00000010277	ttc19	LG9	28469686
OG_199	nd		nd	Xentro	LOC100485992	Xetrov90004405m	XTR2	32812456
OG_199	nd		nd	Galgal	ENSGALG00000004416	TTC19	19	6458401
OG_199	nd		nd	Chipun	Chipu0021725	nd	chr4	2333559
OG_199	nd		nd	Chipun	Chipu0026556	nd	chr4	2339195
OG_200	CLGA1	-	2	Petmar	LOC116939377	NA	chrm6	1976522
OG_200	CLGA1	-	2	Parata	EA50313	NA	chr9	120686478
OG_200	CLGA1	CLGA1	alpha1	Xentro	psen1	Xetrov90021628m	XTR8	85906216
OG_200	CLGA1	CLGA1	alpha1	Galgal	ENSGALG00000009320	PSEN1	5	26365084
OG_200	CLGA1	CLGA1	alpha1	Lepocu	ENSLOCG00000013357	PSEN1	LG7	19305935
OG_200	CLGA1	CLGA1	alpha1	Chipun	Chipu0016751	nd	chr10	90040482
OG_200	CLGA1	CLGA1	alpha2	Xentro	psen2	Xetrov90013524m	XTR5	40577864
OG_200	CLGA1	CLGA1	alpha2	Galgal	ENSGALG00000009073	PSEN2	3	12487853
OG_200	CLGA1	CLGA1	alpha2	Lepocu	ENSLOCG00000015948	psen2	LG16	6236254
OG_200	CLGA1	CLGA1	alpha2	Chipun	Chipu0010191	nd	chr3	40456721
OG_200	CLGA1	CLGA1	alpha2	Chipun	Chipu0023739	nd	chr3	40470706
OG_201	CLGD	-	nd	Petmar	GLG1	NA	chrm54	9136572
OG_201	CLGD	-	nd	Parata	EA66355	NA	chr8	9342978
OG_201	CLGD	CLGD	alpha2	Xentro	glg1	Xetrov90010749m	XTR4	26776460
OG_201	CLGD	CLGD	alpha2	Galgal	ENSGALG00000039818	GLG1	11	1864846
OG_201	CLGD	CLGD	alpha2	Lepocu	ENSLOCG00000001506	glg1b	LG23	1706491
OG_201	CLGD	CLGD	alpha2	Chipun	Chipu0004871	nd	chr17	59467368
OG_202	CLGD	-	nd	Petmar	LOC116944156	NA	chrm20	7440073
OG_202	CLGD	-	nd	Parata	EA16080	NA	chr11	116726296
OG_202	CLGD	CLGD	alpha2	Xentro	osgin1	Xetrov90011302m	XTR4	50466573
OG_202	CLGD	CLGD	alpha2	Galgal	ENSGALG00000003323	OSGIN1	11	2658956
OG_202	CLGD	CLGD	alpha2	Chipun	Chipu0021565	nd	chr17	68848147
OG_202	CLGD	CLGD	alpha1	Lepocu	ENSLOCG00000010290	osgin2	LG11	35065602
OG_202	CLGD	CLGD	alpha1	Xentro	osgin2	Xetrov90016996m	XTR6	111290868
OG_202	CLGD	CLGD	alpha1	Galgal	ENSGALG00000042840	OSGIN2	2	124898445
OG_202	CLGD	CLGD	alpha1	Chipun	Chipu0010160	nd	chr4	45001052
OG_202	CLGD	CLGD	beta1	Lepocu	ENSLOCG00000007297	osgn1	LG18	14564774
OG_202	CLGD	CLGD	beta1	Chipun	Chipu0015968	nd	chr20	60543726
OG_203	CLGH	-	1	Petmar	HAGH	NA	chrm3	18356052
OG_203	CLGH	-	1	Parata	EA45797	NA	chr2	73152540
OG_203	CLGH	CLGH	alpha1	Lepocu	ENSLOCG00000005110	hagh	LG13	9924515
OG_203	CLGH	CLGH	alpha1	Xentro	hagh	Xetrov90023166m	XTR9	10880209
OG_203	CLGH	CLGH	alpha1	Galgal	ENSGALG00000005398	HAGH	14	6068127
OG_203	CLGH	CLGH	alpha1	Chipun	Chipu0013988	nd	chr21	14922595
OG_204	CLGD	-	nd	Petmar	OXA1L	NA	chrm69	4246251
OG_204	CLGD	-	nd	Parata	EA53749	NA	chr14	90291417
OG_204	CLGD		nd	Chipun	Chipu0031378	nd	scaf_10130	20008
OG_204	CLGD		nd	Xentro	oxa1l	Xetrov90002455m	XTR1	128276274
OG_205	CLGQ	-	1	Petmar	LOC116940282	NA	chrm8	10974852
OG_205	CLGQ	-	nd	Petmar	LOC116956844	NA	chrm68	498457
OG_205	CLGQ	CLGI,CLGQ	alpha1	Lepocu	ENSLOCG00000009136	irf1a	LG5	17832773
OG_205	CLGQ	CLGI,CLGQ	alpha2	Xentro	irf2	Xetrov90000753m	XTR1	35632415
OG_205	CLGQ	CLGI,CLGQ	alpha2	Galgal	ENSGALG00000010642	IRF2	4	39801172
OG_205	CLGQ	CLGI,CLGQ	alpha2	Lepocu	ENSLOCG00000013738	irf2	LG4	69962605
OG_205	CLGQ	CLGI,CLGQ	alpha2	Chipun	Chipu0005380	nd	chr2	25391112
OG_205	CLGQ	CLGI,CLGQ	nd	Xentro	irf1	Xetrov90007536m	XTR3	27040486
OG_205	CLGQ	CLGI,CLGQ	beta2	Galgal	ENSGALG00000006785	IRF1	13	16977371
OG_205	CLGQ	CLGI,CLGQ	beta2	Lepocu	ENSLOCG00000010331	irf1b	LG6	27352291
OG_205	CLGQ	CLGI,CLGQ	nd	Chipun	Chipu0002384	nd	scaf_11947	8735
OG_207	CLGP	-	nd	Petmar	LOC116955570	NA	chrm60	1342279
OG_207	CLGP	-	nd	Petmar	LOC116955609	NA	chrm60	1306953
OG_207	CLGP	-	nd	Petmar	LOC116955554	NA	chrm60	1373162
OG_207	CLGP	-	nd	Petmar	LOC116955502	NA	chrm60	1452778
OG_207	CLGP	-	nd	Petmar	LOC116955503	NA	chrm60	1409710
OG_207	CLGP	-	nd	Petmar	LOC116955553	NA	chrm60	1482566
OG_207	CLGP	CLGG	nd	Xentro	LOC100497215	Xetrov90024240m	XTR9	61145589
OG_207	CLGP	CLGG	nd	Xentro	LOC100127857	Xetrov90026729m	scaffold_1719	1458
OG_207	CLGP	CLGG	nd	Xentro	LOC394441	Xetrov90000437m	XTR1	16281875
OG_207	CLGP	CLGG	nd	Xentro	LOC100485079	Xetrov90000446m	XTR1	16406950
OG_207	CLGP	CLGG	nd	Xentro	LOC101732154	Xetrov90000445m	XTR1	16399024
OG_207	CLGP	CLGG	nd	Xentro	LOC100145536	Xetrov90000438m	XTR1	16292933
OG_207	CLGP	CLGG	nd	Xentro	LOC100485391-like	Xetrov90021932m	XTR8	100710228
OG_207	CLGP	CLGG	alpha1	Xentro	itln2	Xetrov90017809m	XTR7	28506617
OG_207	CLGP	CLGG	alpha1	Xentro	itln1	Xetrov90017816m	XTR7	28636899
OG_207	CLGP	CLGG	alpha1	Xentro	LOC100127565	Xetrov90017819m	XTR7	28671203
OG_207	CLGP	CLGG	nd	Lepocu	ENSLOCG00000002870	itln3	LG22	3078035
OG_207	CLGP	CLGG	nd	Lepocu	ENSLOCG00000002849	si:ch211-194p6.12	LG22	3069619
OG_207	CLGP	CLGG	nd	Chipun	Chipu0010620	nd	chr10	85517872
OG_207	CLGP	CLGG	nd	Chipun	Chipu0014303	nd	chr10	85709065
OG_208	CLGP	-	1	Petmar	NADK	NA	chrm39	9254763
OG_208	CLGP	-	1	Parata	EA61783	NA	chr4	166992200
OG_208	CLGP	-	1	Parata	EA59888	NA	chr4	167030147
OG_208	CLGP	CLGP	alpha2	Chipun	Chipu0010729	nd	chr13	64518574
OG_208	CLGP	CLGP	alpha2	Lepocu	ENSLOCG00000007207	nadkb	LG14	13447634
OG_208	CLGP	CLGP	alpha1	Lepocu	ENSLOCG00000006173	nadka	LG25	11435036
OG_208	CLGP	CLGP	alpha1	Xentro	nadk	Xetrov90018548m	XTR7	71075110
OG_208	CLGP	CLGP	alpha1	Galgal	ENSGALG00000032413	NADK	21	1970069
OG_208	CLGP	CLGP	alpha1	Chipun	Chipu0013547	nd	chr34	40158045
OG_209.1	CLGG	-	2	Parata	EA62875	NA	chr4	56635973
OG_209.1	CLGG	CLGG	alpha1	Xentro	ung	Xetrov90002778m	XTR1	138138371
OG_209.1	CLGG	CLGG	alpha1	Galgal	ENSGALG00000021285	UNG	15	6705777
OG_209.1	CLGG	CLGG	nd	Galgal	ENSGALG00000036536		KQ759460.1	14162
OG_209.1	CLGG	CLGG	alpha1	Lepocu	ENSLOCG00000004484	unga	LG20	6149689
OG_209.1	CLGG	CLGG	alpha1	Chipun	Chipu0004536	nd	chr25	11090221
OG_209.2	CLGI	-	nd	Petmar	UNG	NA	S72_unloc.2	231386
OG_210	CLGE	-	2	Petmar	LOC116942294	NA	chrm14	1515898
OG_210	CLGE	-	2	Petmar	AASS	NA	chrm14	1578291
OG_210	CLGE	-	2	Parata	EA09811	NA	chr10	25869781
OG_210	CLGE	-	2	Parata	EA11758	NA	chr10	25869050
OG_210	CLGE	CLGE	alpha2	Lepocu	ENSLOCG00000015888	aass	LG8	18311656
OG_210	CLGE	CLGE	alpha2	Xentro	aass	Xetrov90008173m	XTR3	60287989
OG_210	CLGE	CLGE	alpha2	Galgal	ENSGALG00000008953	AASS	1	22867946
OG_210	CLGE	CLGE	alpha2	Chipun	Chipu0015875	nd	chr19	15889617
OG_212	CLGB	-	nd	Petmar	LOC116942710	NA	chrm15	13849082
OG_212	CLGB	-	nd	Petmar	LOC116951598	NA	chrm43	8426302
OG_212	CLGB	-	nd	Petmar	LOC116941587	NA	chrm12	7594502
OG_212	CLGB	-	nd	Parata	EA10390	NA	chr10	65701649
OG_212	CLGB	CLGJ	nd	Chipun	Chipu0002124	nd	chr3	68344014
OG_212	CLGB	CLGJ	nd	Xentro	Xetrov90013625m	Xetrov90013625m	XTR5	47310135
OG_212	CLGB	CLGJ	nd	Galgal	ENSGALG00000041936		3	59925265
OG_212	CLGB	CLGJ	nd	Lepocu	ENSLOCG00000016521	si:dkey-29b11.3	LG1	37975031
OG_212	CLGB	CLGJ	nd	Lepocu	ENSLOCG00000007472	abraa	LG18	15195586
OG_212	CLGB	CLGJ	nd	Chipun	Chipu0017444	nd	chr20	56845486
OG_212	CLGB	CLGJ	alpha1	Xentro	abra	Xetrov90017085m	XTR6	117130150
OG_212	CLGB	CLGJ	alpha1	Galgal	ENSGALG00000041043	ABRA	2	131615461
OG_212	CLGB	CLGJ	alpha1	Lepocu	ENSLOCG00000003192	abrab	LG11	5295518
OG_213.1	CLGM	-	nd	Petmar	LOC116954712	NA	chrm3	14956799
OG_213.1	CLGM	-	nd	Parata	EA32824	NA	chr7	79821808
OG_213.1	CLGM	CLGM	alpha2	Chipun	Chipu0012539	nd	chr30	4909639
OG_213.1	CLGM	CLGM	alpha2	Chipun	Chipu0021259	nd	chr30	4868531
OG_213.1	CLGM	CLGM	alpha2	Lepocu	ENSLOCG00000002409		LG21	2930448
OG_213.1	CLGM	CLGM	nd	Xentro	glipr2	Xetrov90029030m	scaffold_480	466
OG_213.1	CLGM	CLGM	alpha2	Chipun	Chipu0012540	nd	chr30	4953326
OG_213.2	nd	-	nd	Petmar	GLIPR2	NA	chrm56	6258669
OG_213.2	nd	-	nd	Parata	EA18610	NA	chr13	95089008
OG_213.2	nd		nd	Chipun	Chipu0003461	nd	chr5	49041408
OG_213.2	nd		nd	Galgal	ENSGALG00000028821		2	90052383
OG_213.2	nd		nd	Lepocu	ENSLOCG00000005303	glipr2l	LG11	15643532
OG_214	CLGM	-	nd	Petmar	LOC116944801	NA	chrm22	63219
OG_214	CLGM	-	nd	Petmar	LOC116955344	NA	chrm59	4760730
OG_214	CLGM	-	nd	Petmar	LOC116953273	NA	chrm50	7940984
OG_214	CLGM	-	nd	Parata	EA00593	NA	chr6	89895308
OG_214	CLGM	-	nd	Parata	EA83217	NA	chr15	615116
OG_214	CLGM	-	nd	Parata	EA84098	NA	chr15	67596656
OG_214	CLGM	CLGM	alpha2	Xentro	crat	Xetrov90020881m	XTR8	54036379
OG_214	CLGM	CLGM	nd	Chipun	Chipu0018137	nd	chr37	30530908
OG_214	CLGM	CLGM	alpha2	Xentro	crat	Xetrov90020881m	XTR8	54036379
OG_214	CLGM	CLGM	nd	Galgal	ENSGALG00000046571		AADN04011985.1	6052
OG_214	CLGM	CLGM	alpha2	Galgal	ENSGALG00000037443	CRAT	17	5959719
OG_214	CLGM	CLGM	alpha2	Lepocu	ENSLOCG00000002196	crata	LG21	2406542
OG_214	CLGM	CLGM	alpha2	Chipun	Chipu0013004	nd	chr30	44938688
OG_215	CLGH	-	nd	Petmar	ERCC1	NA	chrm4	24181462
OG_215	CLGH	-	2	Parata	EA52729	NA	chr14	40320803
OG_215	CLGH	-	2	Parata	EA55142	NA	chr14	40244146
OG_215	CLGH		nd	Lepocu	ENSLOCG00000006213	ercc1	LG17	16108444
OG_215	CLGH		nd	Xentro	ercc1	Xetrov90018392m	XTR7	61925258
OG_216.1	CLGH	-	1	Parata	EA42954	NA	chr2	82103565
OG_216.1	CLGH	-	1	Parata	EA42055	NA	chr2	82035298
OG_216.1	CLGH	CLGH	alpha1	Xentro	syt17	Xetrov90023606m	XTR9	26801481
OG_216.1	CLGH	CLGH	alpha1	Galgal	ENSGALG00000030534	SYT17	14	8462845
OG_216.1	CLGH	CLGH	alpha1	Lepocu	ENSLOCG00000007100	syt17	LG13	13860742
OG_216.1	CLGH	CLGH	alpha1	Chipun	Chipu0019930	nd	chr21	57430072
OG_216.2	CLGQ	-	nd	Petmar	LOC116944945	NA	chrm22	6570221
OG_217	CLGO	CLGO	alpha1	Chipun	Chipu0001359	nd	chr16	45446099
OG_218	CLGC	-	1	Petmar	SMAD6	NA	chrm1	27470623
OG_218	CLGC	-	2	Petmar	LOC116950662	NA	chrm40	10148549
OG_218	CLGC	-	2	Petmar	LOC116941965	NA	chrm13	8842687
OG_218	CLGC	-	2	Parata	EA27058	NA	chr5	134639017
OG_218	CLGC	-	2	Parata	EA15240	NA	chr11	64610437
OG_218	CLGC	CLGC	nd	Chipun	Chipu0014507	nd	chr1	32728380
OG_218	CLGC	CLGC	nd	Galgal	ENSGALG00000029545	SMAD7B	W	2254956
OG_218	CLGC	CLGC	alpha2	Galgal	ENSGALG00000037160		Z	1243318
OG_218	CLGC	CLGC	nd	Xentro	smad7-like	Xetrov90003783m	XTR1	192163261
OG_218	CLGC	CLGC	nd	Chipun	Chipu0020620	nd	scaf_7526	4718
OG_218	CLGC	CLGC	nd	Xentro	LOC100492635-like	Xetrov90030643m	scaffold_831	11088
OG_218	CLGC	CLGC	alpha1	Lepocu	ENSLOCG00000013892	smad6a	LG3	43224957
OG_218	CLGC	CLGC	alpha1	Galgal	ENSGALG00000025898	SMAD6	10	18699479
OG_218	CLGC	CLGC	nd	Galgal	ENSGALG00000030131		AADN04015999.1	25
OG_218	CLGC	CLGC	alpha1	Xentro	smad6	Xetrov90009275m	XTR3	116905537
OG_218	CLGC	CLGC	alpha1	Chipun	Chipu0014849	nd	chr36	3693845
OG_219	CLGM	-	nd	Petmar	LOC116955433	NA	chrm59	2692822
OG_219	CLGM	-	nd	Parata	EA83320	NA	chr15	19981868
OG_219	CLGM	CLGM	nd	Chipun	Chipu0031270	nd	scaf_326397	207
OG_219	CLGM	CLGM	nd	Lepocu	ENSLOCG00000000751	ddah2	JH591438.1	290688
OG_219	CLGM	CLGM	nd	Chipun	Chipu0025575	nd	chr37	26964227
OG_219	CLGM	CLGM	alpha2	Xentro	ddah2	Xetrov90020833m	XTR8	52865149
OG_219	CLGM	CLGM	nd	Chipun	Chipu0012140	nd	chr37	26887872
OG_219	CLGM	CLGM	alpha1	Xentro	ddah1	Xetrov90010831m	XTR4	29079172
OG_219	CLGM	CLGM	alpha1	Galgal	ENSGALG00000008663	DDAH1	8	16296875
OG_219	CLGM	CLGM	alpha1	Lepocu	ENSLOCG00000005404	DDAH1	LG10	7851831
OG_219	CLGM	CLGM	alpha1	Chipun	Chipu0019961	nd	chr11	3089811
OG_220	CLGG	-	2	Petmar	QPRT	NA	chrm38	8979650
OG_220	CLGG	-	2	Parata	EA60956	NA	chr4	133314068
OG_220	CLGG		nd	Chipun	Chipu0033874	nd	scaf_674041	3
OG_220	CLGG		nd	Chipun	Chipu0028912	nd	scaf_883416	91
OG_220	CLGG		beta2	Xentro	LOC100495332-like	Xetrov90023028m	XTR9	7967211
OG_220	CLGG		nd	Lepocu	ENSLOCG00000002763	QPRT	LG5	3138038
OG_221	CLGB	-	1	Petmar	SLC25A40	NA	chrm10	360821
OG_221	CLGB	-	1	Parata	EA65014	NA	chr8	137141570
OG_221	CLGB	CLGB	beta1	Xentro	slc25a39	Xetrov90024875m	XTR10	9191348
OG_221	CLGB	CLGB	beta1	Galgal	ENSGALG00000042894	SLC25A39	27	3167837
OG_221	CLGB	CLGB	beta1	Lepocu	ENSLOCG00000013283	slc25a39	LG15	8226195
OG_221	CLGB	CLGB	alpha1	Lepocu	ENSLOCG00000010352	slc25a40	LG11	35219969
OG_221	CLGB	CLGB	alpha1	Xentro	slc25a40	Xetrov90015739m	XTR6	21042136
OG_221	CLGB	CLGB	alpha1	Galgal	ENSGALG00000019662	SLC25A40	2	20841909
OG_221	CLGB	CLGB	nd	Chipun	Chipu0000168	nd	chr5	72864882
OG_223	CLGN	-	1	Petmar	CLYBL	NA	chrm64	912478
OG_223	CLGN	-	1	Parata	EA49899	NA	chr9	54604450
OG_223	CLGN	-	1	Parata	EA51205	NA	chr9	54471118
OG_223	CLGN	CLGF,CLGN	alpha1	Chipun	Chipu0006928	nd	chr6	16711565
OG_223	CLGN	CLGF,CLGN	alpha1	Lepocu	ENSLOCG00000003101	clybl	LG17	3422289
OG_223	CLGN	CLGF,CLGN	alpha1	Xentro	clybl	Xetrov90006006m	XTR2	117405680
OG_223	CLGN	CLGF,CLGN	alpha1	Galgal	ENSGALG00000016875	CLYBL	1	144317634
OG_224	CLGN	-	1	Petmar	LOC116952511	NA	chrm47	7926343
OG_224	CLGN	-	2	Petmar	LOC116956760	NA	chrm67	5408898
OG_224	CLGN	-	1	Petmar	LOC116956327	NA	chrm64	4996551
OG_224	CLGN	-	nd	Parata	EA03220	NA	chr6	73305895
OG_224	CLGN	-	2	Parata	EA36992	NA	chr1	54244728
OG_224	CLGN	CLGN	alpha2	Xentro	fxr1	Xetrov90014374m	XTR5	95666586
OG_224	CLGN	CLGN	alpha2	Galgal	ENSGALG00000008864	FXR1	9	17141186
OG_224	CLGN	CLGN	alpha2	Lepocu	ENSLOCG00000000589	fxr1	LG14	55970
OG_224	CLGN	CLGN	alpha2	Chipun	Chipu0001612	nd	chr13	51145360
OG_224	CLGN	CLGN	nd	Lepocu	ENSLOCG00000013240	fxr2	LG2	57671167
OG_224	CLGN	CLGN	nd	Chipun	Chipu0022265	nd	chr48	689533
OG_224	CLGN	CLGN	nd	Chipun	Chipu0019914	nd	chr48	661170
OG_224	CLGN	CLGN	beta1	Lepocu	ENSLOCG00000015397	fmr1	LG7	50167058
OG_224	CLGN	CLGN	beta1	Xentro	fmr1	Xetrov90020485m	XTR8	35805599
OG_224	CLGN	CLGN	beta1	Galgal	ENSGALG00000009177	FMR1	4	18746985
OG_224	CLGN	CLGN	beta1	Chipun	Chipu0004612	nd	chr15	72664438
OG_225	CLGC	-	nd	Petmar	LOC116946564	NA	chrm27	5643054
OG_225	CLGC	-	2	Parata	EA13908	NA	chr11	71771357
OG_225	CLGC	CLGJ	nd	Lepocu	ENSLOCG00000009655	grhl2b	LG11	32680982
OG_225	CLGC	CLGJ	nd	Xentro	grhl2	Xetrov90017117m	XTR6	119001183
OG_225	CLGC	CLGJ	nd	Galgal	ENSGALG00000037687	GRHL2	2	129435468
OG_225	CLGC	CLGJ	nd	Chipun	Chipu0007465	nd	chr4	82772622
OG_225	CLGC	CLGJ	nd	Lepocu	ENSLOCG00000016835	grhl1	LG1	49319672
OG_225	CLGC	CLGJ	nd	Xentro	grhl1	Xetrov90015130m	XTR5	134174420
OG_225	CLGC	CLGJ	nd	Galgal	ENSGALG00000038495	GRHL1	3	96863017
OG_225	CLGC	CLGJ	nd	Chipun	Chipu0002301	nd	chr3	17781765
OG_226	CLGB	-	nd	Petmar	PM20D1	NA	chrm28	12662602
OG_226	CLGB	-	nd	Parata	EA78119	NA	chr3	146575524
OG_226	CLGB	CLGE	nd	Lepocu	ENSLOCG00000011875	pm20d1.1	LG3	34154126
OG_226	CLGB	CLGE	beta2	Xentro	pm20d1	Xetrov90005094m	XTR2	65204197
OG_226	CLGB	CLGE	nd	Galgal	ENSGALG00000000724	PM20D1	26	2309020
OG_226	CLGB	CLGE	nd	Chipun	Chipu0012491	nd	chr26	12547678
OG_227	CLGF	-	nd	Petmar	LOC116947628	NA	chrm30	13061099
OG_227	CLGF		alpha1	Chipun	Chipu0019121	nd	chr6	116843356
OG_227	CLGF		nd	Xentro	MGC75845	Xetrov90026744m	scaffold_174	122563
OG_227	CLGF		alpha1	Lepocu	ENSLOCG00000007850	lrrc51	LG3	12688615
OG_228	CLGA1	-	nd	Petmar	C43H6orf120	NA	chrm43	6463119
OG_228	CLGA1	CLGA1	alpha2	Lepocu	ENSLOCG00000017353	zgc:77929	LG16	1686425
OG_228	CLGA1	CLGA1	alpha2	Galgal	ENSGALG00000011193	C3H6orf120	3	41289363
OG_228	CLGA1	CLGA1	alpha2	Xentro	c6orf120	Xetrov90013517m	XTR5	40217580
OG_228	CLGA1	CLGA1	nd	Chipun	Chipu0013703	nd	chr31	40603406
OG_230	CLGA1	-	2	Petmar	APMAP	NA	chrm6	7476156
OG_230	CLGA1	-	2	Parata	EA51123	NA	chr9	48619674
OG_230	CLGA1	CLGA1	alpha2	Lepocu	ENSLOCG00000016798	apmap	LG16	17296206
OG_230	CLGA1	CLGA1	alpha2	Xentro	LOC100485177	Xetrov90013657m	XTR5	49474766
OG_230	CLGA1	CLGA1	alpha2	Galgal	ENSGALG00000008651	APMAP	3	15835498
OG_230	CLGA1	CLGA1	alpha2	Chipun	Chipu0009662	nd	chr9	85566315
OG_231	CLGA1	-	1	Petmar	EIF4A3	NA	chrm53	9676688
OG_231	CLGA1	-	1	Parata	EA09361	NA	chr10	98267814
OG_231	CLGA1	-	1	Parata	EA12432	NA	chr10	98284915
OG_231	CLGA1	CLGA1	alpha2	Chipun	Chipu0009653	nd	chr9	84701834
OG_231	CLGA1	CLGA1	alpha2	Xentro	eif4a3	Xetrov90013494m	XTR5	39198030
OG_231	CLGA1	CLGA1	alpha2	Galgal	ENSGALG00000008530	EIF4A3	3	16425316
OG_231	CLGA1	CLGA1	alpha2	Lepocu	ENSLOCG00000015796	eif4a3	LG16	4576141
OG_232	CLGJ	-	2	Petmar	PSMF1	NA	chrm3	38326
OG_232	CLGJ	-	2	Parata	EA41813	NA	chr2	168346194
OG_232	CLGJ	CLGD	beta1	Lepocu	ENSLOCG00000007435	psmf1	LG18	15075199
OG_232	CLGJ	CLGD	beta1	Galgal	ENSGALG00000000259	PSMF1	20	10068516
OG_232	CLGJ	CLGD	nd	Chipun	Chipu0014409	nd	chr20	56405112
OG_233	CLGH	-	nd	Petmar	LOC116957315	NA	chrm72	2583224
OG_233	CLGH	-	1	Petmar	LOC116951515	NA	chrm43	3631733
OG_233	CLGH	-	1	Parata	EA82066	NA	chr17	37168467
OG_233	CLGH	CLGH	nd	Xentro	cacng7	Xetrov90019354m	XTR7	108251131
OG_233	CLGH	CLGH	nd	Galgal	ENSGALG00000042886	CACNG7	AADN04008330.1	656
OG_233	CLGH	CLGH	nd	Lepocu	ENSLOCG00000000220	cacng7a	JH591448.1	42478
OG_233	CLGH	CLGH	alpha2	Lepocu	ENSLOCG00000013635	cacng5a	LG10	40796701
OG_233	CLGH	CLGH	alpha2	Galgal	ENSGALG00000003911	CACNG5	18	7370025
OG_233	CLGH	CLGH	alpha2	Chipun	Chipu0020757	nd	chr24	49657981
OG_234	CLGH	-	1	Petmar	LOC116954040	NA	chrm3	12600794
OG_234	CLGH	CLGH	alpha2	Lepocu	ENSLOCG00000012771	tmem235	LG10	36442642
OG_234	CLGH	CLGH	alpha2	Chipun	Chipu0002516	nd	chr24	43868006
OG_234	CLGH	CLGH	alpha1	Lepocu	ENSLOCG00000006657	TMEM114	LG13	12301187
OG_234	CLGH	CLGH	alpha1	Galgal	ENSGALG00000039005	TMEM114	14	10176403
OG_234	CLGH	CLGH	alpha1	Xentro	tmem114	Xetrov90023756m	XTR9	35218459
OG_234	CLGH	CLGH	alpha1	Chipun	Chipu0015547	nd	chr21	26345190
OG_235	CLGB	-	1	Parata	EA59599	NA	chr4	110085617
OG_235	CLGB	-	nd	Parata	EA84289	NA	chr15	38640936
OG_235	CLGB	-	2	Parata	EA37077	NA	chr1	21662519
OG_235	CLGB	CLGF,CLGB	beta2	Lepocu	ENSLOCG00000007163	espl1	LG4	17742523
OG_235	CLGB	CLGF,CLGB	nd	Chipun	Chipu0028490	nd	scaf_96340	56
OG_235	CLGB	CLGF,CLGB	beta2	Xentro	espl1-like	Xetrov90006524m	XTR2	144316233
OG_235	CLGB	CLGF,CLGB	nd	Galgal	ENSGALG00000041923	ESPL1	AADN04000745.1	52094
OG_236	CLGQ	-	2	Petmar	GAR1	NA	chrm41	4066081
OG_236	CLGQ	-	2	Parata	EA76202	NA	chr3	71392527
OG_236	CLGQ		alpha2	Lepocu	ENSLOCG00000011711	GAR1	LG4	48214745
OG_236	CLGQ		alpha2	Xentro	gar1	Xetrov90001091m	XTR1	59161774
OG_236	CLGQ		alpha2	Galgal	ENSGALG00000020164	GAR1	4	58489311
OG_236	CLGQ		nd	Chipun	Chipu0004909	nd	chr1	136474510
OG_237	CLGC	-	nd	Petmar	LOC116938409	NA	scaffold_919	11178
OG_237	CLGC	-	nd	Petmar	LOC116951368	NA	chrm43	10114940
OG_237	CLGC	-	nd	Petmar	LOC116942532	NA	chrm15	252070
OG_237	CLGC	-	nd	Parata	EA80600	NA	chr17	33826619
OG_237	CLGC	-	nd	Parata	EA84436	NA	chr15	22489841
OG_237	CLGC		nd	Lepocu	ENSLOCG00000005780	rb1cc1	LG9	9566233
OG_237	CLGC		nd	Xentro	rb1cc1	Xetrov90016791m	XTR6	99471771
OG_237	CLGC		nd	Galgal	ENSGALG00000015259	RB1CC1	2	110285815
OG_237	CLGC		nd	Chipun	Chipu0004301	nd	chr4	64658310
OG_239	CLGO	-	2	Parata	EA26988	NA	chr5	68723497
OG_239	CLGO	CLGO	alpha1	Chipun	Chipu0019975	nd	chr16	3791391
OG_239	CLGO	CLGO	nd	Xentro	nadsyn1	Xetrov90010262m	XTR4	6088303
OG_239	CLGO	CLGO	alpha1	Galgal	ENSGALG00000004153	NADSYN1	5	1612140
OG_239	CLGO	CLGO	alpha1	Lepocu	ENSLOCG00000005029	nadsyn1	LG27	10653942
OG_239	CLGO	CLGO	nd	Chipun	Chipu0003866	nd	chr38	1148629
OG_240	CLGD	-	nd	Petmar	LOC116944095	NA	chrm20	2335945
OG_240	CLGD	-	nd	Parata	EA65977	NA	chr8	86247694
OG_240	CLGD	-	nd	Parata	EA13316	NA	chr11	18097721
OG_240	CLGD	CLGD	alpha1	Xentro	brd9	Xetrov90016510m	XTR6	81859496
OG_240	CLGD	CLGD	alpha1	Lepocu	ENSLOCG00000008095	brd9	LG11	25218364
OG_240	CLGD	CLGD	alpha1	Chipun	Chipu0003274	nd	chr29	24764345
OG_240	CLGD	CLGD	alpha2	Xentro	brd7	Xetrov90011261m	XTR4	46328768
OG_240	CLGD	CLGD	alpha2	Galgal	ENSGALG00000003786	BRD7	11	6630401
OG_240	CLGD	CLGD	alpha2	Lepocu	ENSLOCG00000007355	brd7	LG23	15269620
OG_240	CLGD	CLGD	alpha2	Chipun	Chipu0003225	nd	chr17	42265759
OG_241	CLGD	-	nd	Petmar	SLC52A2	NA	chrm54	9894915
OG_241	CLGD	-	nd	Petmar	LOC116954062	NA	chrm54	9905430
OG_241	CLGD	-	nd	Parata	EA66270	NA	chr8	121651685
OG_241	CLGD	-	nd	Parata	EA68551	NA	chr8	7428636
OG_241	CLGD	-	nd	Parata	EA67285	NA	chr8	7467999
OG_241	CLGD	CLGD	alpha1	Lepocu	ENSLOCG00000008703	slc52a2	LG11	27102566
OG_241	CLGD	CLGD	nd	Xentro	slc52a1	Xetrov90027671m	scaffold_2708	972
OG_241	CLGD	CLGD	nd	Chipun	Chipu0015679	nd	chr5	119912948
OG_241	CLGD	CLGD	alpha1	Lepocu	ENSLOCG00000008715	zgc:91890	LG11	27118850
OG_241	CLGD	CLGD	nd	Chipun	Chipu0015680	nd	chr5	119947871
OG_241	CLGD	CLGD	beta1	Chipun	Chipu0009354	nd	chr20	51701377
OG_241	CLGD	CLGD	beta1	Lepocu	ENSLOCG00000002259	slc52a3	LG18	3804845
OG_241	CLGD	CLGD	nd	Xentro	LOC100486825	Xetrov90027670m	scaffold_2702	311
OG_241	CLGD	CLGD	beta1	Galgal	ENSGALG00000006194	SLC52A3	20	10111980
OG_244	CLGN	-	1	Petmar	LOC116952551	NA	chrm47	5186621
OG_244	CLGN	-	1	Petmar	LOC116957163	NA	chrm70	4403794
OG_244	CLGN	-	nd	Parata	EA01676	NA	chr6	113439602
OG_244	CLGN	-	1	Parata	EA78714	NA	chr3	66486400
OG_244	CLGN	-	1	Parata	EA75388	NA	chr3	66602561
OG_244	CLGN	CLGF,CLGN	alpha1	Lepocu	ENSLOCG00000003128	TM9SF2	LG17	3496847
OG_244	CLGN	CLGF,CLGN	alpha1	Xentro	tm9sf2	Xetrov90006007m	XTR2	117592885
OG_244	CLGN	CLGF,CLGN	alpha1	Galgal	ENSGALG00000016878	TM9SF2	1	144485158
OG_244	CLGN	CLGF,CLGN	alpha1	Chipun	Chipu0006927	nd	chr6	16899844
OG_244	CLGN	CLGF,CLGN	beta1	Xentro	LOC100489507	Xetrov90020673m	XTR8	48140775
OG_244	CLGN	CLGF,CLGN	beta1	Galgal	ENSGALG00000006487	TM9SF2L	4	4452474
OG_244	CLGN	CLGF,CLGN	beta1	Lepocu	ENSLOCG00000015146	tm9sf5	LG7	46202599
OG_244	CLGN	CLGF,CLGN	beta1	Chipun	Chipu0016921	nd	chr15	80606587
OG_245	CLGC	CLGG	nd	Xentro	srr	Xetrov90004304m	XTR2	27407969
OG_245	CLGC	CLGG	nd	Galgal	ENSGALG00000003155	SRR	19	5617156
OG_245	CLGC	CLGG	nd	Chipun	Chipu0019745	nd	chr45	3793416
OG_246	CLGG	-	1	Petmar	LOC116939117	NA	chrm5	11580822
OG_246	CLGG	-	1	Petmar	PLA2G3	NA	chrm5	13051730
OG_246	CLGG	-	nd	Petmar	LOC116957476	NA	chrm75	1766743
OG_246	CLGG	-	1	Parata	EA06135	NA	chr16	57556107
OG_246	CLGG	-	1	Parata	EA06230	NA	chr16	57986278
OG_246	CLGG	CLGG	alpha2	Lepocu	ENSLOCG00000005777	proca1	LG22	9060057
OG_246	CLGG	CLGG	alpha2	Galgal	ENSGALG00000030512		19	5796052
OG_246	CLGG	CLGG	alpha2	Xentro	proca1	Xetrov90004278m	XTR2	26818247
OG_246	CLGG	CLGG	alpha2	Chipun	Chipu0002045	nd	chr28	21675062
OG_246	CLGG	CLGG	alpha1	Lepocu	ENSLOCG00000007625	pla2g3	LG20	11223498
OG_246	CLGG	CLGG	alpha1	Xentro	Xetrov90002649m	Xetrov90002649m	XTR1	131667303
OG_246	CLGG	CLGG	alpha1	Chipun	Chipu0004580	nd	chr25	15249792
OG_247	CLGD	-	nd	Petmar	LOC116957904	NA	S66_unloc.1	349187
OG_247	CLGD	-	nd	Petmar	LOC116957738	NA	chrm84	278589
OG_247	CLGD	-	nd	Petmar	LOC116949462	NA	chrm36	12549465
OG_247	CLGD	-	nd	Petmar	LOC116957020	NA	chrm69	4659113
OG_247	CLGD	CLGA2	nd	Lepocu	ENSLOCG00000003053	siae	LG26	3654169
OG_247	CLGD	CLGA2	nd	Xentro	LOC100493404	Xetrov90018466m	XTR7	67751928
OG_247	CLGD	CLGA2	nd	Chipun	Chipu0014623	nd	chr35	39346359
OG_248	CLGD	-	nd	Petmar	PTPN2	NA	chrm54	9575865
OG_248	CLGD	-	nd	Petmar	LOC116957066	NA	chrm69	303713
OG_248	CLGD	-	nd	Petmar	LOC116956061	NA	chrm63	3901523
OG_248	CLGD	-	nd	Parata	EA54053	NA	chr14	16725171
OG_248	CLGD	-	nd	Parata	EA49998	NA	chr9	66428503
OG_248	CLGD	-	nd	Parata	EA67284	NA	chr8	102464952
OG_248	CLGD	CLGD	beta1	Lepocu	ENSLOCG00000002289	ptpn1	LG18	3889374
[truncated: 103,852 more rows]

## Sheet: Fig2d
CLG	keep	Date	Clade	type	alt_a	alt_b	branch_a	branch_b
CLGA1	0	419.6	ab_jv	duplication	beta1,alpha2	beta1,alpha2	Xentro_alpha2,Lepocu_beta1,Galgal_beta1	Xentro_beta1,Galgal_alpha2
CLGA1	0	490.8	hex_cyc	duplication	chr4,chrm17,chr10	chr1,chrm33	Petmar_chrm17,Parata_chr4,Parata_chr10	Petmar_chrm33,Parata_chr1
CLGA1	1	507.2	hex_cyc	duplication	chr9,chrm6	chr14,chrm31	Petmar_chrm6,Parata_chr9	Petmar_chrm31,Parata_chr14
CLGA1	1	520.6	hex_cyc	duplication	chr9,chr14,chrm6,chrm31	chrm29,chr13	Petmar_chrm6,Parata_chr9,Petmar_chrm31,Parata_chr14	Petmar_chrm29,Parata_chr13
CLGA1	1	526.7	1R	duplication	chr14,chrm31,chr13,beta1,chrm6,alpha2,chr9,chrm29	chrm53,alpha1,chrm17,chrm33,chr10,chr1,chr4	Petmar_chrm6,Parata_chr9,Petmar_chrm31,Parata_chr14,Petmar_chrm29,Parata_chr13,Lepocu_alpha2,Xentro_alpha2,Lepocu_beta1,Galgal_beta1,Xentro_beta1,Galgal_alpha2,Chipun_alpha2	Petmar_chrm53,Petmar_chrm17,Parata_chr4,Parata_chr10,Petmar_chrm33,Parata_chr1,Lepocu_alpha1,Xentro_alpha1,Galgal_alpha1,Chipun_alpha1
CLGA1	1	497.81	Hemichordata	clade			Sackow_NA	Ptyfla_NA
CLGA1	1	559.63	Ambulacraria	clade			Strpur_NA	Sackow_NA,Ptyfla_NA
CLGA1	1	493.17	Cyclostomata	clade			Petmar_chrm6	Parata_chr9
CLGA1	1	480.3	Cyclostomata	clade			Petmar_chrm31	Parata_chr14
CLGA1	1	478.31	Cyclostomata	clade			Petmar_chrm29	Parata_chr13
CLGA1	1	413.56	Osteoichthyes	clade			Lepocu_beta1	Galgal_beta1
CLGA1	1	345.39	Tetrapoda	clade			Xentro_beta1	Galgal_alpha2
CLGA1	1	481.22	Gnathostomata	clade			Lepocu_alpha2,Xentro_alpha2,Lepocu_beta1,Galgal_beta1,Xentro_beta1,Galgal_alpha2	Chipun_alpha2
CLGA1	1	524.42	Vertebrata	clade			Petmar_chrm6,Parata_chr9,Petmar_chrm31,Parata_chr14,Petmar_chrm29,Parata_chr13	Lepocu_alpha2,Xentro_alpha2,Lepocu_beta1,Galgal_beta1,Xentro_beta1,Galgal_alpha2,Chipun_alpha2
CLGA1	1	461.08	Cyclostomata	clade			Petmar_chrm17	Parata_chr4
CLGA1	1	465.88	Cyclostomata	clade			Petmar_chrm33	Parata_chr1
CLGA1	1	342.52	Tetrapoda	clade			Xentro_alpha1	Galgal_alpha1
CLGA1	1	424.06	Osteoichthyes	clade			Lepocu_alpha1	Xentro_alpha1,Galgal_alpha1
CLGA1	1	461.5	Gnathostomata	clade			Lepocu_alpha1,Xentro_alpha1,Galgal_alpha1	Chipun_alpha1
CLGA1	1	523.71	Vertebrata	clade			Petmar_chrm53,Petmar_chrm17,Parata_chr4,Parata_chr10,Petmar_chrm33,Parata_chr1	Lepocu_alpha1,Xentro_alpha1,Galgal_alpha1,Chipun_alpha1
CLGA1	1	579.67	Chordata	clade			Petmar_chrm6,Parata_chr9,Petmar_chrm31,Parata_chr14,Petmar_chrm29,Parata_chr13,Lepocu_alpha2,Xentro_alpha2,Lepocu_beta1,Galgal_beta1,Xentro_beta1,Galgal_alpha2,Chipun_alpha2,Petmar_chrm53,Petmar_chrm17,Parata_chr4,Parata_chr10,Petmar_chrm33,Parata_chr1,Lepocu_alpha1,Xentro_alpha1,Galgal_alpha1,Chipun_alpha1	Bralan_NA
CLGA1	1	583.11	Deuterostomia	clade			Strpur_NA,Sackow_NA,Ptyfla_NA	Petmar_chrm6,Parata_chr9,Petmar_chrm31,Parata_chr14,Petmar_chrm29,Parata_chr13,Lepocu_alpha2,Xentro_alpha2,Lepocu_beta1,Galgal_beta1,Xentro_beta1,Galgal_alpha2,Chipun_alpha2,Petmar_chrm53,Petmar_chrm17,Parata_chr4,Parata_chr10,Petmar_chrm33,Parata_chr1,Lepocu_alpha1,Xentro_alpha1,Galgal_alpha1,Chipun_alpha1,Bralan_NA
CLGB	1	521.3	ab_jv	duplication	beta1	alpha1	Lepocu_beta1,Xentro_beta1,Galgal_beta1,Chipun_beta1	Lepocu_alpha1,Galgal_alpha1,Xentro_alpha1,Chipun_alpha1
CLGB	1	519.7	ab_jv	duplication	beta2	alpha2	Lepocu_beta2,Xentro_beta2,Galgal_beta2	Lepocu_alpha2,Xentro_alpha2,Galgal_alpha2,Chipun_alpha2
CLGB	1	507.2	hex_cyc	duplication	chrm34,chr5	chr1,chrm19,chrm4	Petmar_chrm34,Parata_chr5	Petmar_chrm4,Petmar_chrm19,Parata_chr1
CLGB	1	537.4	1R	duplication	chr5,alpha2,chrm19,chrm4,chr1,beta2,chrm34	chrm2,chr8,chr13,chrm56,beta1,chrm10,alpha1,chr4	Petmar_chrm34,Parata_chr5,Petmar_chrm4,Petmar_chrm19,Parata_chr1,Lepocu_beta2,Xentro_beta2,Galgal_beta2,Lepocu_alpha2,Xentro_alpha2,Galgal_alpha2,Chipun_alpha2	Petmar_chrm2,Petmar_chrm10,Parata_chr8,Parata_chr4,Petmar_chrm56,Parata_chr13,Lepocu_beta1,Xentro_beta1,Galgal_beta1,Chipun_beta1,Lepocu_alpha1,Galgal_alpha1,Xentro_alpha1,Chipun_alpha1
CLGB	0	524.2	hex_cyc	duplication	chrm2,chrm10,chr8,chr4	chrm56,chr13	Petmar_chrm2,Petmar_chrm10,Parata_chr8,Parata_chr4	Petmar_chrm56,Parata_chr13
CLGB	1	500.02	Hemichordata	clade			Sackow_NA	Ptyfla_NA
CLGB	1	575.07	Ambulacraria	clade			Strpur_NA	Sackow_NA,Ptyfla_NA
CLGB	1	477.91	Cyclostomata	clade			Petmar_chrm34	Parata_chr5
CLGB	1	455.01	Cyclostomata	clade			Petmar_chrm19	Parata_chr1
CLGB	1	348.34	Tetrapoda	clade			Xentro_beta2	Galgal_beta2
CLGB	1	415.75	Osteoichthyes	clade			Lepocu_beta2	Xentro_beta2,Galgal_beta2
CLGB	1	343.2	Tetrapoda	clade			Xentro_alpha2	Galgal_alpha2
CLGB	1	422.79	Osteoichthyes	clade			Lepocu_alpha2	Xentro_alpha2,Galgal_alpha2
CLGB	1	466.4	Gnathostomata	clade			Lepocu_alpha2,Xentro_alpha2,Galgal_alpha2	Chipun_alpha2
CLGB	1	531.87	Vertebrata	clade			Petmar_chrm34,Parata_chr5,Petmar_chrm4,Petmar_chrm19,Parata_chr1	Lepocu_beta2,Xentro_beta2,Galgal_beta2,Lepocu_alpha2,Xentro_alpha2,Galgal_alpha2,Chipun_alpha2
CLGB	1	461.25	Cyclostomata	clade			Petmar_chrm2,Petmar_chrm10	Parata_chr8,Parata_chr4
CLGB	1	480.79	Cyclostomata	clade			Petmar_chrm56	Parata_chr13
CLGB	1	344.89	Tetrapoda	clade			Xentro_beta1	Galgal_beta1
CLGB	1	418.77	Osteoichthyes	clade			Lepocu_beta1	Xentro_beta1,Galgal_beta1
CLGB	1	460.65	Gnathostomata	clade			Lepocu_beta1,Xentro_beta1,Galgal_beta1	Chipun_beta1
CLGB	1	311.47	Gnathostomata	clade			Xentro_alpha1	Chipun_alpha1
CLGB	1	534.35	Vertebrata	clade			Petmar_chrm2,Petmar_chrm10,Parata_chr8,Parata_chr4,Petmar_chrm56,Parata_chr13	Lepocu_beta1,Xentro_beta1,Galgal_beta1,Chipun_beta1,Lepocu_alpha1,Galgal_alpha1,Xentro_alpha1,Chipun_alpha1
CLGB	1	368.2	Cephalochordata	clade			Bralan_NA	Braflo_NA
CLGB	1	600.26	Chordata	clade			Petmar_chrm34,Parata_chr5,Petmar_chrm4,Petmar_chrm19,Parata_chr1,Lepocu_beta2,Xentro_beta2,Galgal_beta2,Lepocu_alpha2,Xentro_alpha2,Galgal_alpha2,Chipun_alpha2,Petmar_chrm2,Petmar_chrm10,Parata_chr8,Parata_chr4,Petmar_chrm56,Parata_chr13,Lepocu_beta1,Xentro_beta1,Galgal_beta1,Chipun_beta1,Lepocu_alpha1,Galgal_alpha1,Xentro_alpha1,Chipun_alpha1	Bralan_NA,Braflo_NA
CLGB	1	601.83	Deuterostomia	clade			Strpur_NA,Sackow_NA,Ptyfla_NA	Petmar_chrm34,Parata_chr5,Petmar_chrm4,Petmar_chrm19,Parata_chr1,Lepocu_beta2,Xentro_beta2,Galgal_beta2,Lepocu_alpha2,Xentro_alpha2,Galgal_alpha2,Chipun_alpha2,Petmar_chrm2,Petmar_chrm10,Parata_chr8,Parata_chr4,Petmar_chrm56,Parata_chr13,Lepocu_beta1,Xentro_beta1,Galgal_beta1,Chipun_beta1,Lepocu_alpha1,Galgal_alpha1,Xentro_alpha1,Chipun_alpha1,Bralan_NA,Braflo_NA
CLGC	1	510.9	ab_jv	duplication	beta1	alpha1	Lepocu_beta1,Xentro_beta1,Galgal_beta1	Lepocu_alpha1,Xentro_alpha1,Galgal_alpha1,Chipun_alpha1
CLGC	1	510.5	ab_jv	duplication	beta2	alpha2	Lepocu_beta2,Galgal_beta2,Chipun_beta2	Lepocu_alpha2,Galgal_alpha2,Chipun_alpha2
CLGC	1	523.8	1R	duplication	beta2,chrm52,chr5,alpha2,chrm13,chr10,chrm40,chr11,chr4	chr12,chr8,beta1,alpha1,chrm1,chrm57	Petmar_chrm40,Parata_chr5,Petmar_chrm13,Parata_chr11,Parata_chr4,Petmar_chrm52,Parata_chr10,Lepocu_beta2,Galgal_beta2,Chipun_beta2,Lepocu_alpha2,Galgal_alpha2,Chipun_alpha2	Petmar_chrm57,Parata_chr8,Petmar_chrm1,Parata_chr12,Lepocu_beta1,Xentro_beta1,Galgal_beta1,Lepocu_alpha1,Xentro_alpha1,Galgal_alpha1,Chipun_alpha1
CLGC	1	510.7	hex_cyc	duplication	chrm57,chr8	chrm1,chr12	Petmar_chrm57,Parata_chr8	Petmar_chrm1,Parata_chr12
CLGC	1	492.5	hex_cyc	duplication	chr5,chrm40	chrm13,chr11	Petmar_chrm40,Parata_chr5	Petmar_chrm13,Parata_chr11
CLGC	1	517.5	hex_cyc	duplication	chrm13,chr11,chr5,chrm40	chrm52,chr4,chr10	Petmar_chrm40,Parata_chr5,Petmar_chrm13,Parata_chr11	Parata_chr4,Petmar_chrm52,Parata_chr10
CLGC	1	504.14	Hemichordata	clade			Sackow_NA	Ptyfla_NA
CLGC	1	557.3	Ambulacraria	clade			Strpur_NA	Sackow_NA,Ptyfla_NA
CLGC	1	481.25	Cyclostomata	clade			Petmar_chrm40	Parata_chr5
CLGC	1	477.77	Cyclostomata	clade			Petmar_chrm13	Parata_chr11
CLGC	1	488.18	Cyclostomata	clade			Petmar_chrm52	Parata_chr10
CLGC	1	423.93	Osteoichthyes	clade			Lepocu_beta2	Galgal_beta2
CLGC	1	456.53	Gnathostomata	clade			Lepocu_beta2,Galgal_beta2	Chipun_beta2
CLGC	1	413.44	Osteoichthyes	clade			Lepocu_alpha2	Galgal_alpha2
CLGC	1	470.97	Gnathostomata	clade			Lepocu_alpha2,Galgal_alpha2	Chipun_alpha2
CLGC	1	521.45	Vertebrata	clade			Petmar_chrm40,Parata_chr5,Petmar_chrm13,Parata_chr11,Parata_chr4,Petmar_chrm52,Parata_chr10	Lepocu_beta2,Galgal_beta2,Chipun_beta2,Lepocu_alpha2,Galgal_alpha2,Chipun_alpha2
CLGC	1	474.07	Cyclostomata	clade			Petmar_chrm57	Parata_chr8
CLGC	1	472.55	Cyclostomata	clade			Petmar_chrm1	Parata_chr12
CLGC	1	344.91	Tetrapoda	clade			Xentro_beta1	Galgal_beta1
CLGC	1	417.87	Osteoichthyes	clade			Lepocu_beta1	Xentro_beta1,Galgal_beta1
CLGC	1	342.19	Tetrapoda	clade			Xentro_alpha1	Galgal_alpha1
CLGC	1	423.46	Osteoichthyes	clade			Lepocu_alpha1	Xentro_alpha1,Galgal_alpha1
CLGC	1	462.71	Gnathostomata	clade			Lepocu_alpha1,Xentro_alpha1,Galgal_alpha1	Chipun_alpha1
CLGC	1	520.29	Vertebrata	clade			Petmar_chrm57,Parata_chr8,Petmar_chrm1,Parata_chr12	Lepocu_beta1,Xentro_beta1,Galgal_beta1,Lepocu_alpha1,Xentro_alpha1,Galgal_alpha1,Chipun_alpha1
CLGC	1	240.54	Cephalochordata	clade			Bralan_NA	Braflo_NA
CLGC	1	579.2	Chordata	clade			Petmar_chrm40,Parata_chr5,Petmar_chrm13,Parata_chr11,Parata_chr4,Petmar_chrm52,Parata_chr10,Lepocu_beta2,Galgal_beta2,Chipun_beta2,Lepocu_alpha2,Galgal_alpha2,Chipun_alpha2,Petmar_chrm57,Parata_chr8,Petmar_chrm1,Parata_chr12,Lepocu_beta1,Xentro_beta1,Galgal_beta1,Lepocu_alpha1,Xentro_alpha1,Galgal_alpha1,Chipun_alpha1	Bralan_NA,Braflo_NA
CLGC	1	580.71	Deuterostomia	clade			Strpur_NA,Sackow_NA,Ptyfla_NA	Petmar_chrm40,Parata_chr5,Petmar_chrm13,Parata_chr11,Parata_chr4,Petmar_chrm52,Parata_chr10,Lepocu_beta2,Galgal_beta2,Chipun_beta2,Lepocu_alpha2,Galgal_alpha2,Chipun_alpha2,Petmar_chrm57,Parata_chr8,Petmar_chrm1,Parata_chr12,Lepocu_beta1,Xentro_beta1,Galgal_beta1,Lepocu_alpha1,Xentro_alpha1,Galgal_alpha1,Chipun_alpha1,Bralan_NA,Braflo_NA
CLGD	1	510.7	ab_jv	duplication	beta1	alpha1	Lepocu_beta1,Xentro_beta1,Galgal_beta1,Chipun_beta1	Lepocu_alpha1,Xentro_alpha1,Galgal_alpha1,Chipun_alpha1
CLGD	0	526.3	1R	duplication	alpha2	chr14,chrm20,chr8,chrm63,beta1,alpha1,chrm45,chr9,chrm25,chr10,chrm54,chr11,chr4,chrm69	Lepocu_alpha2,Xentro_alpha2,Galgal_alpha2,Chipun_alpha2	Petmar_chrm54,Parata_chr8,Petmar_chrm69,Parata_chr14,Petmar_chrm20,Parata_chr11,Petmar_chrm45,Petmar_chrm63,Parata_chr9,Parata_chr4,Petmar_chrm25,Parata_chr10,Lepocu_beta1,Xentro_beta1,Galgal_beta1,Chipun_beta1,Lepocu_alpha1,Xentro_alpha1,Galgal_alpha1,Chipun_alpha1
CLGD	0	517.3	hex_cyc	duplication	chrm54,chr8	chr14,chrm20,chrm63,chrm45,chr9,chrm25,chr10,chr11,chr4,chrm69	Petmar_chrm54,Parata_chr8	Petmar_chrm69,Parata_chr14,Petmar_chrm20,Parata_chr11,Petmar_chrm45,Petmar_chrm63,Parata_chr9,Parata_chr4,Petmar_chrm25,Parata_chr10
CLGD	0	512.9	hex_cyc	duplication	chr14,chrm69	chrm20,chrm63,chrm45,chr9,chrm25,chr10,chr11,chr4	Petmar_chrm69,Parata_chr14	Petmar_chrm20,Parata_chr11,Petmar_chrm45,Petmar_chrm63,Parata_chr9,Parata_chr4,Petmar_chrm25,Parata_chr10
CLGD	0	473.8	hex_cyc	duplication	chrm63,chr9	chrm25,chr4,chr10	Petmar_chrm63,Parata_chr9	Parata_chr4,Petmar_chrm25,Parata_chr10
CLGD	0	508.9	hex_cyc	duplication	chrm20,chr11	chrm63,chrm45,chr9,chrm25,chr10,chr4	Petmar_chrm20,Parata_chr11	Petmar_chrm45,Petmar_chrm63,Parata_chr9,Parata_chr4,Petmar_chrm25,Parata_chr10
CLGD	1	505.29	Hemichordata	clade			Sackow_NA	Ptyfla_NA
CLGD	1	574.55	Ambulacraria	clade			Strpur_NA	Sackow_NA,Ptyfla_NA
CLGD	1	345.03	Tetrapoda	clade			Xentro_alpha2	Galgal_alpha2
CLGD	1	416.04	Osteoichthyes	clade			Lepocu_alpha2	Xentro_alpha2,Galgal_alpha2
CLGD	1	462.66	Gnathostomata	clade			Lepocu_alpha2,Xentro_alpha2,Galgal_alpha2	Chipun_alpha2
CLGD	1	466.99	Cyclostomata	clade			Petmar_chrm54	Parata_chr8
CLGD	1	473.44	Cyclostomata	clade			Petmar_chrm69	Parata_chr14
CLGD	1	445.53	Cyclostomata	clade			Petmar_chrm20	Parata_chr11
CLGD	1	465.84	Cyclostomata	clade			Petmar_chrm63	Parata_chr9
CLGD	1	402.77	Cyclostomata	clade			Petmar_chrm25	Parata_chr10
CLGD	1	344.41	Tetrapoda	clade			Xentro_beta1	Galgal_beta1
CLGD	1	413.27	Osteoichthyes	clade			Lepocu_beta1	Xentro_beta1,Galgal_beta1
CLGD	1	450.29	Gnathostomata	clade			Lepocu_beta1,Xentro_beta1,Galgal_beta1	Chipun_beta1
CLGD	1	339.26	Tetrapoda	clade			Xentro_alpha1	Galgal_alpha1
CLGD	1	418.1	Osteoichthyes	clade			Lepocu_alpha1	Xentro_alpha1,Galgal_alpha1
CLGD	1	469.64	Gnathostomata	clade			Lepocu_alpha1,Xentro_alpha1,Galgal_alpha1	Chipun_alpha1
CLGD	1	521.99	Vertebrata	clade			Petmar_chrm54,Parata_chr8,Petmar_chrm69,Parata_chr14,Petmar_chrm20,Parata_chr11,Petmar_chrm45,Petmar_chrm63,Parata_chr9,Parata_chr4,Petmar_chrm25,Parata_chr10	Lepocu_beta1,Xentro_beta1,Galgal_beta1,Chipun_beta1,Lepocu_alpha1,Xentro_alpha1,Galgal_alpha1,Chipun_alpha1
CLGD	1	326.42	Cephalochordata	clade			Bralan_NA	Braflo_NA
CLGD	1	595.74	Chordata	clade			Lepocu_alpha2,Xentro_alpha2,Galgal_alpha2,Chipun_alpha2,Petmar_chrm54,Parata_chr8,Petmar_chrm69,Parata_chr14,Petmar_chrm20,Parata_chr11,Petmar_chrm45,Petmar_chrm63,Parata_chr9,Parata_chr4,Petmar_chrm25,Parata_chr10,Lepocu_beta1,Xentro_beta1,Galgal_beta1,Chipun_beta1,Lepocu_alpha1,Xentro_alpha1,Galgal_alpha1,Chipun_alpha1	Bralan_NA,Braflo_NA
CLGD	1	601.8	Deuterostomia	clade			Strpur_NA,Sackow_NA,Ptyfla_NA	Lepocu_alpha2,Xentro_alpha2,Galgal_alpha2,Chipun_alpha2,Petmar_chrm54,Parata_chr8,Petmar_chrm69,Parata_chr14,Petmar_chrm20,Parata_chr11,Petmar_chrm45,Petmar_chrm63,Parata_chr9,Parata_chr4,Petmar_chrm25,Parata_chr10,Lepocu_beta1,Xentro_beta1,Galgal_beta1,Chipun_beta1,Lepocu_alpha1,Xentro_alpha1,Galgal_alpha1,Chipun_alpha1,Bralan_NA,Braflo_NA
CLGE	1	502.6	ab_jv	duplication	beta1	alpha1	Xentro_beta1,Lepocu_beta1	Lepocu_alpha1,Xentro_alpha1,Galgal_alpha1,Chipun_alpha1
CLGE	1	510.7	ab_jv	duplication	beta2	alpha2	Lepocu_beta2,Xentro_beta2,Galgal_beta2,Chipun_beta2	Lepocu_alpha2,Xentro_alpha2,Galgal_alpha2,Chipun_alpha2
CLGE	1	511.1	hex_cyc	duplication	chr10,chrm14,chrm48	chrm30,chr1	Petmar_chrm48,Petmar_chrm14,Parata_chr10	Petmar_chrm30,Parata_chr1
CLGE	0	523.1	1R	duplication	beta2,alpha2	chrm30,chrm36,chr13,beta1,alpha1,chrm48,chrm42,chr3,chr10,chr1,chrm14,chrm46	Lepocu_beta2,Xentro_beta2,Galgal_beta2,Chipun_beta2,Lepocu_alpha2,Xentro_alpha2,Galgal_alpha2,Chipun_alpha2	Petmar_chrm48,Petmar_chrm14,Parata_chr10,Petmar_chrm30,Parata_chr1,Petmar_chrm46,Parata_chr3,Petmar_chrm36,Petmar_chrm42,Parata_chr13,Xentro_beta1,Lepocu_beta1,Lepocu_alpha1,Xentro_alpha1,Galgal_alpha1,Chipun_alpha1
CLGE	1	520	hex_cyc	duplication	chrm30,chrm48,chr10,chr1,chrm14	chrm36,chr13,beta1,alpha1,chrm42,chr3,chrm46	Petmar_chrm48,Petmar_chrm14,Parata_chr10,Petmar_chrm30,Parata_chr1	Petmar_chrm46,Parata_chr3,Petmar_chrm36,Petmar_chrm42,Parata_chr13,Xentro_beta1,Lepocu_beta1,Lepocu_alpha1,Xentro_alpha1,Galgal_alpha1,Chipun_alpha1
CLGE	1	499.5	hex_cyc	duplication	chr3,chrm46	chrm36,chrm42,chr13	Petmar_chrm46,Parata_chr3	Petmar_chrm36,Petmar_chrm42,Parata_chr13
CLGE	1	502.06	Hemichordata	clade			Sackow_NA	Ptyfla_NA
CLGE	1	567.89	Ambulacraria	clade			Strpur_NA	Sackow_NA,Ptyfla_NA
CLGE	1	345.26	Tetrapoda	clade			Xentro_beta2	Galgal_beta2
CLGE	1	414.61	Osteoichthyes	clade			Lepocu_beta2	Xentro_beta2,Galgal_beta2
CLGE	1	445.92	Gnathostomata	clade			Lepocu_beta2,Xentro_beta2,Galgal_beta2	Chipun_beta2
CLGE	1	342.45	Tetrapoda	clade			Xentro_alpha2	Galgal_alpha2
CLGE	1	421.43	Osteoichthyes	clade			Lepocu_alpha2	Xentro_alpha2,Galgal_alpha2
CLGE	1	470.05	Gnathostomata	clade			Lepocu_alpha2,Xentro_alpha2,Galgal_alpha2	Chipun_alpha2
CLGE	1	455.65	Cyclostomata	clade			Petmar_chrm14	Parata_chr10
CLGE	1	467.41	Cyclostomata	clade			Petmar_chrm30	Parata_chr1
CLGE	1	476.36	Cyclostomata	clade			Petmar_chrm46	Parata_chr3
CLGE	1	456.85	Cyclostomata	clade			Petmar_chrm42	Parata_chr13
CLGE	1	434.75	Osteoichthyes	clade			Xentro_beta1	Lepocu_beta1
CLGE	1	340.94	Tetrapoda	clade			Xentro_alpha1	Galgal_alpha1
CLGE	1	416.58	Osteoichthyes	clade			Lepocu_alpha1	Xentro_alpha1,Galgal_alpha1
CLGE	1	460.34	Gnathostomata	clade			Lepocu_alpha1,Xentro_alpha1,Galgal_alpha1	Chipun_alpha1
CLGE	1	515	Vertebrata	clade			Petmar_chrm46,Parata_chr3,Petmar_chrm36,Petmar_chrm42,Parata_chr13	Xentro_beta1,Lepocu_beta1,Lepocu_alpha1,Xentro_alpha1,Galgal_alpha1,Chipun_alpha1
CLGE	1	228.14	Cephalochordata	clade			Bralan_NA	Braflo_NA
CLGE	1	589.79	Chordata	clade			Lepocu_beta2,Xentro_beta2,Galgal_beta2,Chipun_beta2,Lepocu_alpha2,Xentro_alpha2,Galgal_alpha2,Chipun_alpha2,Petmar_chrm48,Petmar_chrm14,Parata_chr10,Petmar_chrm30,Parata_chr1,Petmar_chrm46,Parata_chr3,Petmar_chrm36,Petmar_chrm42,Parata_chr13,Xentro_beta1,Lepocu_beta1,Lepocu_alpha1,Xentro_alpha1,Galgal_alpha1,Chipun_alpha1	Bralan_NA,Braflo_NA
CLGE	1	596.09	Deuterostomia	clade			Strpur_NA,Sackow_NA,Ptyfla_NA	Lepocu_beta2,Xentro_beta2,Galgal_beta2,Chipun_beta2,Lepocu_alpha2,Xentro_alpha2,Galgal_alpha2,Chipun_alpha2,Petmar_chrm48,Petmar_chrm14,Parata_chr10,Petmar_chrm30,Parata_chr1,Petmar_chrm46,Parata_chr3,Petmar_chrm36,Petmar_chrm42,Parata_chr13,Xentro_beta1,Lepocu_beta1,Lepocu_alpha1,Xentro_alpha1,Galgal_alpha1,Chipun_alpha1,Bralan_NA,Braflo_NA
CLGF	1	510.1	ab_jv	duplication	beta1	alpha1	Xentro_beta1,Lepocu_beta1,Chipun_beta1	Lepocu_alpha1,Xentro_alpha1,Galgal_alpha1,Chipun_alpha1
CLGF	1	510.8	ab_jv	duplication	beta2	alpha2	Lepocu_beta2,Xentro_beta2,Galgal_beta2,Chipun_beta2	Xentro_alpha2,Lepocu_alpha2,Chipun_alpha2
CLGF	1	528.9	1R	duplication	beta2,chrm16,chr3,alpha2	chr13,chr16,chrm61,beta1,chrm18,alpha1,chr17	Petmar_chrm16,Parata_chr3,Lepocu_beta2,Xentro_beta2,Galgal_beta2,Chipun_beta2,Xentro_alpha2,Lepocu_alpha2,Chipun_alpha2	Petmar_chrm18,Petmar_chrm61,Parata_chr17,Parata_chr16,Parata_chr13,Xentro_beta1,Lepocu_beta1,Chipun_beta1,Lepocu_alpha1,Xentro_alpha1,Galgal_alpha1,Chipun_alpha1
CLGF	1	501.62	Hemichordata	clade			Sackow_NA	Ptyfla_NA
CLGF	1	582.38	Ambulacraria	clade			Strpur_NA	Sackow_NA,Ptyfla_NA
CLGF	1	451.06	Cyclostomata	clade			Petmar_chrm16	Parata_chr3
CLGF	1	337.21	Tetrapoda	clade			Xentro_beta2	Galgal_beta2
CLGF	1	416.95	Osteoichthyes	clade			Lepocu_beta2	Xentro_beta2,Galgal_beta2
CLGF	1	451.26	Gnathostomata	clade			Lepocu_beta2,Xentro_beta2,Galgal_beta2	Chipun_beta2
CLGF	1	419.14	Osteoichthyes	clade			Xentro_alpha2	Lepocu_alpha2
CLGF	1	460.37	Gnathostomata	clade			Xentro_alpha2,Lepocu_alpha2	Chipun_alpha2
CLGF	1	524.69	Vertebrata	clade			Petmar_chrm16,Parata_chr3	Lepocu_beta2,Xentro_beta2,Galgal_beta2,Chipun_beta2,Xentro_alpha2,Lepocu_alpha2,Chipun_alpha2
CLGF	1	356.47	Cyclostomata	clade			Petmar_chrm61	Parata_chr17,Parata_chr16
CLGF	1	414.74	Osteoichthyes	clade			Xentro_beta1	Lepocu_beta1
CLGF	1	452.13	Gnathostomata	clade			Xentro_beta1,Lepocu_beta1	Chipun_beta1
CLGF	1	343.1	Tetrapoda	clade			Xentro_alpha1	Galgal_alpha1
CLGF	1	419.51	Osteoichthyes	clade			Lepocu_alpha1	Xentro_alpha1,Galgal_alpha1
CLGF	1	466.05	Gnathostomata	clade			Lepocu_alpha1,Xentro_alpha1,Galgal_alpha1	Chipun_alpha1
CLGF	1	522.97	Vertebrata	clade			Petmar_chrm18,Petmar_chrm61,Parata_chr17,Parata_chr16,Parata_chr13	Xentro_beta1,Lepocu_beta1,Chipun_beta1,Lepocu_alpha1,Xentro_alpha1,Galgal_alpha1,Chipun_alpha1
CLGF	1	311.01	Cephalochordata	clade			Bralan_NA	Braflo_NA
CLGF	1	602.44	Chordata	clade			Petmar_chrm16,Parata_chr3,Lepocu_beta2,Xentro_beta2,Galgal_beta2,Chipun_beta2,Xentro_alpha2,Lepocu_alpha2,Chipun_alpha2,Petmar_chrm18,Petmar_chrm61,Parata_chr17,Parata_chr16,Parata_chr13,Xentro_beta1,Lepocu_beta1,Chipun_beta1,Lepocu_alpha1,Xentro_alpha1,Galgal_alpha1,Chipun_alpha1	Bralan_NA,Braflo_NA
CLGF	1	610.19	Deuterostomia	clade			Strpur_NA,Sackow_NA,Ptyfla_NA	Petmar_chrm16,Parata_chr3,Lepocu_beta2,Xentro_beta2,Galgal_beta2,Chipun_beta2,Xentro_alpha2,Lepocu_alpha2,Chipun_alpha2,Petmar_chrm18,Petmar_chrm61,Parata_chr17,Parata_chr16,Parata_chr13,Xentro_beta1,Lepocu_beta1,Chipun_beta1,Lepocu_alpha1,Xentro_alpha1,Galgal_alpha1,Chipun_alpha1,Bralan_NA,Braflo_NA
CLGG	1	502.2	ab_jv	duplication	beta2	alpha1	Lepocu_beta2,Galgal_beta2	Lepocu_alpha1,Xentro_alpha1,Galgal_alpha1,Chipun_alpha1
CLGG	1	524.3	hex_cyc	duplication	chrm38,alpha2,chr2,beta2,chr4	alpha1,beta2,chrm5,chr16	Xentro_beta2,Petmar_chrm38,Parata_chr4,Parata_chr2,Lepocu_alpha2,Xentro_alpha2,Galgal_alpha2,Chipun_alpha2	Petmar_chrm5,Parata_chr16,Lepocu_beta2,Galgal_beta2,Lepocu_alpha1,Xentro_alpha1,Galgal_alpha1,Chipun_alpha1
CLGG	1	490.92	Hemichordata	clade			Sackow_NA	Ptyfla_NA
CLGG	1	586.35	Ambulacraria	clade			Strpur_NA	Sackow_NA,Ptyfla_NA
CLGG	1	460.61	Cyclostomata	clade			Petmar_chrm38	Parata_chr4
CLGG	1	336.28	Tetrapoda	clade			Xentro_alpha2	Galgal_alpha2
CLGG	1	417.16	Osteoichthyes	clade			Lepocu_alpha2	Xentro_alpha2,Galgal_alpha2
CLGG	1	452.67	Gnathostomata	clade			Lepocu_alpha2,Xentro_alpha2,Galgal_alpha2	Chipun_alpha2
CLGG	1	519.75	Vertebrata	clade			Petmar_chrm38,Parata_chr4,Parata_chr2	Lepocu_alpha2,Xentro_alpha2,Galgal_alpha2,Chipun_alpha2
CLGG	1	451.19	Cyclostomata	clade			Petmar_chrm5	Parata_chr16
CLGG	1	425	Osteoichthyes	clade			Lepocu_beta2	Galgal_beta2
CLGG	1	340.86	Tetrapoda	clade			Xentro_alpha1	Galgal_alpha1
CLGG	1	416.93	Osteoichthyes	clade			Lepocu_alpha1	Xentro_alpha1,Galgal_alpha1
CLGG	1	456.32	Gnathostomata	clade			Lepocu_alpha1,Xentro_alpha1,Galgal_alpha1	Chipun_alpha1
CLGG	1	519.76	Vertebrata	clade			Petmar_chrm5,Parata_chr16	Lepocu_beta2,Galgal_beta2,Lepocu_alpha1,Xentro_alpha1,Galgal_alpha1,Chipun_alpha1
CLGG	1	242.42	Cephalochordata	clade			Bralan_NA	Braflo_NA
CLGG	1	603.01	Chordata	clade			Xentro_beta2,Petmar_chrm38,Parata_chr4,Parata_chr2,Lepocu_alpha2,Xentro_alpha2,Galgal_alpha2,Chipun_alpha2,Petmar_chrm5,Parata_chr16,Lepocu_beta2,Galgal_beta2,Lepocu_alpha1,Xentro_alpha1,Galgal_alpha1,Chipun_alpha1	Bralan_NA,Braflo_NA
CLGG	1	613.23	Deuterostomia	clade			Strpur_NA,Sackow_NA,Ptyfla_NA	Xentro_beta2,Petmar_chrm38,Parata_chr4,Parata_chr2,Lepocu_alpha2,Xentro_alpha2,Galgal_alpha2,Chipun_alpha2,Petmar_chrm5,Parata_chr16,Lepocu_beta2,Galgal_beta2,Lepocu_alpha1,Xentro_alpha1,Galgal_alpha1,Chipun_alpha1,Bralan_NA,Braflo_NA
CLGH	1	493	ab_jv	duplication	beta1	alpha1	Xentro_beta1,Galgal_beta1,Lepocu_beta1,Chipun_beta1	Lepocu_alpha1,Xentro_alpha1,Galgal_alpha1,Chipun_alpha1
CLGH	0	446.6	ab_jv	duplication	beta1	beta1	Xentro_beta1,Galgal_beta1	Lepocu_beta1,Chipun_beta1
CLGH	1	446.3	hex_cyc	duplication	chr7,chrm37	chr1,chr14,chrm58	Petmar_chrm37,Parata_chr7	Petmar_chrm58,Parata_chr14,Parata_chr1
CLGH	1	524.4	1R	duplication	chr14,chr7,chrm58,chrm37,alpha2,chr1	chr8,beta1,alpha1,chr17,chrm3,chrm43,chrm26,chr2	Petmar_chrm37,Parata_chr7,Petmar_chrm58,Parata_chr14,Parata_chr1,Lepocu_alpha2,Xentro_alpha2,Galgal_alpha2,Chipun_alpha2	Petmar_chrm3,Parata_chr2,Petmar_chrm26,Parata_chr8,Petmar_chrm43,Parata_chr17,Xentro_beta1,Galgal_beta1,Lepocu_beta1,Chipun_beta1,Lepocu_alpha1,Xentro_alpha1,Galgal_alpha1,Chipun_alpha1
CLGH	1	495.6	hex_cyc	duplication	chr8,chrm26	chrm43,chr17	Petmar_chrm26,Parata_chr8	Petmar_chrm43,Parata_chr17
CLGH	1	510.6	hex_cyc	duplication	chr2,chrm3	chrm43,chr8,chrm26,chr17	Petmar_chrm3,Parata_chr2	Petmar_chrm26,Parata_chr8,Petmar_chrm43,Parata_chr17
CLGH	1	485.9	Hemichordata	clade			Sackow_NA	Ptyfla_NA
CLGH	1	559.83	Ambulacraria	clade			Strpur_NA	Sackow_NA,Ptyfla_NA
CLGH	1	417.72	Cyclostomata	clade			Petmar_chrm37	Parata_chr7
CLGH	1	392.31	Cyclostomata	clade			Petmar_chrm58	Parata_chr14
CLGH	1	341.44	Tetrapoda	clade			Xentro_alpha2	Galgal_alpha2
CLGH	1	421.54	Osteoichthyes	clade			Lepocu_alpha2	Xentro_alpha2,Galgal_alpha2
CLGH	1	460.03	Gnathostomata	clade			Lepocu_alpha2,Xentro_alpha2,Galgal_alpha2	Chipun_alpha2
CLGH	1	517.05	Vertebrata	clade			Petmar_chrm37,Parata_chr7,Petmar_chrm58,Parata_chr14,Parata_chr1	Lepocu_alpha2,Xentro_alpha2,Galgal_alpha2,Chipun_alpha2
CLGH	1	452	Cyclostomata	clade			Petmar_chrm3	Parata_chr2
CLGH	1	455.18	Cyclostomata	clade			Petmar_chrm26	Parata_chr8
CLGH	1	450.79	Cyclostomata	clade			Petmar_chrm43	Parata_chr17
CLGH	1	339.87	Tetrapoda	clade			Xentro_beta1	Galgal_beta1
CLGH	1	427.8	Gnathostomata	clade			Lepocu_beta1	Chipun_beta1
CLGH	1	336.92	Tetrapoda	clade			Xentro_alpha1	Galgal_alpha1
CLGH	1	417.41	Osteoichthyes	clade			Lepocu_alpha1	Xentro_alpha1,Galgal_alpha1
CLGH	1	460.83	Gnathostomata	clade			Lepocu_alpha1,Xentro_alpha1,Galgal_alpha1	Chipun_alpha1
CLGH	1	520.48	Vertebrata	clade			Petmar_chrm3,Parata_chr2,Petmar_chrm26,Parata_chr8,Petmar_chrm43,Parata_chr17	Xentro_beta1,Galgal_beta1,Lepocu_beta1,Chipun_beta1,Lepocu_alpha1,Xentro_alpha1,Galgal_alpha1,Chipun_alpha1
CLGH	1	157.69	Cephalochordata	clade			Bralan_NA	Braflo_NA
CLGH	1	591.55	Chordata	clade			Petmar_chrm37,Parata_chr7,Petmar_chrm58,Parata_chr14,Parata_chr1,Lepocu_alpha2,Xentro_alpha2,Galgal_alpha2,Chipun_alpha2,Petmar_chrm3,Parata_chr2,Petmar_chrm26,Parata_chr8,Petmar_chrm43,Parata_chr17,Xentro_beta1,Galgal_beta1,Lepocu_beta1,Chipun_beta1,Lepocu_alpha1,Xentro_alpha1,Galgal_alpha1,Chipun_alpha1	Bralan_NA,Braflo_NA
CLGH	1	592.76	Deuterostomia	clade			Strpur_NA,Sackow_NA,Ptyfla_NA	Petmar_chrm37,Parata_chr7,Petmar_chrm58,Parata_chr14,Parata_chr1,Lepocu_alpha2,Xentro_alpha2,Galgal_alpha2,Chipun_alpha2,Petmar_chrm3,Parata_chr2,Petmar_chrm26,Parata_chr8,Petmar_chrm43,Parata_chr17,Xentro_beta1,Galgal_beta1,Lepocu_beta1,Chipun_beta1,Lepocu_alpha1,Xentro_alpha1,Galgal_alpha1,Chipun_alpha1,Bralan_NA,Braflo_NA
CLGI	0	510.7	ab_jv	duplication	beta1,beta2	alpha1	Lepocu_beta2,Xentro_beta1,Galgal_beta2,Chipun_beta2,Lepocu_beta1,Galgal_beta1,Chipun_beta1	Lepocu_alpha1,Xentro_alpha1,Galgal_alpha1,Chipun_alpha1
CLGI	0	497	ab_jv	duplication	beta1,beta2	beta1	Lepocu_beta2,Xentro_beta1,Galgal_beta2,Chipun_beta2	Lepocu_beta1,Galgal_beta1,Chipun_beta1
CLGI	0	520.5	1R	duplication	alpha2	chr12,beta1,alpha1,chrm9,chr2,beta2,chrm11	Lepocu_alpha2,Xentro_alpha2,Galgal_alpha2,Chipun_alpha2	Petmar_chrm11,Parata_chr2,Petmar_chrm9,Parata_chr12,Lepocu_beta2,Xentro_beta1,Galgal_beta2,Chipun_beta2,Lepocu_beta1,Galgal_beta1,Chipun_beta1,Lepocu_alpha1,Xentro_alpha1,Galgal_alpha1,Chipun_alpha1
CLGI	1	512.8	hex_cyc	duplication	chr2,chrm11	chr12,chrm9	Petmar_chrm11,Parata_chr2	Petmar_chrm9,Parata_chr12
CLGI	1	504.97	Hemichordata	clade			Sackow_NA	Ptyfla_NA
CLGI	1	570.01	Ambulacraria	clade			Strpur_NA	Sackow_NA,Ptyfla_NA
CLGI	1	344.31	Tetrapoda	clade			Xentro_alpha2	Galgal_alpha2
CLGI	1	417.05	Osteoichthyes	clade			Lepocu_alpha2	Xentro_alpha2,Galgal_alpha2
CLGI	1	464.3	Gnathostomata	clade			Lepocu_alpha2,Xentro_alpha2,Galgal_alpha2	Chipun_alpha2
CLGI	1	454.39	Cyclostomata	clade			Petmar_chrm11	Parata_chr2
CLGI	1	452.34	Cyclostomata	clade			Petmar_chrm9	Parata_chr12
CLGI	1	344.54	Tetrapoda	clade			Xentro_beta1	Galgal_beta2
CLGI	1	417.78	Osteoichthyes	clade			Lepocu_beta2	Xentro_beta1,Galgal_beta2
CLGI	1	447.16	Gnathostomata	clade			Lepocu_beta2,Xentro_beta1,Galgal_beta2	Chipun_beta2
CLGI	1	427.02	Osteoichthyes	clade			Lepocu_beta1	Galgal_beta1
CLGI	1	452.88	Gnathostomata	clade			Lepocu_beta1,Galgal_beta1	Chipun_beta1
CLGI	1	343.56	Tetrapoda	clade			Xentro_alpha1	Galgal_alpha1
CLGI	1	415.8	Osteoichthyes	clade			Lepocu_alpha1	Xentro_alpha1,Galgal_alpha1
CLGI	1	451.71	Gnathostomata	clade			Lepocu_alpha1,Xentro_alpha1,Galgal_alpha1	Chipun_alpha1
CLGI	1	516.85	Vertebrata	clade			Petmar_chrm11,Parata_chr2,Petmar_chrm9,Parata_chr12	Lepocu_beta2,Xentro_beta1,Galgal_beta2,Chipun_beta2,Lepocu_beta1,Galgal_beta1,Chipun_beta1,Lepocu_alpha1,Xentro_alpha1,Galgal_alpha1,Chipun_alpha1
CLGI	1	342.63	Cephalochordata	clade			Bralan_NA	Braflo_NA
CLGI	1	592.49	Chordata	clade			Lepocu_alpha2,Xentro_alpha2,Galgal_alpha2,Chipun_alpha2,Petmar_chrm11,Parata_chr2,Petmar_chrm9,Parata_chr12,Lepocu_beta2,Xentro_beta1,Galgal_beta2,Chipun_beta2,Lepocu_beta1,Galgal_beta1,Chipun_beta1,Lepocu_alpha1,Xentro_alpha1,Galgal_alpha1,Chipun_alpha1	Bralan_NA,Braflo_NA
CLGI	1	596.29	Deuterostomia	clade			Strpur_NA,Sackow_NA,Ptyfla_NA	Lepocu_alpha2,Xentro_alpha2,Galgal_alpha2,Chipun_alpha2,Petmar_chrm11,Parata_chr2,Petmar_chrm9,Parata_chr12,Lepocu_beta2,Xentro_beta1,Galgal_beta2,Chipun_beta2,Lepocu_beta1,Galgal_beta1,Chipun_beta1,Lepocu_alpha1,Xentro_alpha1,Galgal_alpha1,Chipun_alpha1,Bralan_NA,Braflo_NA
CLGJ	1	505	ab_jv	duplication	beta1	alpha1	Lepocu_beta1,Xentro_beta1,Galgal_beta1	Lepocu_alpha1,Xentro_alpha1,Galgal_alpha1,Chipun_alpha1
CLGJ	0	507.9	ab_jv	duplication	beta2,alpha2	alpha2	Lepocu_beta2,Galgal_beta2,Xentro_beta2,Galgal_alpha2,Chipun_beta2	Xentro_alpha2,Lepocu_alpha2,Chipun_alpha2
CLGJ	1	512.6	hex_cyc	duplication	chr2,chrm3	chr11,chr6,chrm23,chrm27	Petmar_chrm3,Parata_chr2	Petmar_chrm23,Parata_chr6,Petmar_chrm27,Parata_chr11
CLGJ	1	492.9	hex_cyc	duplication	chr6,chrm23	chr11,chrm27	Petmar_chrm23,Parata_chr6	Petmar_chrm27,Parata_chr11
CLGJ	1	522.3	1R	duplication	beta2,chrm23,alpha2,chrm3,chr2,chr11,chr6,chrm27	chr15,beta1,chrm15,alpha1,chr10,chrm12	Petmar_chrm3,Parata_chr2,Petmar_chrm23,Parata_chr6,Petmar_chrm27,Parata_chr11,Lepocu_beta2,Galgal_beta2,Xentro_beta2,Galgal_alpha2,Chipun_beta2,Xentro_alpha2,Lepocu_alpha2,Chipun_alpha2	Petmar_chrm15,Parata_chr15,Petmar_chrm12,Parata_chr10,Lepocu_beta1,Xentro_beta1,Galgal_beta1,Lepocu_alpha1,Xentro_alpha1,Galgal_alpha1,Chipun_alpha1
CLGJ	1	503.6	hex_cyc	duplication	chrm15,chr15	chrm12,chr10	Petmar_chrm15,Parata_chr15	Petmar_chrm12,Parata_chr10
CLGJ	1	504.2	Hemichordata	clade			Sackow_NA	Ptyfla_NA
CLGJ	1	586.05	Ambulacraria	clade			Strpur_NA	Sackow_NA,Ptyfla_NA
CLGJ	1	406.21	Cyclostomata	clade			Petmar_chrm3	Parata_chr2
CLGJ	1	454.68	Cyclostomata	clade			Petmar_chrm23	Parata_chr6
CLGJ	1	444.21	Cyclostomata	clade			Petmar_chrm27	Parata_chr11
CLGJ	1	339.09	Tetrapoda	clade			Xentro_beta2	Galgal_alpha2
CLGJ	1	415.82	Osteoichthyes	clade			Lepocu_beta2	Galgal_beta2,Xentro_beta2,Galgal_alpha2
CLGJ	1	441.99	Gnathostomata	clade			Lepocu_beta2,Galgal_beta2,Xentro_beta2,Galgal_alpha2	Chipun_beta2
CLGJ	1	423.44	Osteoichthyes	clade			Xentro_alpha2	Lepocu_alpha2
CLGJ	1	462	Gnathostomata	clade			Xentro_alpha2,Lepocu_alpha2	Chipun_alpha2
CLGJ	1	516.79	Vertebrata	clade			Petmar_chrm3,Parata_chr2,Petmar_chrm23,Parata_chr6,Petmar_chrm27,Parata_chr11	Lepocu_beta2,Galgal_beta2,Xentro_beta2,Galgal_alpha2,Chipun_beta2,Xentro_alpha2,Lepocu_alpha2,Chipun_alpha2
CLGJ	1	460.57	Cyclostomata	clade			Petmar_chrm15	Parata_chr15
CLGJ	1	458.35	Cyclostomata	clade			Petmar_chrm12	Parata_chr10
CLGJ	1	340.54	Tetrapoda	clade			Xentro_beta1	Galgal_beta1
CLGJ	1	418.2	Osteoichthyes	clade			Lepocu_beta1	Xentro_beta1,Galgal_beta1
CLGJ	1	343.63	Tetrapoda	clade			Xentro_alpha1	Galgal_alpha1
CLGJ	1	416.44	Osteoichthyes	clade			Lepocu_alpha1	Xentro_alpha1,Galgal_alpha1
CLGJ	1	458.57	Gnathostomata	clade			Lepocu_alpha1,Xentro_alpha1,Galgal_alpha1	Chipun_alpha1
CLGJ	1	517.62	Vertebrata	clade			Petmar_chrm15,Parata_chr15,Petmar_chrm12,Parata_chr10	Lepocu_beta1,Xentro_beta1,Galgal_beta1,Lepocu_alpha1,Xentro_alpha1,Galgal_alpha1,Chipun_alpha1
CLGJ	1	358.75	Cephalochordata	clade			Bralan_NA	Braflo_NA
CLGJ	1	588.32	Chordata	clade			Petmar_chrm3,Parata_chr2,Petmar_chrm23,Parata_chr6,Petmar_chrm27,Parata_chr11,Lepocu_beta2,Galgal_beta2,Xentro_beta2,Galgal_alpha2,Chipun_beta2,Xentro_alpha2,Lepocu_alpha2,Chipun_alpha2,Petmar_chrm15,Parata_chr15,Petmar_chrm12,Parata_chr10,Lepocu_beta1,Xentro_beta1,Galgal_beta1,Lepocu_alpha1,Xentro_alpha1,Galgal_alpha1,Chipun_alpha1	Bralan_NA,Braflo_NA
CLGJ	1	604.65	Deuterostomia	clade			Strpur_NA,Sackow_NA,Ptyfla_NA	Petmar_chrm3,Parata_chr2,Petmar_chrm23,Parata_chr6,Petmar_chrm27,Parata_chr11,Lepocu_beta2,Galgal_beta2,Xentro_beta2,Galgal_alpha2,Chipun_beta2,Xentro_alpha2,Lepocu_alpha2,Chipun_alpha2,Petmar_chrm15,Parata_chr15,Petmar_chrm12,Parata_chr10,Lepocu_beta1,Xentro_beta1,Galgal_beta1,Lepocu_alpha1,Xentro_alpha1,Galgal_alpha1,Chipun_alpha1,Bralan_NA,Braflo_NA
CLGK	1	497.8	ab_jv	duplication	beta1	alpha1	Xentro_beta1,Galgal_beta1,Chipun_beta1	Lepocu_alpha1,Galgal_alpha1,Chipun_alpha1
CLGK	1	512.1	ab_jv	duplication	alpha2	beta2	Lepocu_alpha2,Xentro_alpha2,Galgal_alpha2	Lepocu_beta2,Galgal_beta2,Chipun_beta2
CLGK	1	482.1	hex_cyc	duplication	chrm51,chr2	chr14,chrm60	Petmar_chrm51,Parata_chr2	Petmar_chrm60,Parata_chr14
CLGK	1	522.9	1R	duplication	beta2,alpha2	chrm49,chr14,chr16,chrm51,beta1,alpha1,chrm60,chr2	Lepocu_alpha2,Xentro_alpha2,Galgal_alpha2,Lepocu_beta2,Galgal_beta2,Chipun_beta2	Petmar_chrm49,Parata_chr16,Petmar_chrm51,Parata_chr2,Petmar_chrm60,Parata_chr14,Xentro_beta1,Galgal_beta1,Chipun_beta1,Lepocu_alpha1,Galgal_alpha1,Chipun_alpha1
CLGK	1	513	hex_cyc	duplication	chrm49,chr16	chrm51,chr2,chrm60,chr14	Petmar_chrm49,Parata_chr16	Petmar_chrm51,Parata_chr2,Petmar_chrm60,Parata_chr14
CLGK	1	500.73	Hemichordata	clade			Sackow_NA	Ptyfla_NA
CLGK	1	580.04	Ambulacraria	clade			Strpur_NA	Sackow_NA,Ptyfla_NA
CLGK	1	342.95	Tetrapoda	clade			Xentro_alpha2	Galgal_alpha2
CLGK	1	433.17	Osteoichthyes	clade			Lepocu_alpha2	Xentro_alpha2,Galgal_alpha2
CLGK	1	418.93	Osteoichthyes	clade			Lepocu_beta2	Galgal_beta2
CLGK	1	450.62	Gnathostomata	clade			Lepocu_beta2,Galgal_beta2	Chipun_beta2
CLGK	1	457.47	Cyclostomata	clade			Petmar_chrm49	Parata_chr16
CLGK	1	448.32	Cyclostomata	clade			Petmar_chrm51	Parata_chr2
CLGK	1	467.86	Cyclostomata	clade			Petmar_chrm60	Parata_chr14
CLGK	1	331.3	Tetrapoda	clade			Xentro_beta1	Galgal_beta1
CLGK	1	423.88	Gnathostomata	clade			Xentro_beta1,Galgal_beta1	Chipun_beta1
CLGK	1	423.63	Osteoichthyes	clade			Lepocu_alpha1	Galgal_alpha1
CLGK	1	458.44	Gnathostomata	clade			Lepocu_alpha1,Galgal_alpha1	Chipun_alpha1
CLGK	1	518.86	Vertebrata	clade			Petmar_chrm49,Parata_chr16,Petmar_chrm51,Parata_chr2,Petmar_chrm60,Parata_chr14	Xentro_beta1,Galgal_beta1,Chipun_beta1,Lepocu_alpha1,Galgal_alpha1,Chipun_alpha1
CLGK	1	338.87	Cephalochordata	clade			Bralan_NA	Braflo_NA
CLGK	1	587.61	Chordata	clade			Lepocu_alpha2,Xentro_alpha2,Galgal_alpha2,Lepocu_beta2,Galgal_beta2,Chipun_beta2,Petmar_chrm49,Parata_chr16,Petmar_chrm51,Parata_chr2,Petmar_chrm60,Parata_chr14,Xentro_beta1,Galgal_beta1,Chipun_beta1,Lepocu_alpha1,Galgal_alpha1,Chipun_alpha1	Bralan_NA,Braflo_NA
CLGK	1	598.14	Deuterostomia	clade			Strpur_NA,Sackow_NA,Ptyfla_NA	Lepocu_alpha2,Xentro_alpha2,Galgal_alpha2,Lepocu_beta2,Galgal_beta2,Chipun_beta2,Petmar_chrm49,Parata_chr16,Petmar_chrm51,Parata_chr2,Petmar_chrm60,Parata_chr14,Xentro_beta1,Galgal_beta1,Chipun_beta1,Lepocu_alpha1,Galgal_alpha1,Chipun_alpha1,Bralan_NA,Braflo_NA
CLGL	1	510.8	ab_jv	duplication	beta1	alpha1	Xentro_beta1,Lepocu_beta1,Chipun_beta1	Xentro_alpha1,Lepocu_alpha1,Chipun_alpha1
CLGL	1	510	ab_jv	duplication	beta2	alpha2	Lepocu_beta2,Galgal_beta2,Chipun_beta2	Lepocu_alpha2,Galgal_alpha2,Chipun_alpha2
CLGL	1	529.2	1R	duplication	beta2,chr7,alpha2,chrm1,chrm35,chrm44,chr11,chr1	beta1,alpha1	Petmar_chrm35,Parata_chr7,Petmar_chrm44,Parata_chr11,Petmar_chrm1,Parata_chr1,Lepocu_beta2,Galgal_beta2,Chipun_beta2,Lepocu_alpha2,Galgal_alpha2,Chipun_alpha2	Xentro_beta1,Lepocu_beta1,Chipun_beta1,Xentro_alpha1,Lepocu_alpha1,Chipun_alpha1
CLGL	1	489.6	hex_cyc	duplication	chrm44,chr11	chrm1,chr1	Petmar_chrm44,Parata_chr11	Petmar_chrm1,Parata_chr1
CLGL	1	510.7	hex_cyc	duplication	chr7,chrm35	chrm44,chr11,chrm1,chr1	Petmar_chrm35,Parata_chr7	Petmar_chrm44,Parata_chr11,Petmar_chrm1,Parata_chr1
CLGL	1	504	Hemichordata	clade			Sackow_NA	Ptyfla_NA
CLGL	1	576.92	Ambulacraria	clade			Strpur_NA	Sackow_NA,Ptyfla_NA
CLGL	1	478.35	Cyclostomata	clade			Petmar_chrm35	Parata_chr7
CLGL	1	463.5	Cyclostomata	clade			Petmar_chrm44	Parata_chr11
CLGL	1	460.86	Cyclostomata	clade			Petmar_chrm1	Parata_chr1
CLGL	1	415.32	Osteoichthyes	clade			Lepocu_beta2	Galgal_beta2
CLGL	1	451.64	Gnathostomata	clade			Lepocu_beta2,Galgal_beta2	Chipun_beta2
CLGL	1	422.95	Osteoichthyes	clade			Lepocu_alpha2	Galgal_alpha2
CLGL	1	465.29	Gnathostomata	clade			Lepocu_alpha2,Galgal_alpha2	Chipun_alpha2
CLGL	1	524.65	Vertebrata	clade			Petmar_chrm35,Parata_chr7,Petmar_chrm44,Parata_chr11,Petmar_chrm1,Parata_chr1	Lepocu_beta2,Galgal_beta2,Chipun_beta2,Lepocu_alpha2,Galgal_alpha2,Chipun_alpha2
CLGL	1	424.34	Osteoichthyes	clade			Xentro_beta1	Lepocu_beta1
CLGL	1	451.61	Gnathostomata	clade			Xentro_beta1,Lepocu_beta1	Chipun_beta1
CLGL	1	416.96	Osteoichthyes	clade			Xentro_alpha1	Lepocu_alpha1
CLGL	1	457.68	Gnathostomata	clade			Xentro_alpha1,Lepocu_alpha1	Chipun_alpha1
CLGL	1	268.63	Cephalochordata	clade			Bralan_NA	Braflo_NA
CLGL	1	594.75	Chordata	clade			Petmar_chrm35,Parata_chr7,Petmar_chrm44,Parata_chr11,Petmar_chrm1,Parata_chr1,Lepocu_beta2,Galgal_beta2,Chipun_beta2,Lepocu_alpha2,Galgal_alpha2,Chipun_alpha2,Xentro_beta1,Lepocu_beta1,Chipun_beta1,Xentro_alpha1,Lepocu_alpha1,Chipun_alpha1	Bralan_NA,Braflo_NA
CLGL	1	603.65	Deuterostomia	clade			Strpur_NA,Sackow_NA,Ptyfla_NA	Petmar_chrm35,Parata_chr7,Petmar_chrm44,Parata_chr11,Petmar_chrm1,Parata_chr1,Lepocu_beta2,Galgal_beta2,Chipun_beta2,Lepocu_alpha2,Galgal_alpha2,Chipun_alpha2,Xentro_beta1,Lepocu_beta1,Chipun_beta1,Xentro_alpha1,Lepocu_alpha1,Chipun_alpha1,Bralan_NA,Braflo_NA
CLGM	1	507	ab_jv	duplication	beta1	alpha1	Xentro_beta1,Lepocu_beta1,Chipun_beta1	Lepocu_alpha1,Xentro_alpha1,Galgal_alpha1,Chipun_alpha1
CLGM	0	515.7	1R	duplication	chr15,chr2,chrm22,chrm59,chrm50,alpha2,chrm74,chr6	beta1,alpha1	Petmar_chrm22,Parata_chr6,Petmar_chrm74,Parata_chr2,Petmar_chrm50,Petmar_chrm59,Parata_chr15,Lepocu_alpha2,Xentro_alpha2,Galgal_alpha2,Chipun_alpha2	Xentro_beta1,Lepocu_beta1,Chipun_beta1,Lepocu_alpha1,Xentro_alpha1,Galgal_alpha1,Chipun_alpha1
CLGM	0	513.4	hex_cyc	duplication	chr6,chrm22	chr15,chrm59,chr2,chrm50,alpha2,chrm74	Petmar_chrm22,Parata_chr6	Petmar_chrm74,Parata_chr2,Petmar_chrm50,Petmar_chrm59,Parata_chr15,Lepocu_alpha2,Xentro_alpha2,Galgal_alpha2,Chipun_alpha2
CLGM	1	494.4	hex_cyc	duplication	chrm74,chr2	chrm50,chr15,chrm59	Petmar_chrm74,Parata_chr2	Petmar_chrm50,Petmar_chrm59,Parata_chr15
CLGM	1	509.48	Hemichordata	clade			Sackow_NA	Ptyfla_NA
CLGM	1	575.33	Ambulacraria	clade			Strpur_NA	Sackow_NA,Ptyfla_NA
CLGM	1	454.33	Cyclostomata	clade			Petmar_chrm22	Parata_chr6
CLGM	1	436.7	Cyclostomata	clade			Petmar_chrm74	Parata_chr2
CLGM	1	419.69	Cyclostomata	clade			Petmar_chrm59	Parata_chr15
CLGM	1	342.53	Tetrapoda	clade			Xentro_alpha2	Galgal_alpha2
CLGM	1	416.03	Osteoichthyes	clade			Lepocu_alpha2	Xentro_alpha2,Galgal_alpha2
CLGM	1	446.91	Gnathostomata	clade			Lepocu_alpha2,Xentro_alpha2,Galgal_alpha2	Chipun_alpha2
CLGM	1	508.6	Vertebrata	clade			Petmar_chrm74,Parata_chr2,Petmar_chrm50,Petmar_chrm59,Parata_chr15	Lepocu_alpha2,Xentro_alpha2,Galgal_alpha2,Chipun_alpha2
CLGM	1	416.1	Osteoichthyes	clade			Xentro_beta1	Lepocu_beta1
CLGM	1	436.73	Gnathostomata	clade			Xentro_beta1,Lepocu_beta1	Chipun_beta1
CLGM	1	337.23	Tetrapoda	clade			Xentro_alpha1	Galgal_alpha1
CLGM	1	427.52	Osteoichthyes	clade			Lepocu_alpha1	Xentro_alpha1,Galgal_alpha1
CLGM	1	465.04	Gnathostomata	clade			Lepocu_alpha1,Xentro_alpha1,Galgal_alpha1	Chipun_alpha1
CLGM	1	243.85	Cephalochordata	clade			Bralan_NA	Braflo_NA
CLGM	1	586.73	Chordata	clade			Petmar_chrm22,Parata_chr6,Petmar_chrm74,Parata_chr2,Petmar_chrm50,Petmar_chrm59,Parata_chr15,Lepocu_alpha2,Xentro_alpha2,Galgal_alpha2,Chipun_alpha2,Xentro_beta1,Lepocu_beta1,Chipun_beta1,Lepocu_alpha1,Xentro_alpha1,Galgal_alpha1,Chipun_alpha1	Bralan_NA,Braflo_NA
CLGM	1	601.08	Deuterostomia	clade			Strpur_NA,Sackow_NA,Ptyfla_NA	Petmar_chrm22,Parata_chr6,Petmar_chrm74,Parata_chr2,Petmar_chrm50,Petmar_chrm59,Parata_chr15,Lepocu_alpha2,Xentro_alpha2,Galgal_alpha2,Chipun_alpha2,Xentro_beta1,Lepocu_beta1,Chipun_beta1,Lepocu_alpha1,Xentro_alpha1,Galgal_alpha1,Chipun_alpha1,Bralan_NA,Braflo_NA
CLGN	1	507.9	ab_jv	duplication	beta1	alpha1	Lepocu_beta1,Xentro_beta1,Galgal_beta1,Chipun_beta1	Lepocu_alpha1,Xentro_alpha1,Galgal_alpha1,Chipun_alpha1
CLGN	0	519.3	1R	duplication	chrm55,chr15,alpha2,chr1,chrm67	beta1,alpha1	Petmar_chrm67,Parata_chr15,Petmar_chrm55,Parata_chr1,Lepocu_alpha2,Xentro_alpha2,Galgal_alpha2,Chipun_alpha2	Lepocu_beta1,Xentro_beta1,Galgal_beta1,Chipun_beta1,Lepocu_alpha1,Xentro_alpha1,Galgal_alpha1,Chipun_alpha1
CLGN	1	511.6	hex_cyc	duplication	chrm70,chr3	chr17,chr9,chr6,chrm64,chrm47	Petmar_chrm70,Parata_chr3	Petmar_chrm64,Parata_chr9,Petmar_chrm47,Parata_chr6,Parata_chr17
CLGN	1	489.5	hex_cyc	duplication	chr9,chrm64	chr6,chr17,chrm47	Petmar_chrm64,Parata_chr9	Petmar_chrm47,Parata_chr6,Parata_chr17
CLGN	0	523.9	1R	duplication	chrm70,chr17,chr9,chr3,chr6,chrm64,chrm47	chrm55,chr15,beta1,alpha1,alpha2,chr1,chrm67	Petmar_chrm70,Parata_chr3,Petmar_chrm64,Parata_chr9,Petmar_chrm47,Parata_chr6,Parata_chr17	Petmar_chrm67,Parata_chr15,Petmar_chrm55,Parata_chr1,Lepocu_alpha2,Xentro_alpha2,Galgal_alpha2,Chipun_alpha2,Lepocu_beta1,Xentro_beta1,Galgal_beta1,Chipun_beta1,Lepocu_alpha1,Xentro_alpha1,Galgal_alpha1,Chipun_alpha1
CLGN	1	503.13	Hemichordata	clade			Sackow_NA	Ptyfla_NA
CLGN	1	581.47	Ambulacraria	clade			Strpur_NA	Sackow_NA,Ptyfla_NA
CLGN	1	462.48	Cyclostomata	clade			Petmar_chrm70	Parata_chr3
CLGN	1	469.69	Cyclostomata	clade			Petmar_chrm64	Parata_chr9
CLGN	1	460.38	Cyclostomata	clade			Petmar_chrm47	Parata_chr6
CLGN	1	434.98	Cyclostomata	clade			Petmar_chrm55	Parata_chr1
CLGN	1	335.21	Tetrapoda	clade			Xentro_alpha2	Galgal_alpha2
CLGN	1	416.97	Osteoichthyes	clade			Lepocu_alpha2	Xentro_alpha2,Galgal_alpha2
CLGN	1	458.37	Gnathostomata	clade			Lepocu_alpha2,Xentro_alpha2,Galgal_alpha2	Chipun_alpha2
CLGN	1	513.49	Vertebrata	clade			Petmar_chrm67,Parata_chr15,Petmar_chrm55,Parata_chr1	Lepocu_alpha2,Xentro_alpha2,Galgal_alpha2,Chipun_alpha2
CLGN	1	346.86	Tetrapoda	clade			Xentro_beta1	Galgal_beta1
CLGN	1	404.97	Osteoichthyes	clade			Lepocu_beta1	Xentro_beta1,Galgal_beta1
CLGN	1	439.43	Gnathostomata	clade			Lepocu_beta1,Xentro_beta1,Galgal_beta1	Chipun_beta1
CLGN	1	342.34	Tetrapoda	clade			Xentro_alpha1	Galgal_alpha1
CLGN	1	426.62	Osteoichthyes	clade			Lepocu_alpha1	Xentro_alpha1,Galgal_alpha1
CLGN	1	465.89	Gnathostomata	clade			Lepocu_alpha1,Xentro_alpha1,Galgal_alpha1	Chipun_alpha1
CLGN	1	343.37	Cephalochordata	clade			Bralan_NA	Braflo_NA
CLGN	1	591.72	Chordata	clade			Petmar_chrm70,Parata_chr3,Petmar_chrm64,Parata_chr9,Petmar_chrm47,Parata_chr6,Parata_chr17,Petmar_chrm67,Parata_chr15,Petmar_chrm55,Parata_chr1,Lepocu_alpha2,Xentro_alpha2,Galgal_alpha2,Chipun_alpha2,Lepocu_beta1,Xentro_beta1,Galgal_beta1,Chipun_beta1,Lepocu_alpha1,Xentro_alpha1,Galgal_alpha1,Chipun_alpha1	Bralan_NA,Braflo_NA
CLGN	1	604.48	Deuterostomia	clade			Strpur_NA,Sackow_NA,Ptyfla_NA	Petmar_chrm70,Parata_chr3,Petmar_chrm64,Parata_chr9,Petmar_chrm47,Parata_chr6,Parata_chr17,Petmar_chrm67,Parata_chr15,Petmar_chrm55,Parata_chr1,Lepocu_alpha2,Xentro_alpha2,Galgal_alpha2,Chipun_alpha2,Lepocu_beta1,Xentro_beta1,Galgal_beta1,Chipun_beta1,Lepocu_alpha1,Xentro_alpha1,Galgal_alpha1,Chipun_alpha1,Bralan_NA,Braflo_NA
CLGO	1	509	ab_jv	duplication	beta2	alpha2	Xentro_beta2,Lepocu_beta2,Chipun_beta2	Lepocu_alpha2,Galgal_alpha2,Chipun_alpha2
CLGO	1	507.4	hex_cyc	duplication	chrm65,chr5	chr1,chrm7,chr7	Petmar_chrm65,Parata_chr5	Parata_chr7,Petmar_chrm7,Parata_chr1
CLGO	1	508.4	hex_cyc	duplication	chrm24,chr6	chrm21,chr15	Petmar_chrm24,Parata_chr6	Petmar_chrm21,Parata_chr15
CLGO	1	534.3	1R	duplication	chr7,chrm65,chr5,alpha2,chr1,chrm7,beta2	chrm24,chr15,alpha1,chrm21,chr6	Petmar_chrm65,Parata_chr5,Parata_chr7,Petmar_chrm7,Parata_chr1,Xentro_beta2,Lepocu_beta2,Chipun_beta2,Lepocu_alpha2,Galgal_alpha2,Chipun_alpha2	Petmar_chrm24,Parata_chr6,Petmar_chrm21,Parata_chr15,Lepocu_alpha1,Galgal_alpha1,Chipun_alpha1
CLGO	1	501.82	Hemichordata	clade			Sackow_NA	Ptyfla_NA
CLGO	1	574.67	Ambulacraria	clade			Strpur_NA	Sackow_NA,Ptyfla_NA
CLGO	1	463.71	Cyclostomata	clade			Petmar_chrm65	Parata_chr5
CLGO	1	441.41	Cyclostomata	clade			Petmar_chrm7	Parata_chr1
CLGO	1	416.19	Osteoichthyes	clade			Xentro_beta2	Lepocu_beta2
CLGO	1	439.2	Gnathostomata	clade			Xentro_beta2,Lepocu_beta2	Chipun_beta2
CLGO	1	420.73	Osteoichthyes	clade			Lepocu_alpha2	Galgal_alpha2
CLGO	1	462.38	Gnathostomata	clade			Lepocu_alpha2,Galgal_alpha2	Chipun_alpha2
CLGO	1	529	Vertebrata	clade			Petmar_chrm65,Parata_chr5,Parata_chr7,Petmar_chrm7,Parata_chr1	Xentro_beta2,Lepocu_beta2,Chipun_beta2,Lepocu_alpha2,Galgal_alpha2,Chipun_alpha2
CLGO	1	457.75	Cyclostomata	clade			Petmar_chrm24	Parata_chr6
CLGO	1	453.89	Cyclostomata	clade			Petmar_chrm21	Parata_chr15
CLGO	1	418.04	Osteoichthyes	clade			Lepocu_alpha1	Galgal_alpha1
CLGO	1	457.92	Gnathostomata	clade			Lepocu_alpha1,Galgal_alpha1	Chipun_alpha1
CLGO	1	527.98	Vertebrata	clade			Petmar_chrm24,Parata_chr6,Petmar_chrm21,Parata_chr15	Lepocu_alpha1,Galgal_alpha1,Chipun_alpha1
CLGO	1	324.58	Cephalochordata	clade			Bralan_NA	Braflo_NA
CLGO	1	604.08	Chordata	clade			Petmar_chrm65,Parata_chr5,Parata_chr7,Petmar_chrm7,Parata_chr1,Xentro_beta2,Lepocu_beta2,Chipun_beta2,Lepocu_alpha2,Galgal_alpha2,Chipun_alpha2,Petmar_chrm24,Parata_chr6,Petmar_chrm21,Parata_chr15,Lepocu_alpha1,Galgal_alpha1,Chipun_alpha1	Bralan_NA,Braflo_NA
CLGO	1	608.02	Deuterostomia	clade			Strpur_NA,Sackow_NA,Ptyfla_NA	Petmar_chrm65,Parata_chr5,Parata_chr7,Petmar_chrm7,Parata_chr1,Xentro_beta2,Lepocu_beta2,Chipun_beta2,Lepocu_alpha2,Galgal_alpha2,Chipun_alpha2,Petmar_chrm24,Parata_chr6,Petmar_chrm21,Parata_chr15,Lepocu_alpha1,Galgal_alpha1,Chipun_alpha1,Bralan_NA,Braflo_NA
CLGP	1	516.9	hex_cyc	duplication	chr3,alpha2,chrm28	alpha1,beta1,chrm39,chr4	Petmar_chrm28,Parata_chr3,Lepocu_alpha2,Xentro_alpha2,Galgal_alpha2,Chipun_alpha2	Petmar_chrm39,Parata_chr4,Lepocu_alpha1,Xentro_alpha1,Lepocu_beta1,Galgal_beta1,Galgal_alpha1,Chipun_alpha1
CLGP	1	502.93	Hemichordata	clade			Sackow_NA	Ptyfla_NA
CLGP	1	578.32	Ambulacraria	clade			Strpur_NA	Sackow_NA,Ptyfla_NA
CLGP	1	438.53	Cyclostomata	clade			Petmar_chrm28	Parata_chr3
CLGP	1	345.67	Tetrapoda	clade			Xentro_alpha2	Galgal_alpha2
CLGP	1	419.21	Osteoichthyes	clade			Lepocu_alpha2	Xentro_alpha2,Galgal_alpha2
CLGP	1	447.24	Gnathostomata	clade			Lepocu_alpha2,Xentro_alpha2,Galgal_alpha2	Chipun_alpha2
CLGP	1	508.36	Vertebrata	clade			Petmar_chrm28,Parata_chr3	Lepocu_alpha2,Xentro_alpha2,Galgal_alpha2,Chipun_alpha2
CLGP	1	448.24	Cyclostomata	clade			Petmar_chrm39	Parata_chr4
CLGP	1	356.31	Osteoichthyes	clade			Lepocu_beta1	Galgal_beta1
CLGP	1	471	Gnathostomata	clade			Lepocu_alpha1,Xentro_alpha1,Lepocu_beta1,Galgal_beta1,Galgal_alpha1	Chipun_alpha1
CLGP	1	512.87	Vertebrata	clade			Petmar_chrm39,Parata_chr4	Lepocu_alpha1,Xentro_alpha1,Lepocu_beta1,Galgal_beta1,Galgal_alpha1,Chipun_alpha1
CLGP	1	358.56	Cephalochordata	clade			Bralan_NA	Braflo_NA
CLGP	1	587.62	Chordata	clade			Petmar_chrm28,Parata_chr3,Lepocu_alpha2,Xentro_alpha2,Galgal_alpha2,Chipun_alpha2,Petmar_chrm39,Parata_chr4,Lepocu_alpha1,Xentro_alpha1,Lepocu_beta1,Galgal_beta1,Galgal_alpha1,Chipun_alpha1	Bralan_NA,Braflo_NA
CLGP	1	597.25	Deuterostomia	clade			Strpur_NA,Sackow_NA,Ptyfla_NA	Petmar_chrm28,Parata_chr3,Lepocu_alpha2,Xentro_alpha2,Galgal_alpha2,Chipun_alpha2,Petmar_chrm39,Parata_chr4,Lepocu_alpha1,Xentro_alpha1,Lepocu_beta1,Galgal_beta1,Galgal_alpha1,Chipun_alpha1,Bralan_NA,Braflo_NA
CLGQ	1	507.9	ab_jv	duplication	beta1	alpha1	Lepocu_beta1,Galgal_beta1,Chipun_beta1	Lepocu_alpha1,Xentro_alpha1,Galgal_alpha1,Chipun_alpha1
CLGQ	1	508.1	ab_jv	duplication	beta2	alpha2	Lepocu_beta2,Galgal_beta2,Chipun_beta2	Lepocu_alpha2,Xentro_alpha2,Galgal_alpha2,Chipun_alpha2
CLGQ	1	523.9	1R	duplication	chrm41,beta2,chr3,alpha2	chrm8,beta1,chr6,alpha1	Petmar_chrm41,Parata_chr3,Lepocu_beta2,Galgal_beta2,Chipun_beta2,Lepocu_alpha2,Xentro_alpha2,Galgal_alpha2,Chipun_alpha2	Petmar_chrm8,Parata_chr6,Lepocu_beta1,Galgal_beta1,Chipun_beta1,Lepocu_alpha1,Xentro_alpha1,Galgal_alpha1,Chipun_alpha1
CLGQ	1	505.85	Hemichordata	clade			Sackow_NA	Ptyfla_NA
CLGQ	1	568.64	Ambulacraria	clade			Strpur_NA	Sackow_NA,Ptyfla_NA
CLGQ	1	468.75	Cyclostomata	clade			Petmar_chrm41	Parata_chr3
CLGQ	1	416.24	Osteoichthyes	clade			Lepocu_beta2	Galgal_beta2
CLGQ	1	438.19	Gnathostomata	clade			Lepocu_beta2,Galgal_beta2	Chipun_beta2
CLGQ	1	340.61	Tetrapoda	clade			Xentro_alpha2	Galgal_alpha2
CLGQ	1	422.62	Osteoichthyes	clade			Lepocu_alpha2	Xentro_alpha2,Galgal_alpha2
CLGQ	1	462.89	Gnathostomata	clade			Lepocu_alpha2,Xentro_alpha2,Galgal_alpha2	Chipun_alpha2
CLGQ	1	519.7	Vertebrata	clade			Petmar_chrm41,Parata_chr3	Lepocu_beta2,Galgal_beta2,Chipun_beta2,Lepocu_alpha2,Xentro_alpha2,Galgal_alpha2,Chipun_alpha2
CLGQ	1	458.71	Cyclostomata	clade			Petmar_chrm8	Parata_chr6
CLGQ	1	415.34	Osteoichthyes	clade			Lepocu_beta1	Galgal_beta1
CLGQ	1	439.97	Gnathostomata	clade			Lepocu_beta1,Galgal_beta1	Chipun_beta1
CLGQ	1	339.98	Tetrapoda	clade			Xentro_alpha1	Galgal_alpha1
CLGQ	1	422.59	Osteoichthyes	clade			Lepocu_alpha1	Xentro_alpha1,Galgal_alpha1
CLGQ	1	463.59	Gnathostomata	clade			Lepocu_alpha1,Xentro_alpha1,Galgal_alpha1	Chipun_alpha1
CLGQ	1	517.75	Vertebrata	clade			Petmar_chrm8,Parata_chr6	Lepocu_beta1,Galgal_beta1,Chipun_beta1,Lepocu_alpha1,Xentro_alpha1,Galgal_alpha1,Chipun_alpha1
CLGQ	1	338.68	Cephalochordata	clade			Bralan_NA	Braflo_NA
CLGQ	1	585.53	Chordata	clade			Petmar_chrm41,Parata_chr3,Lepocu_beta2,Galgal_beta2,Chipun_beta2,Lepocu_alpha2,Xentro_alpha2,Galgal_alpha2,Chipun_alpha2,Petmar_chrm8,Parata_chr6,Lepocu_beta1,Galgal_beta1,Chipun_beta1,Lepocu_alpha1,Xentro_alpha1,Galgal_alpha1,Chipun_alpha1	Bralan_NA,Braflo_NA
CLGQ	1	593.03	Deuterostomia	clade			Strpur_NA,Sackow_NA,Ptyfla_NA	Petmar_chrm41,Parata_chr3,Lepocu_beta2,Galgal_beta2,Chipun_beta2,Lepocu_alpha2,Xentro_alpha2,Galgal_alpha2,Chipun_alpha2,Petmar_chrm8,Parata_chr6,Lepocu_beta1,Galgal_beta1,Chipun_beta1,Lepocu_alpha1,Xentro_alpha1,Galgal_alpha1,Chipun_alpha1,Bralan_NA,Braflo_NA
