# Supplementary material for: The hagfish genome and the evolution of vertebrates
Source: Nature. 2024 Jan 23;627(8005):811–20. doi: 10.1038/s41586-024-07070-3 (PMC10972751; doi:10.1038/s41586-024-07070-3)
Supplement: Supplementary file 7 — Source Data Fig. 3 [file 41586_2024_7070_MOESM7_ESM.xlsx]

## Sheet: Fig4b
FID	NbGenes	NbSpecies	NbDesc	Strata	Losses	Eata_names	Hsa_names	gids	Panther	Gar_ids	Frog_ids
OG_1	21	20	23	Deuterostomia	Ptyfla,Eptbur,Amical	POLR2H	POLR2H	EA33602	PTHR10917	ENSLOCG00000008946	polr2h
OG_2	23	22	23	Deuterostomia	Amical	COPB1-1	COPB1	EA45752	PTHR10635	ENSLOCG00000003198	copb1
OG_3	20	20	23	Deuterostomia	Sackow,Amical,Xentro	YIPF4	YIPF4	EA48129	PTHR21236	ENSLOCG00000016640
OG_4	31	20	23	Deuterostomia	Letrei,Amical,Galgal	SYMPK-2,SYMPK-3,SYMPK-1,SYMPK-4	SYMPK	EA59309,EA59730,EA58135,EA60811	PTHR15245	ENSLOCG00000014229,ENSLOCG00000014228	sympk
OG_5	20	16	23	Deuterostomia	Cyclostomata,Holostei		SYNJ2BP-COX16,SYNJ2BP				synj2bp
OG_6	21	20	23	Deuterostomia	Braflo,Letrei,Amical	VTI1B	VTI1B	EA36571	PTHR21230	ENSLOCG00000014187	vti1b
OG_7	20	20	23	Deuterostomia	Ptyfla,Letrei,Amical	PDE6D	PDE6D	EA60453	PTHR12976	ENSLOCG00000001371	pde6d
OG_8	24	20	23	Deuterostomia	Ptyfla,Letrei,Amical	FARSB	FARSB	EA11818	PTHR10947	ENSLOCG00000004136	farsb
OG_9	25	21	23	Deuterostomia	Amical,Homsap	DDB1-2		EA47525	PTHR10644	ENSLOCG00000007566	sf3b3
OG_10	24	21	23	Deuterostomia	Letrei,Amical	Unchar_3976,NBN	NBN	EA15502,EA13265	PTHR12162	ENSLOCG00000010276	nbn-like
OG_11	19	15	23	Deuterostomia	Echinodermata,Ptyfla,Parata,Calmil,Holostei,Galgal		PAQR4				paqr4-like
OG_12	21	18	23	Deuterostomia	Ptyfla,Letrei,Holostei,Galgal	DNAJC30	DNAJC30	EA57319	PTHR44873		dnajc30
OG_13	9	5	23	Deuterostomia	Echinodermata,Vertebrata
OG_14	62	22	23	Deuterostomia	Amical	HHEX	HHEX	EA44893	PTHR24324	ENSLOCG00000007051	hhex
OG_15	24	22	23	Deuterostomia	Amical	COMMD6	COMMD6	EA19451	PTHR16231	ENSLOCG00000011386	commd6
OG_16	22	21	23	Deuterostomia	Amical,Galgal	TBCB	TBCB	EA10916	PTHR18916	ENSLOCG00000014843	tbcb
OG_17	21	21	23	Deuterostomia	Letrei,Amical	MED6	MED6	EA48107	PTHR13104	ENSLOCG00000014035	med6
OG_18	26	22	23	Deuterostomia	Amical	BRAT1	BRAT1	EA67403	PTHR21331	ENSLOCG00000004235	brat1
OG_19	33	21	23	Deuterostomia	Letrei,Amical	SMG6	SMG6	EA61353	PTHR15696	ENSLOCG00000006448	smg6
OG_20	37	20	23	Deuterostomia	Ptyfla,Amical,Galgal	CD63-3,CD63-2,CD63-1	CD63	EA36718,EA26735,EA26590	PTHR19282	ENSLOCG00000004424,ENSLOCG00000011906	cd63
OG_21	69	7	23	Deuterostomia	Vertebrata
OG_22	42	22	23	Deuterostomia	Amical	SYT16,Unchar_14026	SYT14,SYT16	EA52987,EA54052	PTHR46129	ENSLOCG00000017181,ENSLOCG00000010174	syt16-like
OG_23	20	20	23	Deuterostomia	Ptyfla,Letrei,Amical	PSMA4	PSMA4	EA63838	PTHR11599	ENSLOCG00000015026	psma4
OG_24	24	22	23	Deuterostomia	Amical	TMED2	TMED2	EA73944	PTHR22811	ENSLOCG00000005792	tmed2
OG_25	21	19	23	Deuterostomia	Letrei,Calmil,Amical,Xentro	MTO1	MTO1	EA45199	PTHR11806	ENSLOCG00000000453
OG_26	39	22	23	Deuterostomia	Amical	GCN1-2,GCN1-1	GCN1	EA41427,EA41419	PTHR23346	ENSLOCG00000001671,ENSLOCG00000001658,ENSLOCG00000001651	gcn1l1
OG_27	27	20	23	Deuterostomia	Braflo,Letrei,Amical	POT1	POT1	EA10220	PTHR14513	ENSLOCG00000015853	pot1
OG_28	23	20	23	Deuterostomia	Braflo,Letrei,Amical	FOXM1	FOXM1	EA83554	PTHR46878	ENSLOCG00000003497,ENSLOCG00000016556	foxm1
OG_29	32	21	23	Deuterostomia	Amical,Orylat	MYSM1	MYSM1	EA31708	PTHR12802	ENSLOCG00000008884	mysm1
OG_30	18	3	19	Chordata	Brabel,Cyclostomata,Chondrichthyes,Holostei,Orylat,Sarcopterygia
OG_31	44	21	23	Deuterostomia	Letrei,Amical	SYCP2-1,SYCP2L,Unchar_21891,SYCP2-2,Unchar_2847,Unchar_17129	SYCP2,SYCP2L	EA11521,EA11673,EA83069,EA83070,EA10687,EA65450	,PTHR15607,PTHR23227	ENSLOCG00000003309,ENSLOCG00000013137,ENSLOCG00000003325	sycp2l,Xetrov90024613m
OG_32	22	21	23	Deuterostomia	Letrei,Amical	TP53RK	TP53RK	EA65791	PTHR12209	ENSLOCG00000002129	tp53rk
OG_33	45	22	23	Deuterostomia	Amical	EXOC6B	EXOC6,EXOC6B	EA46075	PTHR12702	ENSLOCG00000001267,ENSLOCG00000007011	exoc6b-like,Xetrov90000262m,Xetrov90026059m,exoc6
OG_34	37	18	19	Chordata	Amical	NFRKB	NFKBID,NFKBIZ	EA27626	PTHR13052	ENSLOCG00000009576,ENSLOCG00000003787,ENSLOCG00000003506,ENSLOCG00000003483	nfkbid,nfkbiz,LOC100485153
OG_35	22	21	23	Deuterostomia	Letjap,Amical	SPC25	SPC25	EA28642	PTHR14281	ENSLOCG00000008228	spc25
OG_36	24	7	23	Deuterostomia	Vertebrata
OG_37	28	20	23	Deuterostomia	Letrei,Amical,Latcha	PDIA4,PDIA3-2	PDIA4	EA25999,EA65761	PTHR18929	ENSLOCG00000013319	pdia4
OG_38	24	22	23	Deuterostomia	Amical	MOSPD2	MOSPD2	EA05816	PTHR46384	ENSLOCG00000010087	mospd2
OG_39	38	22	23	Deuterostomia	Amical	GIGYF2-2,GIGYF2-1	GIGYF1,GIGYF2	EA79295,EA72901	PTHR14445	ENSLOCG00000013446,ENSLOCG00000009165	gigyf1,gigyf2
OG_40	25	21	23	Deuterostomia	Letrei,Amical	TCTN2	TCTN2	EA08122	PTHR14611	ENSLOCG00000005931	tctn2
OG_41	16	15	23	Deuterostomia	Acapla,Hyperoartia,Chondrichthyes,Amical,Latcha	TRMT10B-1,TRMT10B-2	TRMT10B	EA83247,EA83315	PTHR13563	ENSLOCG00000012735	LOC100493764-like
OG_42	21	21	23	Deuterostomia	Letrei,Amical	RPS18	GOLGA1	EA42575	PTHR10871	ENSLOCG00000005040	golga1-like
OG_43	26	20	23	Deuterostomia	Ptyfla,Letrei,Amical	Unchar_22181,UMPS	UMPS	EA84290,EA85629	PTHR19278	ENSLOCG00000005441	umps
OG_44	21	18	23	Deuterostomia	Letrei,Myxines,Amical,Orylat		RIOX2			ENSLOCG00000005079	mina-like
OG_45	20	19	23	Deuterostomia	Hyperoartia,Amical	SNRNP35	SNRNP35	EA59147	PTHR13952	ENSLOCG00000018154	snrnp35
OG_46	27	19	23	Deuterostomia	Strpur,Hemichordata,Amical	Unchar_8075,GPX4	GPX4	EA30809,EA35519	PTHR11592	ENSLOCG00000004616	Xetrov90001474m
OG_47	21	21	23	Deuterostomia	Letrei,Amical	Unchar_18103	COMMD8	EA69137		ENSLOCG00000011660	commd8
OG_48	32	22	23	Deuterostomia	Amical	TKFC	TKFC	EA53207	PTHR28629	ENSLOCG00000009511	dak
OG_49	8	7	23	Deuterostomia	Vertebrata
OG_50	21	5	23	Deuterostomia	Echinodermata,Vertebrata
OG_51	116	22	23	Deuterostomia	Amical	TLCD4	TMEM56-RWDD3,TMEM56	EA35219	PTHR13439	ENSLOCG00000008185,ENSLOCG00000008184	LOC100489043,Xetrov90009752m
OG_52	31	22	23	Deuterostomia	Amical	TRNT1-1,TRNT1-2	TRNT1	EA18525,EA20333	PTHR46173	ENSLOCG00000011105	trnt1
OG_53	26	22	23	Deuterostomia	Amical	TOP1-1	TOP1	EA13357	PTHR10290	ENSLOCG00000004545	LOC100496521
OG_54	27	21	23	Deuterostomia	Letrei,Amical	Unchar_15270,Unchar_18379,Unchar_17473	CCDC13,AC006059.2	EA58117,EA70285,EA66804	PTHR31935,,PTHR44167	ENSLOCG00000009427	Xetrov90015482m,ccdc13-like
OG_55	3	3	3	Cephalochordata
OG_56	20	16	23	Deuterostomia	Cyclostomata,Amical,Xentro		OTC			ENSLOCG00000007928
OG_57	5	2	2	Ceph2
OG_58	35	21	23	Deuterostomia	Letrei,Amical	DMGDH	DMGDH	EA14977	PTHR13847	ENSLOCG00000005858	dmgdh
OG_59	570	22	23	Deuterostomia	Amical	COL22A1-4,COL6A3-1,COL22A1-2,FN1-7,COL12A1-1,COL6A3-3,COL12A1-5,COL6A6,COL12A1-3,COL14A1-2,WFIKKN2-2,COL21A1-2,COL6A3-2,VWA2,COL14A1-4,COL6A3-5,COL7A1,VIT-2,COL21A1-1,MATN4,COL12A1-4,COL6A3-9,FN1-3,COL6A3-7,FN1-4,FN1-9,COL14A1-1,FN1-2,COL12A1-6,TNN-2,VIT-1,COL6A3-8,COL6A3-6,COL6A5,COL12A1-2,COL6A3-4,COL14A1-3	MATN1,COL12A1,COL20A1,COL22A1,MATN2,COL14A1,MATN4,MATN3,COL6A6,COL6A5,COL6A3,COL7A1,FN1,VWA2,COL21A1,VIT,COCH	EA83869,EA30215,EA08991,EA38955,EA04582,EA61120,EA81950,EA64621,EA59801,EA59246,EA75656,EA12108,EA57549,EA70919,EA85203,EA62709,EA77992,EA47444,EA04533,EA85346,EA81556,EA81773,EA19952,EA77467,EA36127,EA67498,EA21213,EA19780,EA83421,EA84307,EA15550,EA81150,EA64264,EA25282,EA06465,EA62178,EA84566	PTHR22588,PTHR24034,PTHR46708,PTHR24023,PTHR45938,PTHR10083,PTHR24020	ENSLOCG00000001732,ENSLOCG00000015617,ENSLOCG00000017193,ENSLOCG00000005128,ENSLOCG00000003807,ENSLOCG00000016895,ENSLOCG00000007617,ENSLOCG00000009194,ENSLOCG00000001650,ENSLOCG00000009845,ENSLOCG00000001668,ENSLOCG00000004896,ENSLOCG00000016931,ENSLOCG00000002883,ENSLOCG00000010055,ENSLOCG00000010020,ENSLOCG00000009643,ENSLOCG00000015932,ENSLOCG00000014567,ENSLOCG00000012022,ENSLOCG00000010275,…	Xetrov90016384m,matn3,Xetrov90012754m,col12a1,col14a1,matn2,matn1,LOC100486063,col6a3-like,Xetrov90026189m,fn1,Xetrov90016549m,Xetrov90012753m,LOC100492840-like,LOC100489513,col21a1,coch-like,Xetrov90008423m
OG_60	14	8	23	Deuterostomia	Cyclostomata,Calmil,Osteichthyes
OG_61	34	21	23	Deuterostomia	Letrei,Amical	NKX1-1	NKX1-1,NKX1-2	EA72059	PTHR24340	ENSLOCG00000010999,ENSLOCG00000008089	nkx1-1,nkx1-2
OG_62	5	3	3	Cephalochordata
OG_63	26	6	23	Deuterostomia	Strpur,Vertebrata
OG_64	20	19	23	Deuterostomia	Letrei,Eptbur,Calmil,Amical	ZFAND4	ZFAND4	EA77222	PTHR46728	ENSLOCG00000009414	Xetrov90017899m
OG_65	21	20	23	Deuterostomia	Amical,Galgal,Homsap	SETMAR-3		EA74556	PTHR46223	ENSLOCG00000011063	setmar
OG_66	24	22	23	Deuterostomia	Amical	ADPRS	ADPRHL2	EA41076	PTHR16222	ENSLOCG00000000800,ENSLOCG00000000354,ENSLOCG00000000490	adprhl2
OG_67	21	18	23	Deuterostomia	Hyperoartia,Parata,Amical		ZCCHC4			ENSLOCG00000013153	zcchc4,Xetrov90015937m
OG_68	77	22	23	Deuterostomia	Amical	PROM1-1,PROM1-2	PROM1,PROM2	EA44585,EA46401	PTHR22730	ENSLOCG00000003057,ENSLOCG00000015351,ENSLOCG00000012727	prom1,prom2,Xetrov90017730m,LOC100495294
OG_69	24	21	23	Deuterostomia	Letrei,Amical	NELFCD-2,NELFCD-1	NELFCD	EA51515,EA48180	PTHR12144	ENSLOCG00000006254	nelfcd
OG_70	34	22	23	Deuterostomia	Amical	COX4I1	COX4I2,COX4I1	EA68407	PTHR10707	ENSLOCG00000012604,ENSLOCG00000006091,ENSLOCG00000000961	LOC100127750,cox4i1
OG_71	22	21	23	Deuterostomia	Petmar,Amical	CDK5RAP1	CDK5RAP1	EA54991	PTHR43020	ENSLOCG00000001505	cdk5rap1
OG_72	27	19	23	Deuterostomia	Hyperoartia,Amical	TTF2	TTF2	EA63914	PTHR45626	ENSLOCG00000011128	LOC100486072,LOC100488872
OG_73	5	5	23	Deuterostomia	Hemichordata,Vertebrata
OG_74	46	19	23	Deuterostomia	Echinodermata,Braflo,Amical	ANGPTL2-1,ANGPTL2-2	ANGPTL2,ANGPTL6,ANGPTL1	EA04211,EA83737	PTHR19143	ENSLOCG00000010528,ENSLOCG00000007369,ENSLOCG00000001221	angptl2,LOC100495309-like,angptl1
OG_75	7	6	23	Deuterostomia	Echinodermata,Sackow,Letrei,Myxines,Gnathostomata
OG_76	21	19	23	Deuterostomia	Strpur,Petmar,Amical,Latcha	CRTAC1-1	DPH3	EA18462	PTHR16026	ENSLOCG00000008773	Xetrov90005859m
OG_77	26	21	23	Deuterostomia	Petmar,Amical	TTC26-1,TTC26-2	TTC26	EA80432,EA81994	PTHR14781	ENSLOCG00000001406,ENSLOCG00000011992	ttc26
OG_78	71	16	23	Deuterostomia	Myxines,Amical,Tetrapoda					ENSLOCG00000008528,ENSLOCG00000014321
OG_79	22	21	23	Deuterostomia	Letrei,Amical	UPF1	UPF1	EA27197	PTHR10887	ENSLOCG00000002072	upf1
OG_80	20	12	23	Deuterostomia	Cyclostomata,Chipun,Amical,Euteleostei,Xentro,Galgal		C1orf87			ENSLOCG00000005652
OG_81	23	21	23	Deuterostomia	Letrei,Amical	TRIT1	TRIT1	EA04124	PTHR11088	ENSLOCG00000002057	trit1
OG_82	48	21	23	Deuterostomia	Strpur,Amical	SLC23A1-1,SLC23A2	SLC23A1,SLC23A2	EA00704,EA76426	PTHR11119	ENSLOCG00000012539,ENSLOCG00000015630,ENSLOCG00000012533	LOC100493636-like,slc23a2
OG_83	63	22	23	Deuterostomia	Amical	LDB3-1,LDB3-2,PDLIM7	LDB3,PDLIM7,PDLIM5	EA01733,EA77800,EA31354	PTHR24214	ENSLOCG00000001141,ENSLOCG00000012484,ENSLOCG00000011920,ENSLOCG00000012933	ldb3-like.2,ldb3-like.1,pdlim5,pdlim7
OG_84	28	22	23	Deuterostomia	Amical	BAP1-3,BAP1-1	BAP1	EA76632,EA74794	PTHR10589	ENSLOCG00000014219	bap1
OG_85	36	22	23	Deuterostomia	Amical	CDK17-1,CDK17-2	CDK16,CDK17	EA09369,EA76396	PTHR24056	ENSLOCG00000015727	Xetrov90028025m,cdk17
OG_86	254	22	23	Deuterostomia	Amical	MST1-1,PLG-5,PLG-2,PLG-3,PLG-1,PLG-4,HGFAC,MST1-2	HGF,MST1,LPA,PLG	EA10341,EA81354,EA20273,EA21049,EA18314,EA80394,EA09896,EA20777	PTHR24253,PTHR24261	ENSLOCG00000015530,ENSLOCG00000014267,ENSLOCG00000015732	mst1,hgf,plg
OG_87	24	21	23	Deuterostomia	Letrei,Amical	WDR33	WDR33	EA78928	PTHR22836	ENSLOCG00000009122	LOC548794
OG_88	38	8	19	Chordata	Gnathostomata	GRIK1-2,GRIK4		EA43319,EA53204	PTHR18966
OG_89	1508	19	23	Deuterostomia	Petmar,Amical,Mammalia	Unchar_5667,Unchar_18387,Unchar_17704,HOOK3,Unchar_18554,Unchar_20982,Unchar_692,Unchar_20642,Unchar_17125,Unchar_21221,Unchar_6177,Unchar_3153,Unchar_15883,Unchar_12026,Unchar_19797,Unchar_3225,Unchar_1543,Unchar_3089,Unchar_4345,Unchar_1621,Unchar_20412,Unchar_7991,SPOPL,Unchar_7116,Unchar_86,Unchar_19119,Unchar_8777,Unchar_18801,Unchar_12111,Unchar_16973,Unchar_11498,Unchar_7359,Unchar_17930,U…		EA22019,EA70324,EA67628,EA53058,EA71037,EA80204,EA02975,EA79079,EA65428,EA80965,EA23746,EA11952,EA60646,EA46839,EA75966,EA12245,EA06205,EA11688,EA16974,EA06487,EA78273,EA30568,EA27945,EA27196,EA00380,EA73306,EA33504,EA72095,EA47151,EA64838,EA44684,EA28086,EA68490,EA02705,EA05472,EA59660,EA58212,EA42772,EA65881,EA78604,EA15826,EA53191,EA29277,EA12076,EA55480,EA77059,EA46487,EA77249,EA48807,EA02803…	,PTHR47510,PTHR33064,PTHR24332,PTHR33332,PTHR15350,PTHR24012,PTHR19446,PTHR36191,PTHR18947,PTHR23166,PTHR33395,PTHR18887	ENSLOCG00000018083,ENSLOCG00000007356	Xetrov90028109m,LOC101732467,Xetrov90006074m,Xetrov90017947m,ptprq,Xetrov90018872m,Xetrov90024234m
OG_90	181	7	23	Deuterostomia	Vertebrata
OG_91	22	20	23	Deuterostomia	Letjap,Amical,Latcha	KIF6	KIF6	EA49737	PTHR24115	ENSLOCG00000017175	kif6
OG_92	15	11	23	Deuterostomia	Echinodermata,Cephalochordata,Myxines,Amical,Latcha,Xentro,Mammalia					ENSLOCG00000011205
OG_93	21	21	23	Deuterostomia	Letrei,Amical	LZTR1	LZTR1	EA10106	PTHR46376	ENSLOCG00000003881	lztr1
OG_94	33	22	23	Deuterostomia	Amical	TPT1	TPT1	EA03899	PTHR11991	ENSLOCG00000005488	tpt1
OG_95	6	3	3	Cephalochordata
OG_96	26	22	23	Deuterostomia	Amical	SNX13-1,SNX13-2	SNX13	EA65163,EA65900	PTHR22775	ENSLOCG00000011366	snx13
OG_97	20	20	23	Deuterostomia	Ptyfla,Parata,Amical		DNAJC1			ENSLOCG00000011779	dnajc1
OG_98	16	5	23	Deuterostomia	Echinodermata,Vertebrata
OG_99	53	5	23	Deuterostomia	Echinodermata,Vertebrata
OG_100	17	15	23	Deuterostomia	Brabel,Braflo,Hyperoartia,Parata,Amical,Orylat		NHLH1,NHLH2			ENSLOCG00000017787	nhlh1
OG_101	23	22	23	Deuterostomia	Amical	PDXDC1	PDXDC1	EA81457	PTHR42735	ENSLOCG00000007352	pdxdc1
OG_102	27	21	23	Deuterostomia	Amical,Latcha	RAD54B	RAD54B	EA36523	PTHR45629	ENSLOCG00000010100	rad54b
OG_103	32	12	19	Chordata	Myxines,Chondrichthyes,Amical,Latcha,Galgal		TCAF2,TCAF2C,TCAF1			ENSLOCG00000014139,ENSLOCG00000014278	LOC100489234,LOC100498358,fam115a-like,fam115c,Xetrov90026219m
OG_104	20	19	23	Deuterostomia	Letrei,Chipun,Amical,Galgal	CYB5D1	CYB5D1	EA74581	PTHR21281	ENSLOCG00000013978	cyb5d1
OG_105	49	22	23	Deuterostomia	Amical	LUC7L3-2,LUC7L3-1,WIPI2	WIPI2,LUC7L3	EA52862,EA32679,EA80929	PTHR12375,PTHR11227	ENSLOCG00000010953,ENSLOCG00000004511	luc7l3,LOC100497399-like
OG_106	43	22	23	Deuterostomia	Amical	GPAT4,GPAT3	GPAT3,GPAT4	EA24095,EA46182	PTHR23063	ENSLOCG00000015042,ENSLOCG00000012133	agpat6,LOC100485787
OG_107	29	22	23	Deuterostomia	Amical	TTC30A	TTC30B,TTC30A	EA39134	PTHR20931	ENSLOCG00000006800	ttc30a
OG_108	24	21	23	Deuterostomia	Strpur,Amical	RNF217	RNF217	EA60069	PTHR11685	ENSLOCG00000017264	rnf217-like
OG_109	27	20	23	Deuterostomia	Leth,Amical	TXNL1	TXNL1	EA60016	PTHR46115	ENSLOCG00000003581	txnl1
OG_110	8	8	23	Deuterostomia	Cyclostomata,Calmil,Osteichthyes
OG_111	15	3	3	Cephalochordata
OG_112	6	2	3	Cephalochordata	Braflo
OG_113	7	3	23	Deuterostomia	Echinodermata,Ptyfla,Braflo,Vertebrata
OG_114	95	21	23	Deuterostomia	Amical,Galgal	PKHD1L1-4,PKHD1L1-1,PKHD1L1-2,PKHD1L1-6,PKHD1L1-5,PKHD1L1-3	PKHD1L1	EA20032,EA17862,EA18824,EA21322,EA20892,EA19048	PTHR46769	ENSLOCG00000000301,ENSLOCG00000003007	pkhd1l1
OG_115	28	20	23	Deuterostomia	Ptyfla,Letrei,Amical	FRZB-1	SFRP4,FRZB	EA27325	PTHR11309	ENSLOCG00000006669,ENSLOCG00000011445	sfrp4,frzb
OG_116	153	22	23	Deuterostomia	Amical	GRID1-6,GRID1-2,GRID1-5,GRID1-1,GRID1-3,GRID2-2,GRID2-1	GRID2,GRID1	EA79534,EA02630,EA78467,EA02094,EA72950,EA76798,EA03153	PTHR18966	ENSLOCG00000012893,ENSLOCG00000008385	Xetrov90018201m,LOC101731305,grid2
OG_117	12	6	23	Deuterostomia	Strpur,Vertebrata
OG_118	30	21	23	Deuterostomia	Ptyfla,Amical	KEAP1	KEAP1	EA34856	PTHR24412	ENSLOCG00000007721,ENSLOCG00000005625	keap1,LOC100489128,Xetrov90030619m
OG_119	15	3	3	Cephalochordata
OG_120	46	7	23	Deuterostomia	Acapla,Ptyfla,Cyclostomata,Chondrichthyes,Actinopterygii,Latcha,Mammalia						Xetrov90030751m,Xetrov90013477m,Xetrov90011503m,Xetrov90001814m,Xetrov90002622m,Xetrov90023743m,LOC101731448-like,LOC101733888,Xetrov90029743m,LOC101731515-like
OG_121	186	4	23	Deuterostomia	Echinodermata,Ptyfla,Vertebrata
OG_122	302	22	23	Deuterostomia	Amical	ST8SIA4,ST8SIA3,ST8SIA2	ST8SIA3,ST8SIA2,ST8SIA4	EA30564,EA55380,EA28840	PTHR11987	ENSLOCG00000003658,ENSLOCG00000009075,ENSLOCG00000014381	st8sia3,st8sia2,st8sia4
OG_123	31	19	23	Deuterostomia	Ptyfla,Letrei,Eptbur,Amical	ARL3	ARL3	EA70107	PTHR45697	ENSLOCG00000010965,ENSLOCG00000015256,ENSLOCG00000000705,ENSLOCG00000012693	arl3.2,arl3
OG_124	28	21	23	Deuterostomia	Amical,Orylat	MAP3K1-1,MAP3K1-3,MAP3K1-4	MAP3K1	EA13827,EA30953,EA32371	PTHR24361	ENSLOCG00000010945	map3k1
OG_125	24	21	23	Deuterostomia	Letrei,Amical	SNX14	SNX14	EA45014	PTHR22775	ENSLOCG00000016917	snx14
OG_126	7	7	23	Deuterostomia	Vertebrata
OG_127	3	3	3	Cephalochordata
OG_128	436	20	23	Deuterostomia	Myxines,Amical		NXPE2,NXPE1,NXPE4,NXPE3			ENSLOCG00000013327,ENSLOCG00000009568	LOC101731316,LOC100495331,LOC100487011,LOC100495388,LOC100494462,nxpe3-like,Xetrov90001572m,LOC100490960,LOC100494299,LOC100494139,LOC100485039-like,LOC100498546,Xetrov90017337m,LOC100485509,Xetrov90017333m,LOC101732180,LOC100494250,LOC100491131,nxpe4,Xetrov90018408m,Xetrov90028990m,LOC101732553,LOC101734002,LOC101732241,LOC101732086,LOC100485352,Xetrov90019139m
OG_129	15	3	3	Cephalochordata
OG_130	16	6	23	Deuterostomia	Strpur,Vertebrata
OG_131	18	15	19	Chordata	Hyperoartia,Amical	PXDC1	PXDC1	EA52599	PTHR31433	ENSLOCG00000012158	pxdc1
OG_132	23	21	23	Deuterostomia	Letrei,Amical	NDUFB6	NDUFB6	EA33818	PTHR15083	ENSLOCG00000013412	ndufb6
OG_133	24	22	23	Deuterostomia	Amical	TCTE1	TCTE1	EA55000	PTHR24107	ENSLOCG00000016401	tcte1
OG_134	30	22	23	Deuterostomia	Amical	RPAP1	RPAP1	EA12878	PTHR21483	ENSLOCG00000014706	Xetrov90021603m
OG_135	22	15	23	Deuterostomia	Hemichordata,Letrei,Myxines,Chipun,Amical,Danrer		ZADH2			ENSLOCG00000004028	zadh2
OG_136	27	22	23	Deuterostomia	Amical	EXOC2	EXOC2	EA60285	PTHR13043	ENSLOCG00000012994	exoc2
OG_137	23	21	23	Deuterostomia	Letjap,Amical	STT3A	STT3A	EA26009	PTHR13872	ENSLOCG00000002777	stt3a
OG_138	26	21	23	Deuterostomia	Amical,Orylat	LMF1	LMF1	EA38092	PTHR14463	ENSLOCG00000001804	Xetrov90023186m,lmf1
OG_139	27	21	23	Deuterostomia	Letrei,Amical	UNCX-2,UNCX-1	UNCX	EA43049,EA33459	PTHR46799	ENSLOCG00000001224	uncx
OG_140	24	22	23	Deuterostomia	Amical	SGSH	SGSH	EA54706	PTHR43108	ENSLOCG00000012535	sgsh
OG_141	29	22	23	Deuterostomia	Amical	TXNRD3	TXNRD3,TXNRD1	EA75702	PTHR48105	ENSLOCG00000013740	Xetrov90007832m,txnrd3
OG_142	21	20	23	Deuterostomia	Letjap,Holostei	RBX1	RBX1	EA80900	PTHR11210		rbx1-like
OG_143	38	21	23	Deuterostomia	Letrei,Amical	KIAA0319L	KIAA0319L,KIAA0319	EA80991	PTHR46182	ENSLOCG00000000376,ENSLOCG00000005830,ENSLOCG00000000785	Xetrov90015880m,kiaa0319l,kiaa0319
OG_144	28	22	23	Deuterostomia	Amical	BBS2	BBS2	EA50425	PTHR32465	ENSLOCG00000007883	bbs2
OG_145	39	22	23	Deuterostomia	Amical	WLS	WLS	EA15264	PTHR13449	ENSLOCG00000004552	wls
OG_146	26	21	23	Deuterostomia	Letrei,Amical	GLDC-1,GLDC-2,Unchar_8546	GLDC	EA31605,EA34232,EA32633	,PTHR11773	ENSLOCG00000010035	gldc
OG_147	4	3	3	Cephalochordata
OG_148	23	22	23	Deuterostomia	Amical	RNF10	RNF10	EA43224	PTHR12983	ENSLOCG00000002934	rnf10
OG_149	90	18	23	Deuterostomia	Leth,Myxines,Amical		HSD11B1L,HSD11B1			ENSLOCG00000005447	hsd11b1l,Xetrov90004663m,hsd11b1l.2
OG_150	21	20	23	Deuterostomia	Letjap,Amical,Latcha	RNF4	RNF4	EA71167	PTHR46563	ENSLOCG00000006957	rnf4
OG_151	89	10	23	Deuterostomia	Echinodermata,Cyclostomata,Chipun,Amical,Tetrapoda					ENSLOCG00000016266
OG_152	17	6	23	Deuterostomia	Echinodermata,Ptyfla,Letrei,Myxines,Gnathostomata
OG_153	25	21	23	Deuterostomia	Letrei,Amical	MAP2K5-2,MAP2K5-3	MAP2K5	EA56355,EA56738	PTHR47238	ENSLOCG00000013923	map2k5
OG_154	34	22	23	Deuterostomia	Amical	VRK1-1,VRK1-2	VRK1,VRK2	EA09490,EA12654	PTHR11909	ENSLOCG00000008664,ENSLOCG00000016138	Xetrov90013313m,vrk1,Xetrov90028792m
OG_155	155	13	23	Deuterostomia	Cyclostomata,Amical,Latcha,Xentro,Galgal,Homsap					ENSLOCG00000011895
OG_156	29	21	23	Deuterostomia	Letrei,Amical	ATR	ATR	EA14862	PTHR11139	ENSLOCG00000007924	atr
OG_157	11	3	3	Cephalochordata
OG_158	12	12	23	Deuterostomia	Cyclostomata,Amical,Euteleostei,Xentro,Galgal,Homsap					ENSLOCG00000007907
OG_159	33	20	23	Deuterostomia	Acapla,Sackow,Amical	CRTAC1-3,CRTAC1-2,CRTAC1-1	CRTAC1	EA66748,EA21204,EA18462	PTHR16026	ENSLOCG00000008921	Xetrov90017762m,crtac1
OG_160	23	20	23	Deuterostomia	Petmar,Amical,Galgal	ERCC2	ERCC2	EA52778	PTHR11472	ENSLOCG00000000594,ENSLOCG00000014383	ercc2
OG_161	40	22	23	Deuterostomia	Amical	STON2-2,STON2-1	STON2,GTF2A1L,STON1-GTF2A1L,STON1	EA55295,EA51449	PTHR10529	ENSLOCG00000008954,ENSLOCG00000016284	ston1,Xetrov90021170m
OG_162	26	22	23	Deuterostomia	Amical	NDUFAF5	NDUFAF5	EA11901	PTHR13090	ENSLOCG00000015981	ndufaf5
OG_163	240	22	23	Deuterostomia	Amical	ALOX5-2,ALOX5-4,ALOX5-3,ALOXE3,ALOX5-5,ALOX5-6,ALOX5-7,ALOX12B,ALOX5-1,Unchar_7607	ALOX15,ALOX12,ALOX15B,ALOX12B,ALOXE3,ALOX5	EA27044,EA30168,EA29731,EA29371,EA30385,EA53539,EA68549,EA27070,EA26371,EA29078	PTHR11771	ENSLOCG00000014089,ENSLOCG00000001384,ENSLOCG00000000119,ENSLOCG00000013611,ENSLOCG00000009354,ENSLOCG00000013053,ENSLOCG00000009102,ENSLOCG00000000586	alox12b,LOC100494416,Xetrov90027934m,alox5-like,aloxe3
OG_164	27	20	23	Deuterostomia	Ptyfla,Letrei,Amical	MEST	MEST	EA76963	PTHR43139	ENSLOCG00000015610	mest
OG_165	18	18	23	Deuterostomia	Ptyfla,Leth,Amical,Musmus	NAA60	NAA60	EA82392	PTHR14744	ENSLOCG00000006527	naa60
OG_166	35	3	3	Cephalochordata
OG_167	19	4	19	Chordata	Letrei,Petmar,Myxines,Gnathostomata
OG_168	36	22	23	Deuterostomia	Amical	NOTUM-2,NOTUM-1	NOTUM	EA42985,EA33587	PTHR21562	ENSLOCG00000012591,ENSLOCG00000007115	LOC100493204,notum
OG_169	13	3	3	Cephalochordata
OG_170	20	19	23	Deuterostomia	Ptyfla,Letrei,Amical,Galgal	SAC3D1	SAC3D1	EA15157	PTHR12436	ENSLOCG00000005697	LOC100489268-like
OG_171	22	22	23	Deuterostomia	Amical	CHMP1A	CHMP1A	EA65120	PTHR10476	ENSLOCG00000003012	chmp1a
OG_172	67	8	23	Deuterostomia	Cyclostomata,Chondrichthyes,Amical,Euteleostei,Sarcopterygia					ENSLOCG00000017220
OG_173	21	19	23	Deuterostomia	Ptyfla,Letrei,Amical,Latcha	CTDNEP1	CTDNEP1	EA79423	PTHR12210	ENSLOCG00000014490	ctdnep1
OG_174	117	22	23	Deuterostomia	Amical	AKR1B1-1,AKR1B1-2	AKR1B1,AKR1C8P,AKR1C1,AKR1C2,AKR1C4,AKR1B10,AKR1C3,AKR1E2,AKR1B15,AKR1D1	EA09597,EA10161	PTHR11732	ENSLOCG00000017011,ENSLOCG00000005776,ENSLOCG00000002811,ENSLOCG00000017095,ENSLOCG00000005756,ENSLOCG00000017094,ENSLOCG00000017012	LOC734139,akr1d1,akr1b1,akr1c2,LOC100490956,akr1cl1,Xetrov90007079m,Xetrov90027348m,Xetrov90026304m,akr1c3
OG_175	43	22	23	Deuterostomia	Amical	GBX1-2,GBX1-1,GBX2	GBX2,GBX1	EA57940,EA28648,EA27134	PTHR24334	ENSLOCG00000004803,ENSLOCG00000009350	gbx2.2,gbx2.1
OG_176	32	22	23	Deuterostomia	Amical	ATP6V0A1-4,ATP6V0A1-1	ATP6V0A1	EA57885,EA27683	PTHR11629	ENSLOCG00000012492	atp6v0a1
OG_177	39	16	19	Chordata	Brabel,Braflo,Amical	EMILIN3-2,EMILIN3-3	EMILIN2,EMILIN3	EA81011,EA83299	PTHR15427	ENSLOCG00000011086,ENSLOCG00000004782	emilin2,emilin3
OG_178	26	3	3	Cephalochordata
OG_179	200	7	23	Deuterostomia	Vertebrata
OG_180	39	22	23	Deuterostomia	Amical	TTC28	TTC28	EA62412	PTHR10098	ENSLOCG00000007784,ENSLOCG00000007797	Xetrov90002832m,ttc28-like
OG_181	18	18	23	Deuterostomia	Ptyfla,Braflo,Letrei,Amical,Orylat	TBCCD1	TBCCD1	EA21040	PTHR16052	ENSLOCG00000004084	tbccd1
OG_182	25	22	23	Deuterostomia	Amical	ITFG1-2,ITFG1-1	ITFG1	EA49445,EA48950	PTHR13412	ENSLOCG00000005347	itfg1
OG_183	35	21	23	Deuterostomia	Letrei,Amical	NUDT19	NUDT19	EA48241	PTHR12318	ENSLOCG00000001704	nudt19
OG_184	7	7	23	Deuterostomia	Vertebrata
OG_185	29	22	23	Deuterostomia	Amical	CAMKMT	CAMKMT	EA55429	PTHR13539	ENSLOCG00000016374	camkmt,Xetrov90013148m
OG_186	32	20	23	Deuterostomia	Leth,Amical	ARL9,Unchar_4981	ARL10,ARL9	EA19267,EA19413	PTHR46724	ENSLOCG00000002598,ENSLOCG00000012356	arl10,arl9
OG_187	36	21	23	Deuterostomia	Letrei,Amical	PRC1-1,PRC1-2	PRC1	EA05967,EA55873	PTHR19321	ENSLOCG00000014132,ENSLOCG00000012217	prc1,prc1.2
OG_188	29	20	23	Deuterostomia	Sackow,Petmar,Amical	SLC2A12	SLC2A10,SLC2A12	EA04894	PTHR48023	ENSLOCG00000002141,ENSLOCG00000016228	slc2a12,slc2a10
OG_189	339	14	23	Deuterostomia	Petmar,Calmil,Amical,Euteleostei,Tetrapoda	Unchar_4283,Unchar_19927,Unchar_19581,Unchar_22045,Unchar_4820,Unchar_8852,Unchar_21300,Unchar_574,Unchar_2793,Unchar_11513,Unchar_5633,Unchar_8034,Unchar_13604,Unchar_6351,Unchar_14749,Unchar_22283,Unchar_21349,Unchar_19872,Unchar_22261,Unchar_7076,Unchar_16797,Unchar_14255,Unchar_16438,Unchar_15268,Unchar_3579,Unchar_21446,Unchar_4046,Unchar_17301,Unchar_15766,Unchar_22353,Unchar_15201,Unchar_8…		EA16711,EA76390,EA75142,EA83729,EA18763,EA33809,EA81213,EA02444,EA10378,EA44751,EA21879,EA30690,EA52429,EA24308,EA56270,EA84659,EA81377,EA76212,EA84581,EA27055,EA64213,EA54850,EA63017,EA58112,EA13725,EA81670,EA15836,EA66114,EA60115,EA84926,EA57847,EA31087,EA73082,EA39614,EA00891,EA33812,EA59132,EA59443,EA34299,EA55575,EA12418,EA58615,EA07364,EA28336,EA64540	,PTHR47027,PTHR19446	ENSLOCG00000001269,ENSLOCG00000003421,ENSLOCG00000003426,ENSLOCG00000002561,ENSLOCG00000000369,ENSLOCG00000014038
OG_190	39	22	23	Deuterostomia	Amical	MTTP-2,MTTP-1,MTTP-3	MTTP	EA04802,EA04283,EA72833	PTHR13024	ENSLOCG00000012306,ENSLOCG00000004993	LOC100487453-like,mttp.2
OG_191	1704	17	23	Deuterostomia	Calmil,Amical,Tetrapoda	Unchar_4043,Unchar_4173,Unchar_15803,Unchar_15253,Unchar_21276,Unchar_16983,Unchar_16839,Unchar_10925,Unchar_21226,Unchar_21366,Unchar_14332,Unchar_4773,Unchar_11959,Unchar_818,Unchar_11353,Unchar_3559,Unchar_14322,Unchar_4479,Unchar_11200,Unchar_10106,Unchar_1186,Unchar_20605,Unchar_17576,Unchar_5605,Unchar_18165,Unchar_2966,Unchar_22288,Unchar_17235,Unchar_10648,Unchar_15549,Unchar_3843,Unchar_…		EA15828,EA16334,EA60298,EA58048,EA81121,EA64871,EA64334,EA42280,EA80981,EA81433,EA55124,EA18556,EA46666,EA03441,EA44121,EA13625,EA55096,EA17502,EA43473,EA38852,EA04985,EA78961,EA67166,EA21790,EA69383,EA11206,EA84675,EA65843,EA41129,EA59287,EA14900,EA85621,EA06873,EA14591,EA36915,EA11575,EA17778,EA26552,EA82475,EA59761,EA59129,EA50534,EA70598,EA04428,EA39641,EA23450,EA80027,EA15373,EA32339,EA28225…	,PTHR47027,PTHR10676,PTHR24637,PTHR42883,PTHR34822,PTHR23037,PTHR21433,PTHR22948,PTHR19446,PTHR47980,PTHR37412,PTHR13723,PTHR47510,PTHR46890,PTHR37557,PTHR24078,PTHR23226,PTHR45752,PTHR47018,PTHR10887,PTHR22850,PTHR45911,PTHR45598,PTHR24390,PTHR11905,PTHR24173,PTHR23506,PTHR10574,PTHR10037,PTHR23159,PTHR24107,PTHR18966,PTHR11505,PTHR23036,PTHR32089,PTHR16091,PTHR11309,PTHR22590,PTHR19818,PTHR2164…	ENSLOCG00000017260,ENSLOCG00000016472,ENSLOCG00000002756,ENSLOCG00000016456,ENSLOCG00000018140,ENSLOCG00000017410,ENSLOCG00000007332,ENSLOCG00000018064,ENSLOCG00000014208,ENSLOCG00000000703,ENSLOCG00000016955,ENSLOCG00000000690,ENSLOCG00000017249,ENSLOCG00000016227,ENSLOCG00000018132,ENSLOCG00000009450,ENSLOCG00000002296,ENSLOCG00000010238,ENSLOCG00000008864,ENSLOCG00000010296,ENSLOCG00000017128,…
OG_192	6	3	3	Cephalochordata
OG_193	6	3	3	Cephalochordata
OG_194	204	22	23	Deuterostomia	Amical	DDC-2,DDC-3,DDC-1,SGPL1,ANK3-2	CSAD,GADL1,HDC,DDC	EA01527,EA03661,EA00763,EA01518,EA01943	PTHR24123,PTHR11999,PTHR42735	ENSLOCG00000002275,ENSLOCG00000006576,ENSLOCG00000013010,ENSLOCG00000000998	Xetrov90016429m,csad,hdc-like,ddc
OG_195	25	22	23	Deuterostomia	Amical	NOL11-2,NOL11-1	NOL11	EA67642,EA64052	PTHR15633	ENSLOCG00000013594	Xetrov90027581m,nol11
OG_196	767	22	23	Deuterostomia	Amical	CHRNA3,HTR3A-4,CHRNA5,CHRNA7-2,CHRNA7-1,CHRNA1-1,CHRNA2,CHRNB2,CHRNA1-2,CHRNB1,HTR3A-1,CHRND	CHRNB2,CHRNB4,CHRND,CHRFAM7A,CHRNA7,CHRNA10,CHRNE,CHRNB3,CHRNA9,CHRNA5,CHRNA2,CHRNA4,CHRNB1,CHRNA6,CHRNA3,CHRNA1	EA70105,EA46930,EA71270,EA71247,EA15418,EA28530,EA82721,EA72496,EA30593,EA00219,EA01561,EA82422	PTHR18945	ENSLOCG00000014571,ENSLOCG00000006790,ENSLOCG00000013546,ENSLOCG00000005860,ENSLOCG00000014297,ENSLOCG00000012969,ENSLOCG00000008051,ENSLOCG00000012803,ENSLOCG00000012794,ENSLOCG00000013759,ENSLOCG00000013766,ENSLOCG00000017242,ENSLOCG00000001635,ENSLOCG00000012810,ENSLOCG00000014294,ENSLOCG00000007282	chrne,chrnb4,LOC101733524,chrnb2,LOC100493611-like,LOC100487782,chrna10,chrna5-like,chrna9,chrnb3,chrnd,chrna2-like,LOC101732933,LOC100495287,chrna1.2,chrna1
OG_197	270	22	23	Deuterostomia	Amical	ZBTB20,NACC2,ZBTB12,Unchar_13156,PATZ1-1,LSR,ZBTB16-2	ZBTB20,ZBTB45,NACC2,ZBTB43,ZBTB37,ZBTB26,ZBTB22,NACC1,ZBTB9,ZBTB12,ZBTB34,ZBTB6	EA06543,EA02021,EA01953,EA51223,EA02722,EA07312,EA48431	PTHR46105,PTHR24399,PTHR24406	ENSLOCG00000001231,ENSLOCG00000000232,ENSLOCG00000002726,ENSLOCG00000002911,ENSLOCG00000017870,ENSLOCG00000003891	zbtb20,zbtb45,zbtb6,nacc2,nacc1,zbtb37,zbtb22,zbtb43,zbtb34,zbtb9,zbtb12,zbtb26
OG_198	26	19	23	Deuterostomia	Letrei,Myxines,Amical		ANKFY1			ENSLOCG00000002602	ankfy1
OG_199	21	20	23	Deuterostomia	Acapla,Letrei,Amical	TTC19	TTC19	EA40183	PTHR13143	ENSLOCG00000010277	LOC100485992
OG_200	34	21	23	Deuterostomia	Letrei,Amical	PSEN2	PSEN2,PSEN1	EA50313	PTHR10202	ENSLOCG00000015948,ENSLOCG00000013357	psen2,psen1
OG_201	28	21	23	Deuterostomia	Letrei,Amical	GLG1	GLG1	EA66355	PTHR11884	ENSLOCG00000001506	glg1
OG_202	38	22	23	Deuterostomia	Amical	OSGIN1	OSGIN2,OSGIN1	EA16080	PTHR15192	ENSLOCG00000010290,ENSLOCG00000007297	osgin1,osgin2
OG_203	21	21	23	Deuterostomia	Letrei,Amical	HAGH	HAGH	EA45797	PTHR11935	ENSLOCG00000005110	hagh
OG_204	18	18	23	Deuterostomia	Letrei,Calmil,Holostei,Galgal	TTC5	OXA1L	EA53749	PTHR12428		oxa1l
OG_205	39	20	23	Deuterostomia	Myxines,Amical		IRF1,IRF2			ENSLOCG00000010331,ENSLOCG00000009136,ENSLOCG00000013738	irf1,irf2
OG_206	112	21	23	Deuterostomia	Letrei,Amical	TTN-3,TTN-5,TTN-1,TTN-2	TTN	EA36380,EA39713,EA27206,EA35921	,PTHR14340	ENSLOCG00000006331	Xetrov90024190m,Xetrov90024187m
OG_207	86	15	23	Deuterostomia	Letrei,Myxines,Calmil,Amical,Orylat,Latcha,Galgal		ITLN1,ITLN2			ENSLOCG00000002870,ENSLOCG00000002849	LOC394441,LOC100485391-like,LOC100497215,LOC100127857,LOC100485079,LOC100145536,itln2,itln1,LOC100127565,LOC101732154
OG_208	29	21	23	Deuterostomia	Letrei,Amical	NADK-1,NADK-2	NADK	EA59888,EA61783	PTHR20275	ENSLOCG00000007207,ENSLOCG00000006173	nadk
OG_209	30	20	23	Deuterostomia	Leth,Amical	UNG	UNG	EA62875	PTHR11264	ENSLOCG00000004484	ung
OG_210	34	22	23	Deuterostomia	Amical	AASS-1,AASS-2	AASS	EA09811,EA11758	PTHR11133	ENSLOCG00000015888	aass
OG_211	9	3	3	Cephalochordata
OG_212	39	22	23	Deuterostomia	Amical	ABRA	ABRA	EA10390	PTHR22739	ENSLOCG00000003192,ENSLOCG00000007472,ENSLOCG00000016521	Xetrov90013625m,abra
OG_213	143	22	23	Deuterostomia	Amical	GLIPR2-2,GLIPR2-1	GLIPR2	EA32824,EA18610	PTHR10334	ENSLOCG00000005303,ENSLOCG00000002409	glipr2
OG_214	46	22	23	Deuterostomia	Amical	CRAT-1,CRAT-2,CRAT-3	CRAT	EA00593,EA83217,EA84098	PTHR22589	ENSLOCG00000002196	crat.1,crat.2
OG_215	19	17	23	Deuterostomia	Letrei,Chondrichthyes,Amical,Latcha,Galgal	ERCC1-2,ERCC1-1	ERCC1	EA55142,EA52729	PTHR12749	ENSLOCG00000006213	ercc1
OG_216	35	21	23	Deuterostomia	Amical,Orylat	SYT17-1,SYT17-2	SYT17	EA42055,EA42954	PTHR10024	ENSLOCG00000007100	syt17
OG_217	10	10	23	Deuterostomia	Cyclostomata,Holostei,Danrer,Sarcopterygia
OG_218	45	21	23	Deuterostomia	Letrei,Amical	SMAD6-1,SMAD6-2	SMAD6,SMAD7	EA15240,EA27058	PTHR13703	ENSLOCG00000013892	smad6,smad7-like,LOC100492635-like
OG_219	76	21	23	Deuterostomia	Letrei,Amical	DDAH1	DDAH2,DDAH1	EA83320	PTHR12737	ENSLOCG00000000751,ENSLOCG00000005404	ddah2,ddah1
OG_220	21	18	23	Deuterostomia	Letrei,Calmil,Amical,Danrer,Galgal	QPRT	QPRT	EA60956	PTHR32179	ENSLOCG00000002763	LOC100495332-like
OG_221	33	21	23	Deuterostomia	Letrei,Amical	SLC25A40	SLC25A40	EA65014	PTHR45760	ENSLOCG00000013283,ENSLOCG00000010352	slc25a39,slc25a40
OG_222	8	3	3	Cephalochordata
OG_223	25	21	23	Deuterostomia	Letrei,Amical	CLYBL-1,CLYBL-2	CLYBL	EA49899,EA51205	PTHR11105	ENSLOCG00000003101	clybl
OG_224	47	22	23	Deuterostomia	Amical	FXR1,FXR2	FXR1,FMR1,FXR2	EA03220,EA36992	PTHR10603	ENSLOCG00000000589,ENSLOCG00000015397,ENSLOCG00000013240	fxr1,fmr1
OG_225	32	18	19	Chordata	Amical	GRHL2	GRHL1,GRHL2	EA13908	PTHR11037	ENSLOCG00000016835,ENSLOCG00000009655	grhl1,grhl2
OG_226	34	21	23	Deuterostomia	Ptyfla,Amical	PM20D1	PM20D1	EA78119	PTHR45962	ENSLOCG00000011875	pm20d1
OG_227	22	18	23	Deuterostomia	Letrei,Myxines,Amical,Galgal		AP000812.5			ENSLOCG00000007850	MGC75845
OG_228	21	21	23	Deuterostomia	Parata,Amical		C6orf120			ENSLOCG00000017353	c6orf120
OG_229	6	4	23	Deuterostomia	Echinodermata,Ptyfla,Vertebrata
OG_230	27	22	23	Deuterostomia	Amical	APMAP	APMAP	EA51123	PTHR10426	ENSLOCG00000016798	LOC100485177
OG_231	24	21	23	Deuterostomia	Letrei,Amical	EIF4A3-1,EIF4A3-2	EIF4A3	EA09361,EA12432	PTHR47958	ENSLOCG00000015796	eif4a3
OG_232	20	20	23	Deuterostomia	Letrei,Amical,Xentro	PSMF1	PSMF1	EA41813	PTHR13266	ENSLOCG00000007435
OG_233	36	21	23	Deuterostomia	Sackow,Amical	CACNG5	CACNG5,CACNG7	EA82066	PTHR12107	ENSLOCG00000000220,ENSLOCG00000013635	cacng7
OG_234	28	18	23	Deuterostomia	Strpur,Ptyfla,Parata,Amical,Latcha		TMEM114,TMEM235			ENSLOCG00000006657,ENSLOCG00000012771	tmem114
OG_235	24	20	23	Deuterostomia	Letrei,Petmar,Amical	ESPL1-2,Unchar_15641,Unchar_22180	ESPL1	EA37077,EA59599,EA84289	,PTHR12792	ENSLOCG00000007163	espl1-like
OG_236	19	19	23	Deuterostomia	Ptyfla,Braflo,Letrei,Amical	GAR1	GAR1	EA76202	PTHR23237	ENSLOCG00000011711	gar1
OG_237	30	21	23	Deuterostomia	Ptyfla,Amical	RB1CC1-2,RB1CC1-1	RB1CC1	EA84436,EA80600	PTHR13222	ENSLOCG00000005780	rb1cc1
OG_238	3	3	3	Cephalochordata
OG_239	27	20	23	Deuterostomia	Letrei,Petmar,Amical	NADSYN1	NADSYN1	EA26988	PTHR23090	ENSLOCG00000005029	nadsyn1
OG_240	34	21	23	Deuterostomia	Letrei,Amical	BRD7,BRD9	BRD7,BRD9	EA13316,EA65977	PTHR22881	ENSLOCG00000007355,ENSLOCG00000008095	brd7,brd9
OG_241	67	21	23	Deuterostomia	Letrei,Amical	SLC52A2,SLC52A3-2,SLC52A3-1	SLC52A3,SLC52A1,SLC52A2	EA68551,EA67285,EA66270	PTHR12929	ENSLOCG00000002259,ENSLOCG00000008703,ENSLOCG00000008715	slc52a1,LOC100486825
OG_242	7	3	3	Cephalochordata
OG_243	4	2	2	Ceph2
OG_244	34	21	23	Deuterostomia	Letrei,Amical	TM9SF2-1,TM9SF2-3,TM9SF2-2	TM9SF2	EA01676,EA78714,EA75388	PTHR10766	ENSLOCG00000015146,ENSLOCG00000003128	LOC100489507,tm9sf2
OG_245	34	14	23	Deuterostomia	Cyclostomata,Actinopterygii		SRR				srr
OG_246	39	21	23	Deuterostomia	Brabel,Amical	PLA2G3-1,PLA2G3-2	PLA2G3,PROCA1	EA06135,EA06230	PTHR12253	ENSLOCG00000007625,ENSLOCG00000005777	Xetrov90002649m,proca1
OG_247	41	19	23	Deuterostomia	Myxines,Amical,Galgal		SIAE			ENSLOCG00000003053	LOC100493404
OG_248	42	21	23	Deuterostomia	Letrei,Amical	PTPN1-1,PTPN1-2,PTPN1-4	PTPN1,PTPN2	EA49998,EA54053,EA67284	PTHR46047	ENSLOCG00000009609,ENSLOCG00000002289	ptpn1,ptpn2-like
OG_249	57	7	23	Deuterostomia	Echinodermata,Letrei,Myxines,Gnathostomata
OG_250	42	21	23	Deuterostomia	Letrei,Amical	ANKDD1A-2,ANKDD1A-1,POLK-2	ANKDD1A,ANKDD1B	EA71462,EA08204,EA28639	PTHR24125	ENSLOCG00000014104,ENSLOCG00000005494,ENSLOCG00000008599	ankdd1a-like,ankdd1b
OG_251	51	4	23	Deuterostomia	Echinodermata,Sackow,Vertebrata
OG_252	29	21	23	Deuterostomia	Letrei,Amical	MKKS	MKKS	EA49859	PTHR46787	ENSLOCG00000015954	mkks
OG_253	4	3	3	Cephalochordata
OG_254	49	8	23	Deuterostomia	Cyclostomata,Chondrichthyes,Actinopterygii,Tetrapoda
OG_255	28	19	23	Deuterostomia	Hyperoartia,Amical	ING4	ING4,ING5	EA15041	PTHR10333	ENSLOCG00000006651,ENSLOCG00000007026	ing4
OG_256	19	19	23	Deuterostomia	Acapla,Letrei,Calmil,Amical	Unchar_11620	RPS19BP1	EA45174	PTHR31454	ENSLOCG00000011136	rps19bp1
OG_257	81	9	23	Deuterostomia	Letrei,Myxines,Gnathostomata
OG_258	21	20	23	Deuterostomia	Letrei,Amical,Xentro	TMEM203	TMEM203	EA83295	PTHR13568	ENSLOCG00000017333
OG_259	22	19	23	Deuterostomia	Letrei,Holostei,Galgal	GNL1-1,GNL1-2	GNL1	EA41866,EA42865	PTHR45709		gnl1
OG_260	27	22	23	Deuterostomia	Amical	CHERP-1,CHERP-2,CHERP-3	CHERP	EA34625,EA34633,EA35132	PTHR12323	ENSLOCG00000003654	cherp
OG_261	20	18	23	Deuterostomia	Strpur,Hyperoartia,Amical	FBXO21	FBXO21	EA47793	PTHR31350	ENSLOCG00000003589	fbxo21
OG_262	36	21	23	Deuterostomia	Letrei,Amical	SH3RF1	SH3RF1,SH3RF3	EA20463	PTHR14167	ENSLOCG00000010307	sh3rf1,sh3rf3,Xetrov90005801m
OG_263	32	22	23	Deuterostomia	Amical	CNOT1	CNOT1	EA46848	PTHR13162	ENSLOCG00000006324	cnot1
OG_264	23	20	23	Deuterostomia	Letrei,Amical,Latcha	ETFDH-2	ETFDH	EA78401	PTHR10617	ENSLOCG00000008102	etfdh
OG_265	51	22	23	Deuterostomia	Amical	CAPN5-3,CAPN5-1,CAPN5-2	CAPN6,CAPN5	EA83374,EA49892,EA50858	PTHR10183	ENSLOCG00000014011,ENSLOCG00000006677,ENSLOCG00000013844	LOC100495090,capn5,LOC100494450
OG_266	26	22	23	Deuterostomia	Amical	DPH1	DPH1	EA45142	PTHR10762	ENSLOCG00000006434	Xetrov90004309m,dph1
OG_267	61	4	23	Deuterostomia	Echinodermata,Brabel,Vertebrata
OG_268	28	22	23	Deuterostomia	Amical	ZNF511	PRAP1,ZNF511,ZNF511-PRAP1	EA72486	PTHR21354	ENSLOCG00000004344	znf511-like
OG_269	87	22	23	Deuterostomia	Amical	ITIH3,ITIH2-2,ITIH4-2,ITIH2-1,ITIH6,ITIH4-1	ITIH2,ITIH1,ITIH3,ITIH4	EA22669,EA77915,EA77396,EA76591,EA78623,EA75932	PTHR10338	ENSLOCG00000015677,ENSLOCG00000014482,ENSLOCG00000014498	itih3,itih2,Xetrov90012634m
OG_270	25	21	23	Deuterostomia	Amical,Galgal	GTF2F1	GTF2F1	EA30957	PTHR13011	ENSLOCG00000006340	gtf2f1
OG_271	10	7	23	Deuterostomia	Vertebrata
OG_272	24	20	23	Deuterostomia	Leth,Amical	FBXO7-1,FBXO7-2	FBXO7	EA73794,EA77463	PTHR15537	ENSLOCG00000016522	fbxo7
OG_273	19	18	23	Deuterostomia	Letrei,Calmil,Holostei,Xentro	MRPL9	MRPL9	EA67466	PTHR21368
OG_274	20	15	23	Deuterostomia	Letrei,Petmar,Chondrichthyes,Amical,Amniotes	Unchar_15809		EA60327	PTHR32251	ENSLOCG00000004747	LOC100145110
OG_275	18	18	23	Deuterostomia	Ptyfla,Letjap,Calmil,Amical,Galgal	HAX1	HAX1	EA69206	PTHR14938	ENSLOCG00000007563	LOC100485912
OG_276	26	21	23	Deuterostomia	Letrei,Amical	NCL	NCL	EA77117	PTHR48034	ENSLOCG00000004828	Xetrov90014636m
OG_277	19	15	23	Deuterostomia	Ptyfla,Cyclostomata,Amical,Homsap					ENSLOCG00000003382	Xetrov90014472m
OG_278	26	21	23	Deuterostomia	Letrei,Amical	RPTOR-2,RPTOR-1	RPTOR	EA44713,EA43721	PTHR12848	ENSLOCG00000013425	rptor
OG_279	7	6	23	Deuterostomia	Ptyfla,Vertebrata
OG_280	141	22	23	Deuterostomia	Amical	PKD1L3-2	PKD1L3,-,PKDREJ	EA49366	PTHR10877	ENSLOCG00000003938,ENSLOCG00000004480,ENSLOCG00000016654	pkd1l2,Xetrov90011510m,pkd1l3,Xetrov90011512m,LOC101735107
OG_281	41	21	23	Deuterostomia	Braflo,Amical	YPEL1,YPEL2	YPEL1,YPEL2,YPEL3	EA05318,EA59439	PTHR13848	ENSLOCG00000001200,ENSLOCG00000002013	ypel1
OG_282	22	19	23	Deuterostomia	Strpur,Letrei,Calmil,Amical	TTLL12	TTLL12	EA31299	PTHR46088	ENSLOCG00000015088	LOC100486512
OG_283	21	20	23	Deuterostomia	Holostei,Galgal	PKMYT1	PKMYT1	EA42162	PTHR11042		pkmyt1
OG_284	34	22	23	Deuterostomia	Amical	SLC25A1	SLC25A1	EA06302	PTHR45788	ENSLOCG00000006737,ENSLOCG00000002325	slc25a1,Xetrov90025876m
OG_285	27	22	23	Deuterostomia	Amical	MAPK1	MAPK1,MAPK3	EA07213	PTHR24055	ENSLOCG00000002024	mapk1
OG_286	27	22	23	Deuterostomia	Amical	PRPF8-1,PRPF8-2	PRPF8	EA05774,EA06027	PTHR11140	ENSLOCG00000005409	prpf8-like
OG_287	28	21	23	Deuterostomia	Letrei,Amical	ZCCHC24	ZCCHC24	EA02510	PTHR15439	ENSLOCG00000004863	zcchc24
OG_288	82	11	23	Deuterostomia	Hyperoartia,Osteichthyes	Unchar_19204		EA73660	PTHR12242
OG_289	27	22	23	Deuterostomia	Amical	Unchar_15965,TIGD1-38	WDR76	EA61015,EA61832	PTHR14773,PTHR19303	ENSLOCG00000014639	wdr76-like
OG_290	25	22	23	Deuterostomia	Amical	DRC1	DRC1	EA49592	PTHR21625	ENSLOCG00000016179	drc1
OG_291	6	4	23	Deuterostomia	Echinodermata,Braflo,Vertebrata
OG_292	89	3	3	Cephalochordata
OG_293	40	21	23	Deuterostomia	Letrei,Amical	KYAT3-1,KYAT3-2	KYAT3,AL441992.2,KYAT1	EA45662,EA46400	PTHR43807	ENSLOCG00000004106,ENSLOCG00000005032	ccbl1,ccbl2
OG_294	7	7	23	Deuterostomia	Vertebrata
OG_295	6	2	3	Cephalochordata	Braflo
OG_296	24	13	23	Deuterostomia	Letrei,Petmar,Myxines,Chipun,Actinopterygii,Galgal		ANKUB1				ankub1
OG_297	20	20	23	Deuterostomia	Brabel,Letrei,Amical	GALM	GALM	EA12823	PTHR10091	ENSLOCG00000015782	galm
OG_298	25	20	23	Deuterostomia	Ptyfla,Chipun,Amical	EDEM2	EDEM2	EA48966	PTHR45679	ENSLOCG00000004263	edem2
OG_299	23	19	23	Deuterostomia	Myxines,Amical,Orylat		FANCA			ENSLOCG00000002909	fanca
OG_300	4	4	23	Deuterostomia	Echinodermata,Sackow,Vertebrata
OG_301	27	20	23	Deuterostomia	Letrei,Amical,Latcha	ASCC2	ASCC2	EA82847	PTHR21494	ENSLOCG00000007474	ascc2
OG_302	23	21	23	Deuterostomia	Ptyfla,Amical	DPM1	DPM1	EA47888	PTHR43398	ENSLOCG00000002964	dpm1
OG_303	586	22	23	Deuterostomia	Amical	GAL3ST4	GAL3ST1,GAL3ST4,GAL3ST2,GAL3ST3	EA82524	PTHR14647	ENSLOCG00000013014,ENSLOCG00000013024,ENSLOCG00000006129,ENSLOCG00000003922	LOC100495161,LOC100487128,LOC100494937,Xetrov90028998m,gal3st4-like.1,gal3st4-like.2,LOC100491035,gal3st1,Xetrov90028999m
OG_304	20	17	23	Deuterostomia	Ptyfla,Brabel,Amical,Latcha,Galgal,Homsap	Unchar_12242		EA47647	PTHR13247	ENSLOCG00000013996	fis1
OG_305	24	21	23	Deuterostomia	Letrei,Amical	GFM1	GFM1	EA39014	PTHR43636	ENSLOCG00000003778	gfm1
OG_306	24	22	23	Deuterostomia	Amical	PNO1	PNO1	EA20277	PTHR12826	ENSLOCG00000016017	pno1
OG_307	5	5	23	Deuterostomia	Acapla,Ptyfla,Vertebrata
OG_308	33	21	23	Deuterostomia	Ptyfla,Amical	CCNE2	CCNE1,CCNE2	EA46914	PTHR10177	ENSLOCG00000005671,ENSLOCG00000006388	ccne1,ccne2
OG_309	30	21	23	Deuterostomia	Letrei,Amical	CCDC127	CCDC127	EA23263	PTHR31958	ENSLOCG00000009365	ccdc127
OG_310	28	21	23	Deuterostomia	Ptyfla,Amical	NFRKB	NFRKB	EA27626	PTHR13052	ENSLOCG00000001152	Xetrov90029608m,LOC101734125-like,Xetrov90018454m,LOC101734750
OG_311	23	20	23	Deuterostomia	Brabel,Braflo,Amical	PSMG3	PSMG3	EA45378	PTHR34072	ENSLOCG00000001382	psmg3
OG_312	21	19	23	Deuterostomia	Letrei,Myxines,Amical		CCDC89			ENSLOCG00000008105	LOC100485641
OG_313	32	22	23	Deuterostomia	Amical	KATNAL1	KATNA1,KATNAL1	EA43025	PTHR23074	ENSLOCG00000017005,ENSLOCG00000000149	katna1,katnal1-like
OG_314	48	22	23	Deuterostomia	Amical	SH3PXD2A-2,SH3PXD2A-3,SH3PXD2A-1	SH3PXD2B,SH3PXD2A	EA45930,EA71229,EA42484	PTHR15706	ENSLOCG00000010766,ENSLOCG00000011958	sh3pxd2b,sh3pxd2a
OG_315	28	22	23	Deuterostomia	Amical	Unchar_5786	GTSE1,PSRC1	EA22453	PTHR21584	ENSLOCG00000016073,ENSLOCG00000012592	gtse1
OG_316	20	19	23	Deuterostomia	Ptyfla,Brabel,Letrei,Amical	NDUFB9	NDUFB9	EA64823	PTHR12868	ENSLOCG00000009028	ndufb9
OG_317	26	22	23	Deuterostomia	Amical	Unchar_12489	EFHC2	EA48625	PTHR12086	ENSLOCG00000001949	efhc2
OG_318	27	18	23	Deuterostomia	Strpur,Letrei,Myxines,Amical		GLT8D1,GLT8D2			ENSLOCG00000015027,ENSLOCG00000010530	glt8d2
OG_319	101	17	23	Deuterostomia	Myxines,Calmil,Amical,Danrer,Galgal		CNBD2			ENSLOCG00000000708,ENSLOCG00000005704	Xetrov90000677m,LOC100486705,LOC100487667-like,rapgef3,Xetrov90015531m
OG_320	20	14	23	Deuterostomia	Cyclostomata,Amical,Euteleostei,Galgal		C17orf98			ENSLOCG00000011864	LOC100494322,LOC100495435-like
OG_321	25	21	23	Deuterostomia	Letrei,Amical	ANKIB1-1,ANKIB1-2	ANKIB1	EA59757,EA62745	PTHR11685	ENSLOCG00000010636	ankib1
OG_322	37	22	23	Deuterostomia	Amical	FZD5-4	FZD5,FZD8	EA67344	PTHR11309	ENSLOCG00000000457	fzd8,fzd5
OG_323	21	21	23	Deuterostomia	Ptyfla,Amical	C12orf49	C12orf49	EA18384	PTHR13481	ENSLOCG00000003526	c12orf49
OG_324	41	22	23	Deuterostomia	Amical	CYCS-1	CYCS	EA25851	PTHR11961	ENSLOCG00000006902	cycs,cyct
OG_325	8	6	23	Deuterostomia	Sackow,Vertebrata
OG_326	11	5	23	Deuterostomia	Echinodermata,Vertebrata
OG_327	12	3	3	Cephalochordata
OG_328	40	21	23	Deuterostomia	Letrei,Amical	EPDR1	EPDR1	EA26035	PTHR10697	ENSLOCG00000011436	epdr1
OG_329	6	6	23	Deuterostomia	Sackow,Vertebrata
OG_330	15	5	23	Deuterostomia	Hemichordata,Vertebrata
OG_331	38	3	3	Cephalochordata
OG_332	27	13	19	Chordata	Cyclostomata,Amical		RNF6,RLIM			ENSLOCG00000013643	rlim
OG_333	31	21	23	Deuterostomia	Letrei,Amical	EHMT2	EHMT2,EHMT1	EA00212	PTHR46307	ENSLOCG00000001665,ENSLOCG00000000346	Xetrov90027992m,ehmt2
OG_334	67	21	23	Deuterostomia	Sackow,Amical	VEZF1-1,VEZF1-2,ZBTB41,PATZ1-2,Unchar_17283	PATZ1,VEZF1,MAZ,ZNF132	EA57143,EA76939,EA35701,EA08006,EA66024	PTHR24390,PTHR24381,PTHR14196,PTHR24399	ENSLOCG00000004823	patz1,vezf1,maz
OG_335	4	3	3	Cephalochordata
OG_336	598	22	23	Deuterostomia	Amical	TRIM2	TRIM2,TRIM3,TRIM56	EA73246	PTHR24104	ENSLOCG00000008640,ENSLOCG00000008498,ENSLOCG00000014935,ENSLOCG00000018097	trim2,trim3
OG_337	28	22	23	Deuterostomia	Amical	CHTF18	CHTF18	EA81143	PTHR23389	ENSLOCG00000005695	chtf18
OG_338	27	19	23	Deuterostomia	Braflo,Letrei,Amical,Latcha	DUSP11-1,DUSP11-2	DUSP11	EA20389,EA21360	PTHR10367	ENSLOCG00000015078	dusp11,dusp11.2
OG_339	28	22	23	Deuterostomia	Amical	RBM7	AP002373.1,RBM7	EA25378	PTHR13798	ENSLOCG00000002408	LOC101735152
OG_340	22	21	23	Deuterostomia	Petmar,Amical	NCBP2	NCBP2	EA83572	PTHR18847	ENSLOCG00000001518	ncbp2
OG_341	28	19	23	Deuterostomia	Letrei,Myxines,Amical		TMLHE			ENSLOCG00000013710	tmlhe
OG_342	22	19	23	Deuterostomia	Brabel,Letrei,Amical,Danrer	Unchar_4040,DCTN6	DCTN6	EA15822,EA16481	PTHR13072	ENSLOCG00000013206	dctn6
OG_343	83	8	23	Deuterostomia	Letrei,Petmar,Myxines,Gnathostomata
OG_344	25	22	23	Deuterostomia	Amical	CDKAL1	CDKAL1	EA12620	PTHR11918	ENSLOCG00000008933	cdkal1
OG_345	24	19	23	Deuterostomia	Letrei,Parata,Holostei		NDUFS8				ndufs8
OG_346	16	14	23	Deuterostomia	Echinodermata,Ptyfla,Letrei,Chipun,Holostei,Mammalia	ADPRH-1		EA02969	PTHR22957		adprh-like.2
OG_347	80	5	23	Deuterostomia	Echinodermata,Vertebrata
OG_348	44	7	23	Deuterostomia	Vertebrata
OG_349	130	7	23	Deuterostomia	Vertebrata
OG_350	26	21	23	Deuterostomia	Letrei,Amical	AC023055.1	DNAJC14,AC023055.1,SARNP	EA36173	PTHR44665	ENSLOCG00000004370	dnajc14-like
OG_351	27	18	23	Deuterostomia	Sackow,Amical,Euteleostei,Xentro	RGSL1-2,RGSL1-1	RGSL1	EA03473,EA01213	PTHR47079	ENSLOCG00000004460
OG_352	792	14	23	Deuterostomia	Acapla,Letrei,Petmar,Calmil,Amical,Danrer,Amniotes	Unchar_17904,Unchar_12473,Unchar_16305,Unchar_14434,Unchar_14044,Unchar_15431,Unchar_8252,Unchar_12881,Unchar_17432,Unchar_5378,Unchar_10994,Unchar_22531,Unchar_4073,Unchar_6563,TTC39A,Unchar_12591,Unchar_15018		EA68394,EA48567,EA62403,EA55507,EA54104,EA58795,EA31525,EA50062,EA66639,EA21054,EA42591,EA85614,EA15935,EA25121,EA59797,EA49040,EA57065	PTHR45891,PTHR47510,PTHR33776,PTHR33332,PTHR31859,PTHR33395	ENSLOCG00000013901,ENSLOCG00000015271,ENSLOCG00000000774	Xetrov90010081m,Xetrov90028740m,Xetrov90026901m
OG_353	40	21	23	Deuterostomia	Letrei,Amical	NDUFAF7	NDUFAF7,TMEM69	EA19470	PTHR12049	ENSLOCG00000005866,ENSLOCG00000016865	ndufaf7,tmem69
OG_354	35	21	23	Deuterostomia	Ptyfla,Amical	ARID4A-1	ARID4B,ARID4A	EA38261	PTHR13964	ENSLOCG00000009355,ENSLOCG00000015899	arid4b,arid4a
OG_355	25	22	23	Deuterostomia	Amical	NPC1	NPC1	EA15997	PTHR45727	ENSLOCG00000001532	npc1-like
OG_356	27	20	23	Deuterostomia	Letrei,Amical,Xentro	DPP7	DPP7	EA85647	PTHR11010	ENSLOCG00000001486
OG_357	4	2	3	Cephalochordata	Braflo
OG_358	21	20	23	Deuterostomia	Letrei,Parata,Amical		USP48			ENSLOCG00000001685	usp48
OG_359	34	21	23	Deuterostomia	Letrei,Amical	EFR3B-1	EFR3B,EFR3A	EA09727	PTHR12444	ENSLOCG00000012671,ENSLOCG00000016682	efr3a,efr3b
OG_360	42	19	23	Deuterostomia	Acapla,Amical,Mammalia	GRHPR-1,GRHPR-2		EA13653,EA14103	PTHR10996	ENSLOCG00000008362	LOC100498522-like
OG_361	16	14	23	Deuterostomia	Echinodermata,Letrei,Myxines,Amical,Euteleostei,Galgal		GPR150			ENSLOCG00000017965	LOC100485220
OG_362	22	19	23	Deuterostomia	Letrei,Myxines,Amical		TRAF4			ENSLOCG00000005871	traf4
OG_363	25	21	23	Deuterostomia	Letrei,Amical	GOLPH3	GOLPH3	EA17439	PTHR12704	ENSLOCG00000006756	golph3
OG_364	202	15	23	Deuterostomia	Acapla,Ptyfla,Letrei,Chondrichthyes,Amical,Orylat,Galgal	ZCCHC3	ZCCHC3	EA78038	PTHR22639	ENSLOCG00000000602,ENSLOCG00000017639,ENSLOCG00000017670,ENSLOCG00000002624,ENSLOCG00000017303,ENSLOCG00000017623,ENSLOCG00000000573,ENSLOCG00000008338,ENSLOCG00000018355,ENSLOCG00000000297,ENSLOCG00000017302,ENSLOCG00000017327,ENSLOCG00000017824,ENSLOCG00000017974,ENSLOCG00000017305,ENSLOCG00000000361,ENSLOCG00000000227,ENSLOCG00000017328,ENSLOCG00000017502,ENSLOCG00000000320,ENSLOCG00000017503,…	Xetrov90019886m,Xetrov90024780m,Xetrov90030528m,Xetrov90030753m,Xetrov90030754m,Xetrov90030773m,Xetrov90026326m,Xetrov90009932m,Xetrov90019868m,Xetrov90025992m,Xetrov90006964m,LOC101730592,Xetrov90015510m,LOC101734643,Xetrov90028343m,LOC101732136,Xetrov90025751m,LOC101731031,Xetrov90027601m,Xetrov90025726m,Xetrov90028414m,Xetrov90030544m,Xetrov90028843m,Xetrov90029921m,Xetrov90026252m,Xetrov90029…
OG_365	30	20	23	Deuterostomia	Holostei,Latcha	TMEM254	TMEM254	EA03883	PTHR34104		fam213a
OG_366	5	5	23	Deuterostomia	Echinodermata,Vertebrata
OG_367	19	16	19	Chordata	Brabel,Letrei,Amical	UNC93B1	UNC93B1	EA06459	PTHR46744	ENSLOCG00000007905	unc93b1
OG_368	28	21	23	Deuterostomia	Letrei,Amical	SMPD1	SMPD1	EA19367	PTHR10340	ENSLOCG00000009565	LOC100487433-like
OG_369	10	3	3	Cephalochordata
OG_370	15	3	3	Cephalochordata
OG_371	35	22	23	Deuterostomia	Amical	PTPN14-1,PTPN21	AL162171.1,PTPN14	EA12872,EA20847	PTHR45706	ENSLOCG00000008432,ENSLOCG00000016705	ptpn14,ptpn21
OG_372	41	21	23	Deuterostomia	Ptyfla,Amical	BOD1L1	BOD1L1,BOD1,BOD1L2	EA25158	PTHR31532	ENSLOCG00000009148,ENSLOCG00000009884	bod1,bod1l1
OG_373	34	7	23	Deuterostomia	Vertebrata
OG_374	42	22	23	Deuterostomia	Amical	PRKAR2B,Unchar_1322	PRKAR2A,PRKAR2B	EA09668,EA05446	PTHR11635,PTHR10699	ENSLOCG00000015827,ENSLOCG00000014409	prkar2b-like,prkar2a
OG_375	24	18	23	Deuterostomia	Ptyfla,Letrei,Calmil,Amical,Galgal	RNASEK-1	RNASEK,C17orf49,RNASEK-C17orf49	EA15178	PTHR31733	ENSLOCG00000014085	LOC100493134
OG_376	104	8	23	Deuterostomia	Echinodermata,Hyperoartia,Chondrichthyes,Actinopterygii,Tetrapoda	Unchar_1997,Unchar_1173,POGZ		EA07883,EA04934,EA61900	PTHR33215,PTHR24388,PTHR19303
OG_377	31	20	23	Deuterostomia	Hemichordata,Amical	MIEF1	MIEF1,MIEF2	EA66615	PTHR16451	ENSLOCG00000011112	mief1,mief2
OG_378	28	18	23	Deuterostomia	Echinodermata,Ptyfla,Letrei,Amical	ZNF451	ZNF451	EA09579	PTHR24403	ENSLOCG00000016996	Xetrov90014285m,Xetrov90014284m,znf451
OG_379	22	21	23	Deuterostomia	Letrei,Amical	ARL14EP	ARL14EP	EA15168	PTHR46536	ENSLOCG00000006362	arl14ep
OG_380	31	21	23	Deuterostomia	Letrei,Amical	NVL-1,VPS51	VPS51	EA54351,EA55362	,PTHR15954	ENSLOCG00000002267	vps51
OG_381	32	20	23	Deuterostomia	Acapla,Letrei,Amical	SLC7A4	SLC7A4	EA78838	PTHR43243	ENSLOCG00000008226	slc7a4
OG_382	23	21	23	Deuterostomia	Letrei,Amical	ILKAP	ILKAP	EA07392	PTHR13832	ENSLOCG00000009095	ilkap
OG_383	225	22	23	Deuterostomia	Amical	ADGRL3-3,ADGRL2-1,ADGRL1,ADGRL3-1,ADGRL2-3,ADGRL3-2	ADGRL4,ADGRL2,ADGRL3,ADGRL1	EA48870,EA14979,EA14758,EA33816,EA33963,EA36014	PTHR23192,PTHR12011	ENSLOCG00000000067,ENSLOCG00000008464,ENSLOCG00000000207,ENSLOCG00000013236,ENSLOCG00000008424,ENSLOCG00000008817	LOC101731473,myoc,LOC100498069,lphn2,lphn1-like
OG_384	35	21	23	Deuterostomia	Letrei,Amical	CCNT2	CCNT1,CCNT2	EA27927	PTHR10026	ENSLOCG00000003660,ENSLOCG00000001764	ccnt1,ccnt2
OG_385	7	2	2	Ceph2
OG_386	698	22	23	Deuterostomia	Amical	NCAN,CLEC11A,COLEC11,CLEC3A	CLEC11A,COLEC11,CLEC3B,CLEC3A,COLEC10,SFTPD,MBL2,SFTPA1,SFTPA2	EA62223,EA62460,EA17535,EA47414	PTHR22801,PTHR22799	ENSLOCG00000017210,ENSLOCG00000009099,ENSLOCG00000002106,ENSLOCG00000016745,ENSLOCG00000015704	colec10,clec3b,clec3a,colec11-like,clec11a,LOC100498256,sftpa,LOC100496214,Xetrov90018110m,LOC100135366,sftpd
OG_387	11	7	23	Deuterostomia	Vertebrata
OG_388	22	20	23	Deuterostomia	Leth,Amical	CDK10-1,CDK10-2	CDK10	EA13236,EA16588	PTHR24056	ENSLOCG00000002991	cdk10
OG_389	21	20	23	Deuterostomia	Ptyfla,Eptbur,Amical	MLX	MLX	EA65043	PTHR15741	ENSLOCG00000012453	mlx
OG_390	27	21	23	Deuterostomia	Letrei,Amical	SNRPN	SNRPN,SNRPB	EA48313	PTHR10701	ENSLOCG00000002687	snrpb
OG_391	42	22	23	Deuterostomia	Amical	SLC17A5-1,SLC17A5-2	SLC17A5	EA11781,EA85593	PTHR11662	ENSLOCG00000016166,ENSLOCG00000000882	slc17a5
OG_392	4	3	3	Cephalochordata
OG_393	21	20	23	Deuterostomia	Braflo,Letrei,Amical	DDX28	DDX28	EA50276	PTHR47960	ENSLOCG00000017604	ddx28
OG_394	6	2	2	Ceph2
OG_395	35	22	23	Deuterostomia	Amical	TMEM68-1,TMEM68-2	TMEM68	EA83013,EA83135	PTHR22753	ENSLOCG00000005519	tmem68
OG_396	33	22	23	Deuterostomia	Amical	MTHFD2	MTHFD2L,MTHFD2	EA01289	PTHR48099	ENSLOCG00000012052,ENSLOCG00000015377	mthfd2,mthfd2l
OG_397	48	22	23	Deuterostomia	Amical	VDAC2-2	VDAC3,VDAC2,VDAC1	EA81256	PTHR11743	ENSLOCG00000015616,ENSLOCG00000010266,ENSLOCG00000004602	vdac1,vdac3,vdac2
OG_398	56	7	23	Deuterostomia	Echinodermata,Cyclostomata,Chondrichthyes,Actinopterygii,Latcha,Xentro,Galgal		OR51B4,OR51B6,OR51B2,OR51B5
OG_399	27	21	23	Deuterostomia	Letrei,Amical	PTGR2	AC005520.1,PTGR2	EA13083	PTHR43205	ENSLOCG00000013550	ptgr2
OG_400	718	22	23	Deuterostomia	Amical	SLC16A3-1,SLC16A6-1,SLC16A7-1,SLC16A13,SLC16A12-1,SLC16A7-2,SLC16A12-3,SLC16A12-2,SLC16A12-4,SLC16A12-5,SLC16A4,SLC16A6-2,SLC16A3-2	SLC16A14,SLC16A1,SLC16A12,SLC16A5,SLC16A13,SLC16A3,SLC16A8,SLC16A7,SLC16A6,SLC16A9,SLC16A11,SLC16A4	EA40988,EA44817,EA76603,EA33827,EA21265,EA77652,EA42102,EA40040,EA45173,EA46365,EA10436,EA65764,EA45407	PTHR11360	ENSLOCG00000010261,ENSLOCG00000011658,ENSLOCG00000010765,ENSLOCG00000012307,ENSLOCG00000013302,ENSLOCG00000016547,ENSLOCG00000002305,ENSLOCG00000000022,ENSLOCG00000010177,ENSLOCG00000008168,ENSLOCG00000011704,ENSLOCG00000012447,ENSLOCG00000006615	slc16a12,slc16a3,LOC100491288,slc16a7,slc16a1,slc16a5-like,slc16a6-like,LOC101733336,Xetrov90029295m,LOC100485780
OG_401	45	21	23	Deuterostomia	Letrei,Amical	GSS-2,GSS-3,GSS-1	GSS	EA51697,EA52694,EA46889	PTHR11130	ENSLOCG00000004359	gss
OG_402	26	21	23	Deuterostomia	Petmar,Amical	RNMT-2,RNMT-1	RNMT	EA51116,EA48463	PTHR12189	ENSLOCG00000009540	rnmt
OG_403	31	22	23	Deuterostomia	Amical	Unchar_17650,NCLN-1,NCLN-2,NCLN-3	NCLN	EA67427,EA63994,EA64027,EA64472	PTHR31826	ENSLOCG00000004742,ENSLOCG00000004061	ncln
OG_404	18	17	19	Chordata	Letrei,Amical	CPE	CPE	EA77845	PTHR11532	ENSLOCG00000011200,ENSLOCG00000007871	cpe
OG_405	24	20	23	Deuterostomia	Ptyfla,Amical,Galgal	ELAC1	AC091551.1,ELAC1	EA57573	PTHR46018	ENSLOCG00000012870	elac1
OG_406	18	17	23	Deuterostomia	Letrei,Myxines,Chipun,Amical,Xentro		CEP70			ENSLOCG00000003377
OG_407	147	21	23	Deuterostomia	Holostei	FTH1-2,FTH1-5,FTH1-4,FTH1-3,FTH1-1	FTMT,FTL,FTH1,FTHL17	EA84120,EA85437,EA84808,EA84601,EA18455	PTHR11431		ftmt,fth1,MGC79725,MGC75752,MGC76132
OG_408	21	21	23	Deuterostomia	Letrei,Amical	Unchar_22041	ANKRD49	EA83715	PTHR24180	ENSLOCG00000007534	ankrd49
OG_409	22	22	23	Deuterostomia	Amical	DOLK	DOLK	EA83203	PTHR13205	ENSLOCG00000017343	dolk-like
OG_410	60	21	23	Deuterostomia	Letrei,Amical	ARHGAP26-1,ARHGAP42	ARHGAP26,OPHN1,ARHGAP42,ARHGAP10	EA07283,EA06636	PTHR12552	ENSLOCG00000010520,ENSLOCG00000005493,ENSLOCG00000008721,ENSLOCG00000014675	LOC101731349-like,Xetrov90029700m,Xetrov90029698m,Xetrov90029702m,LOC101731815-like,arhgap26,ophn1,arhgap10,arhgap42
OG_411	22	20	23	Deuterostomia	Ptyfla,Letrei,Amical	GTPBP3,Unchar_7024	GTPBP3	EA29582,EA26872	PTHR42714,PTHR39947	ENSLOCG00000003052	gtpbp3-like
OG_412	75	15	23	Deuterostomia	Strpur,Letrei,Myxines,Actinopterygii		ASIC5				asic5
OG_413	4	2	2	Ceph2
OG_414	21	19	23	Deuterostomia	Ptyfla,Leth,Amical	ELOF1	ELOF1	EA16695	PTHR20934	ENSLOCG00000008159	elof1
OG_415	23	7	23	Deuterostomia	Vertebrata
OG_416	24	17	23	Deuterostomia	Letrei,Amical,Euteleostei,Mammalia	RERG-1		EA33359	PTHR45704	ENSLOCG00000001491	LOC100145332
OG_417	13	3	3	Cephalochordata
OG_418	35	20	23	Deuterostomia	Leth,Amical	TNPO2	TNPO1,TNPO2	EA14204	PTHR10527	ENSLOCG00000011092,ENSLOCG00000006178	tnpo2-like,tnpo1
OG_419	59	21	23	Deuterostomia	Letrei,Amical	CABIN1-1,TMEM94-3,TMEM94-1,TMEM94-2,CABIN1-2,TMEM94-4	TMEM94,CABIN1	EA05434,EA55065,EA52678,EA54153,EA23080,EA55296	,PTHR47027,PTHR13219,PTHR15502	ENSLOCG00000011408,ENSLOCG00000005861,ENSLOCG00000006568	kiaa0195-like,Xetrov90002929m
OG_420	5	3	3	Cephalochordata
OG_421	20	20	23	Deuterostomia	Ptyfla,Braflo,Amical	POLR3H	POLR3H	EA66125	PTHR12709	ENSLOCG00000011621	polr3h
OG_422	7	7	23	Deuterostomia	Vertebrata
OG_423	53	18	19	Chordata	Amical	CEBPA-2,CEBPA-1,CEBPE	CEBPA,CEBPE,CEBPB,CEBPD	EA59613,EA47812,EA66865	PTHR23334	ENSLOCG00000018358,ENSLOCG00000017816,ENSLOCG00000017586	cebpb,cebpe,cebpa,cebpd
OG_424	21	18	23	Deuterostomia	Leth,Amical,Orylat,Latcha	SDAD1-2,SDAD1-1	SDAD1	EA34446,EA34400	PTHR12730	ENSLOCG00000004170	sdad1
OG_425	10	3	3	Cephalochordata
OG_426	593	17	23	Deuterostomia	Letjap,Amical,Danrer,Amniotes	Unchar_4222,Unchar_15605,Unchar_19018,Unchar_3379,Unchar_3706,Unchar_8898,Unchar_417,Unchar_3029,Unchar_15356,Unchar_8617,Unchar_10923,Unchar_7215,Unchar_8452,Unchar_10819,Unchar_10064,Unchar_6781,Unchar_22184,Unchar_13097,Unchar_6979,Unchar_13041,Unchar_16196,Unchar_4464,Unchar_10689,Unchar_22536,Unchar_8416,Unchar_12587,ADAMTS16,Unchar_19265,Unchar_12378,Unchar_11263,Unchar_12209,Unchar_12129,T…		EA16474,EA59471,EA72941,EA12865,EA14327,EA34003,EA01786,EA11457,EA58429,EA32895,EA42270,EA27553,EA32260,EA41824,EA38694,EA25942,EA84300,EA51009,EA26673,EA50752,EA61949,EA17430,EA41272,EA85637,EA32151,EA49029,EA47183,EA73919,EA48154,EA43739,EA47528,EA47211,EA07063,EA24988,EA73400,EA60084,EA28881,EA19142,EA54203,EA48726	,PTHR13723,PTHR21301	ENSLOCG00000018022,ENSLOCG00000009628	Xetrov90010437m,Xetrov90016252m,Xetrov90023895m,Xetrov90027021m,Xetrov90001292m,Xetrov90016320m,Xetrov90015960m,Xetrov90010047m,Xetrov90010046m,Xetrov90011907m,Xetrov90008456m,Xetrov90006863m,Xetrov90028845m,Xetrov90023739m,Xetrov90016008m,Xetrov90017277m,Xetrov90022942m,Xetrov90014597m,Xetrov90027123m,ncf1,Xetrov90024923m,Xetrov90002188m,Xetrov90029285m,Xetrov90029288m,Xetrov90029287m,Xetrov9000…
OG_427	26	18	23	Deuterostomia	Hyperoartia,Calmil,Amical	CAPSL	CAPSL	EA82604	PTHR34524	ENSLOCG00000003203,ENSLOCG00000012779	capsl,caps
OG_428	20	19	23	Deuterostomia	Strpur,Letrei,Amical,Musmus	SPATA5L1-1,SPATA5L1-2	SPATA5L1	EA13561,EA14303	,PTHR23077	ENSLOCG00000013121	spata5l1
OG_429	21	20	23	Deuterostomia	Leth,Amical	STOML2	STOML2	EA13999	PTHR43327	ENSLOCG00000004431	Xetrov90026281m
OG_430	25	21	23	Deuterostomia	Braflo,Amical	LRRC6	LRRC6	EA82664	PTHR18849	ENSLOCG00000012709	lrrc6
OG_431	86	22	23	Deuterostomia	Amical	HCN4-1,HCN4-3,HCN2,HCN4-2	HCN3,HCN2,HCN4,HCN1	EA16330,EA72470,EA09099,EA64030	PTHR45689	ENSLOCG00000005192,ENSLOCG00000011966,ENSLOCG00000006639,ENSLOCG00000014551	hcn4,hcn1,hcn2,Xetrov90030974m
OG_432	21	18	23	Deuterostomia	Letrei,Calmil,Holostei,Galgal	RPS18	RPS18	EA42575	PTHR10871		rps18
OG_433	21	21	23	Deuterostomia	Amical,Xentro	CLNS1A	CLNS1A	EA80058	PTHR21399	ENSLOCG00000006519
OG_434	57	20	23	Deuterostomia	Ptyfla,Parata,Amical		SENP5,SENP3-EIF4A1,SENP3			ENSLOCG00000014470,ENSLOCG00000001529	Xetrov90029291m,senp5
OG_435	24	22	23	Deuterostomia	Amical	DPH7	DPH7	EA53680	PTHR46042	ENSLOCG00000001966	wdr85,Xetrov90019665m
OG_436	55	17	19	Chordata	Letrei,Amical	PGR-2,PGR-1	NR3C1,AR,PGR,NR3C2	EA78599,EA21094	PTHR48092	ENSLOCG00000014680,ENSLOCG00000010508,ENSLOCG00000005538,ENSLOCG00000008694	nr3c1-like.1,Xetrov90020269m,nr3c2,pgr
OG_437	24	22	23	Deuterostomia	Amical	DZANK1	DZANK1	EA49913	PTHR16058	ENSLOCG00000015699	dzank1
OG_438	31	22	23	Deuterostomia	Amical	INTS2	INTS2	EA59917	PTHR28608	ENSLOCG00000003709	ints2
OG_439	29	17	23	Deuterostomia	Eptbur,Calmil,Amical,Amniotes	PPIF-2		EA83185	PTHR11071	ENSLOCG00000000251	ppia,LOC100488106
OG_440	21	20	23	Deuterostomia	Ptyfla,Letrei,Amical	ASCC1	ASCC1	EA45573	PTHR13360	ENSLOCG00000005266	ascc1
OG_441	21	19	23	Deuterostomia	Braflo,Letrei,Amical,Orylat	SLC39A9	SLC39A9	EA38944	PTHR16133	ENSLOCG00000014198	slc39a9
OG_442	21	20	23	Deuterostomia	Braflo,Letrei,Amical	GALNT2	GALNT2	EA38638	PTHR11675	ENSLOCG00000015454	Xetrov90013561m
OG_443	25	22	23	Deuterostomia	Amical	LZIC	LZIC	EA69868	PTHR16505	ENSLOCG00000006822	lzic
OG_444	22	21	23	Deuterostomia	Letrei,Amical	TSC2	TSC2	EA42292	PTHR10063	ENSLOCG00000003041	LOC101733051
OG_445	25	21	23	Deuterostomia	Ptyfla,Amical	DCAF4	DCAF4L2,DCAF4L1,DCAF4	EA36762	PTHR44472	ENSLOCG00000012343	dcaf4-like
OG_446	20	20	23	Deuterostomia	Ptyfla,Letrei,Amical	MAK16	MAK16	EA50299	PTHR23405	ENSLOCG00000015135	mak16
OG_447	44	22	23	Deuterostomia	Amical	USP15-3,USP15-2,USP15-1	USP15,USP4	EA23547,EA12792,EA12174	PTHR21646	ENSLOCG00000016990,ENSLOCG00000010739	usp15,usp4
OG_448	98	22	23	Deuterostomia	Amical	TLE2,TLE1,TLE4-2,TLE3-1,TLE3-2,TLE4-3,TLE4-1	TLE2,TLE5,TLE4,TLE1,TLE3,TLE7,TLE6	EA15012,EA17112,EA16081,EA14871,EA70907,EA26899,EA14315	PTHR10814	ENSLOCG00000006382,ENSLOCG00000006361,ENSLOCG00000009894,ENSLOCG00000009924,ENSLOCG00000014008	tle2,tle4,tle1,aes
OG_449	135	22	23	Deuterostomia	Amical	TRPC7	TRPC7,TRPC6,TRPC3	EA18090	PTHR10117	ENSLOCG00000005553,ENSLOCG00000011343,ENSLOCG00000002947	trpc6,trpc3
OG_450	14	4	19	Chordata	Cyclostomata,Calmil,Osteichthyes
OG_451	98	22	23	Deuterostomia	Amical	NOP14-1,NOP14-2	NOP14	EA70453,EA71002	PTHR23183	ENSLOCG00000011611	nop14,Xetrov90000443m
OG_452	38	21	23	Deuterostomia	Letrei,Amical	NMNAT1	NMNAT1,NMNAT3	EA09921	PTHR12039	ENSLOCG00000006792	nmnat1
OG_453	20	16	23	Deuterostomia	Cyclostomata,Amical,Orylat		SPACA9			ENSLOCG00000005672	c9orf9
OG_454	28	3	3	Cephalochordata
OG_455	6	3	3	Cephalochordata
OG_456	25	21	23	Deuterostomia	Chipun,Amical	PTS	PTS	EA67224	PTHR45615	ENSLOCG00000011839	LOC100487259
OG_457	9	6	19	Chordata	Cyclostomata,Calmil,Amical,Euteleostei,Tetrapoda					ENSLOCG00000003696
OG_458	22	20	23	Deuterostomia	Braflo,Letrei,Amical	SPPL3	SPPL3	EA58489	PTHR12174	ENSLOCG00000002863	sppl3
OG_459	19	17	19	Chordata	Amical,Galgal	FOXH1	FOXH1	EA53853	PTHR11829	ENSLOCG00000008937	foxh1,foxh1.2
OG_460	42	22	23	Deuterostomia	Amical	NETO2-1,NETO2-2,NETO1	NETO1,NETO2	EA50852,EA60933,EA51002	PTHR24251	ENSLOCG00000005367,ENSLOCG00000013622	neto1-like,neto2
OG_461	3	2	2	Ceph2
OG_462	23	22	23	Deuterostomia	Amical	USE1	USE1	EA10577	PTHR13050	ENSLOCG00000004161	use1
OG_463	23	7	23	Deuterostomia	Vertebrata
OG_464	33	20	23	Deuterostomia	Letrei,Calmil,Amical	VARS1-1	VARS	EA41315	PTHR11946	ENSLOCG00000004240	vars
OG_465	84	12	23	Deuterostomia	Ptyfla,Letrei,Myxines,Calmil,Amical,Euteleostei,Amniotes					ENSLOCG00000003848	LOC100495886,LOC100485105
OG_466	44	6	23	Deuterostomia	Acapla,Vertebrata
OG_467	21	20	23	Deuterostomia	Ptyfla,Eptbur,Amical	MCEE	MCEE	EA26105	PTHR43048	ENSLOCG00000013690	mcee
OG_468	49	22	23	Deuterostomia	Amical	ADAM10-4,ADAM10-3,ADAM10-1,ADAM10-2	ADAM10	EA70863,EA29778,EA24707,EA28735	PTHR45702	ENSLOCG00000013609	adam10
OG_469	40	20	23	Deuterostomia	Ptyfla,Letrei,Amical	SMAD3-1,SMAD3-2	SMAD2,SMAD3	EA15065,EA70226	PTHR13703	ENSLOCG00000013897,ENSLOCG00000012409	smad2,LOC101730859
OG_470	23	19	23	Deuterostomia	Letrei,Myxines,Amical		DDX21,DDX50			ENSLOCG00000009123	ddx21
OG_471	634	18	23	Deuterostomia	Hyperoartia,Calmil,Amical	Unchar_3933,Unchar_3707,Unchar_1370,Unchar_18930,Unchar_1233,Unchar_841,Unchar_6987,Unchar_6536,Unchar_6500,Unchar_12860,Unchar_17339,Unchar_17570,Unchar_17054,Unchar_8424,Unchar_15446,Unchar_7204,Unchar_7210,Unchar_7806,Unchar_6435,Unchar_16376,Unchar_6775,Unchar_16138,Unchar_11355,Unchar_9598,Unchar_1051,Unchar_18903,Unchar_16208,Unchar_11031,Unchar_1656,Unchar_15474,Unchar_15732,Unchar_7994,Un…	ZNF496,ZSCAN10,ZKSCAN1,ZSCAN18,ZNF483,ZNF274,ZNF165,ZNF24,ZNF215,ZNF232,ZSCAN23,ZNF444,ZKSCAN5,ZSCAN31,ZSCAN12,ZKSCAN8,ZSCAN30,ZKSCAN7,ZNF396,ZSCAN29,ZNF394,ZNF449,ZNF445,ZSCAN22,PEG3,ZNF197,ZNF446,ZNF18,ZNF287,ZSCAN21,ZSCAN9,ZSCAN25,ZNF202,ZNF263,ZSCAN1,ZNF500,ZKSCAN3,ZNF75D,ZKSCAN4,ZNF213,ZNF75A,ZIM2,ZNF397,ZSCAN26,AC073111.4	EA15337,EA14328,EA05600,EA72658,EA05148,EA03561,EA26711,EA25024,EA24862,EA49968,EA66284,EA67145,EA65149,EA32180,EA58836,EA27515,EA27527,EA29825,EA24602,EA62749,EA25911,EA61742,EA44141,EA36864,EA04408,EA72545,EA61978,EA42726,EA06617,EA58972,EA59992,EA30577,EA29554,EA62968,EA30329,EA29971,EA42264,EA57232,EA52974,EA36065,EA26223,EA22494,EA42687,EA60637,EA05012,EA40643,EA43861,EA58773,EA36943,EA00563…	,PTHR34072,PTHR47266,PTHR15362,PTHR46685,PTHR24559,PTHR19325,PTHR46888,PTHR46543	ENSLOCG00000000222,ENSLOCG00000014134,ENSLOCG00000002982	Xetrov90011282m,Xetrov90004970m,Xetrov90017985m,LOC101734075,Xetrov90030684m,LOC100492687,Xetrov90015528m,LOC100486966,Xetrov90027339m,LOC100489607,Xetrov90020611m,Xetrov90028617m,LOC100494082,LOC100498438,LOC101735009,Xetrov90015489m,Xetrov90004972m,Xetrov90018404m,Xetrov90029401m,Xetrov90025825m,LOC101731081,LOC100486021,Xetrov90010612m,Xetrov90001817m,Xetrov90001819m,Xetrov90011843m,Xetrov9001…
OG_472	20	20	23	Deuterostomia	Ptyfla,Letrei,Amical	MED21	MED21	EA80593	PTHR13381	ENSLOCG00000015216	med21
OG_473	78	22	23	Deuterostomia	Amical	FBXO6-1,FBXO6-2	NCCRP1,FBXO2,AC010605.1,FBXO6,FBXO44,SARS2,AC011455.2,FBXO17	EA17924,EA20954	PTHR12125	ENSLOCG00000014359,ENSLOCG00000014589,ENSLOCG00000007498,ENSLOCG00000007515	LOC100486595-like,fbxo27,LOC101731802,fbxo6-like,LOC101733128
OG_474	22	20	23	Deuterostomia	Leth,Amical	UBLCP1	UBLCP1	EA23200	PTHR32054	ENSLOCG00000009305	ublcp1
OG_475	33	19	23	Deuterostomia	Echinodermata,Letrei,Amical	IFIH1-1,IFIH1-3,IFIH1-2	IFIH1,DHX58	EA27390,EA58531,EA57783	PTHR14074	ENSLOCG00000012582,ENSLOCG00000008460	dhx58,Xetrov90024340m
OG_476	26	22	23	Deuterostomia	Amical	LMBRD1	LMBRD1	EA16459	PTHR16130	ENSLOCG00000017055	lmbrd1
OG_477	24	22	23	Deuterostomia	Amical	TBC1D5	TBC1D5	EA63925	PTHR22957	ENSLOCG00000006501	tbc1d5
OG_478	21	19	23	Deuterostomia	Letrei,Chipun,Amical,Orylat	EIF3H	EIF3H	EA10208	PTHR10410	ENSLOCG00000003303	eif3h
OG_479	26	21	23	Deuterostomia	Letrei,Amical	NOL6	NOL6	EA15914	PTHR17972	ENSLOCG00000004991	nol6
OG_480	29	17	23	Deuterostomia	Cyclostomata,Amical		TM6SF2,TM6SF1			ENSLOCG00000004678,ENSLOCG00000012911	tm6sf1,tm6sf2
OG_481	5	2	2	Ceph2
OG_482	30	20	23	Deuterostomia	Myxines,Amical		PHYH			ENSLOCG00000015723	phyh
OG_483	28	22	23	Deuterostomia	Amical	KIF19	KIF19	EA64436	PTHR24115	ENSLOCG00000012867,ENSLOCG00000004203	Xetrov90025237m,Xetrov90023577m
OG_484	44	22	23	Deuterostomia	Amical	RASSF4,RASSF2	RASSF6,RASSF2,RASSF4	EA02466,EA04411	PTHR22738	ENSLOCG00000015629,ENSLOCG00000004218,ENSLOCG00000002613	rassf2,rassf6,rassf4
OG_485	38	22	23	Deuterostomia	Amical	GCM2	GCM1,GCM2	EA11209	PTHR12414	ENSLOCG00000013145,ENSLOCG00000016883	gcm1,gcm2
OG_486	23	22	23	Deuterostomia	Amical	PSPH	PSPH	EA62470	PTHR43344	ENSLOCG00000004152	psph
OG_487	16	3	3	Cephalochordata
OG_488	13	12	23	Deuterostomia	Ptyfla,Cyclostomata,Amical,Euteleostei,Xentro,Galgal		SLFNL1			ENSLOCG00000002995
OG_489	27	22	23	Deuterostomia	Amical	EXOC7	EXOC7	EA83997	PTHR12542	ENSLOCG00000013076	Xetrov90025579m,exoc7
OG_490	119	19	23	Deuterostomia	Acapla,Hemichordata,Amical	ACTA1-4,ACTA1-3,ACTA1-2	ACTC1,ACTG2,ACTA2,ACTA1	EA53789,EA48179,EA47216	PTHR11937	ENSLOCG00000006057,ENSLOCG00000015470,ENSLOCG00000012178,ENSLOCG00000012638,ENSLOCG00000005275	actc1,act3,acta2,acta1,MGC75582
OG_491	27	20	23	Deuterostomia	Ptyfla,Calmil,Amical	COX6B1	COX6B1,COX6B2	EA82648	PTHR11387	ENSLOCG00000007947	cox6b1
OG_492	35	21	23	Deuterostomia	Braflo,Amical	BTBD3-2	BTBD3,BTBD6	EA51518	PTHR45774	ENSLOCG00000010381,ENSLOCG00000015968	btbd3,btbd6
OG_493	68	22	23	Deuterostomia	Amical	SLC18B1-1	SLC18B1	EA10172	PTHR23506	ENSLOCG00000016237	slc18b1
OG_494	38	22	23	Deuterostomia	Amical	IKBKB	IKBKB,CHUK	EA00736	PTHR22969	ENSLOCG00000015613,ENSLOCG00000004432	ikbkb,Xetrov90019231m,chuk
OG_495	22	21	23	Deuterostomia	Ptyfla,Amical	VPS26C	VPS26C	EA06749	PTHR12233	ENSLOCG00000004966	dscr3
OG_496	46	22	23	Deuterostomia	Amical	TSPAN5	TSPAN17,TSPAN5,TSPAN14	EA04379	PTHR19282	ENSLOCG00000012728,ENSLOCG00000011826,ENSLOCG00000012923	tspan17,tspan5,tspan14
OG_497	23	22	23	Deuterostomia	Amical	ABCB8	ABCB8	EA27699	PTHR24221	ENSLOCG00000009275	Xetrov90015377m
OG_498	20	16	23	Deuterostomia	Cyclostomata,Calmil,Amical		EHHADH			ENSLOCG00000009587	ehhadh
OG_499	33	18	23	Deuterostomia	Strpur,Letrei,Myxines,Amical		OGFRL1,OGFR			ENSLOCG00000017116,ENSLOCG00000003876	ogfr,LOC100498074,ogfrl1
OG_500	43	22	23	Deuterostomia	Amical	PSTPIP1	PSTPIP1,PSTPIP2	EA27708	PTHR23065	ENSLOCG00000011149,ENSLOCG00000014687	LOC101733160,pstpip2
OG_501	26	22	23	Deuterostomia	Amical	INTS11	INTS11	EA59123	PTHR11203	ENSLOCG00000002177	LOC101732272
OG_502	19	19	23	Deuterostomia	Ptyfla,Leth,Amical	CHTF8	CHTF8	EA48181	PTHR28605	ENSLOCG00000002367	chtf8
OG_503	47	21	23	Deuterostomia	Letrei,Amical	CLSTN2	CLSTN1,CLSTN2,CLSTN3	EA74298	PTHR14139	ENSLOCG00000004289,ENSLOCG00000006860,ENSLOCG00000007696	clstn2,LOC100036725,clstn3
OG_504	27	22	23	Deuterostomia	Amical	RECQL	RECQL	EA30580	PTHR13710	ENSLOCG00000015393	recql
OG_505	71	7	23	Deuterostomia	Vertebrata
OG_506	34	22	23	Deuterostomia	Amical	STRIP1-1,STRIP1-3,STRIP1-2	STRIP2,STRIP1	EA35958,EA36858,EA36333	PTHR13239	ENSLOCG00000011672,ENSLOCG00000015952	strip2,strip1
OG_507	33	20	23	Deuterostomia	Letrei,Petmar,Amical	CDC14A	CDC14A,CDC14C,CDC14B	EA21849	PTHR23339	ENSLOCG00000009181,ENSLOCG00000000103	cdc14b,cdc14a-like
OG_508	36	22	23	Deuterostomia	Amical	GLIS3	GLIS1,GLIS3	EA37486	PTHR45718	ENSLOCG00000012972,ENSLOCG00000003071	glis3,glis1
OG_509	24	22	23	Deuterostomia	Amical	PSMC3IP	PSMC3IP	EA59718	PTHR15938	ENSLOCG00000012441	psmc3ip
OG_510	41	22	23	Deuterostomia	Amical	RAPH1-2,RAPH1-1,RAPH1-3	RAPH1,APBB1IP	EA38596,EA38122,EA65552	PTHR11243	ENSLOCG00000007664,ENSLOCG00000010348	apbb1ip,LOC101735154
OG_511	22	21	23	Deuterostomia	Letrei,Amical	ZNF622	ZNF622	EA35510	PTHR13182	ENSLOCG00000012640	znf622
OG_512	86	22	23	Deuterostomia	Amical	PLPP3-3,PLPP1,PLPP3-2,PLPP3-1	PLPP3,AC119674.2,PLPP1,PLPP2	EA37363,EA33341,EA35124,EA34917	PTHR10165	ENSLOCG00000010196,ENSLOCG00000006345,ENSLOCG00000008851,ENSLOCG00000008788	LOC100135382,Xetrov90003572m,ppap2c,ppap2b
OG_513	25	19	23	Deuterostomia	Myxines,Chipun,Amical		CTBS			ENSLOCG00000010081	ctbs,LOC100494478
OG_514	27	19	23	Deuterostomia	Letrei,Chipun,Amical,Xentro	PBLD	PBLD	EA03159	PTHR13774	ENSLOCG00000009266
OG_515	8	4	19	Chordata	Cyclostomata,Chondrichthyes,Actinopterygii,Latcha,Amniotes						Xetrov90027394m
OG_516	4	2	2	Ceph2
OG_517	8	3	3	Cephalochordata
OG_518	47	20	23	Deuterostomia	Amical,Danrer,Galgal	MMP21	MMP21	EA23776	PTHR10201	ENSLOCG00000015675,ENSLOCG00000002014,ENSLOCG00000007899	LOC100493912,LOC100492075,mmp21,mmp19-like.2
OG_519	48	4	23	Deuterostomia	Acapla,Hemichordata,Vertebrata
OG_520	5	3	3	Cephalochordata
OG_521	34	20	23	Deuterostomia	Letrei,Eptbur,Amical	FBXL6	CFAP77,FBXL6	EA67306	PTHR16134	ENSLOCG00000005588,ENSLOCG00000008682	Xetrov90028487m
OG_522	21	20	23	Deuterostomia	Letrei,Chipun,Amical	DCLRE1B	DCLRE1B	EA20335	PTHR23240	ENSLOCG00000010747	dclre1b
OG_523	23	22	23	Deuterostomia	Amical	RBM34	RBM34	EA54048	PTHR23236	ENSLOCG00000015902	rbm34
OG_524	48	22	23	Deuterostomia	Amical	RPL10,ADPRH-2	ADPRH,RPL10,RPL10L	EA23834,EA31091	PTHR22957,PTHR11726	ENSLOCG00000015500,ENSLOCG00000010474	adprh-like.1,rpl10
OG_525	23	22	23	Deuterostomia	Amical	AP5S1	AP5S1	EA70693	PTHR16120	ENSLOCG00000001046	ap5s1
OG_526	10	3	3	Cephalochordata
OG_527	44	22	23	Deuterostomia	Amical	RAB3A-1	RAB3B,RAB3A,RAB3C	EA13578	PTHR47980	ENSLOCG00000007639,ENSLOCG00000001958,ENSLOCG00000009849	rab3a,rab3c,rab3b
OG_528	23	21	23	Deuterostomia	Letrei,Amical	GET3	ASNA1	EA54414	PTHR10803	ENSLOCG00000007957	asna1
OG_529	17	16	23	Deuterostomia	Leth,Myxines,Amical,Orylat,Galgal		TCTEX1D1			ENSLOCG00000006973	tctex1d1-like
OG_530	37	22	23	Deuterostomia	Amical	APBA1	APBA2,APBA1	EA71455	PTHR12345	ENSLOCG00000013693,ENSLOCG00000009455	apba2-like,apba1-like
OG_531	30	22	23	Deuterostomia	Amical	FAXDC2	FAXDC2	EA38353	PTHR11863	ENSLOCG00000012471	faxdc2
OG_532	43	22	23	Deuterostomia	Amical	TRA2B-1,TRA2B-2,TRA2B-4	TRA2B,TRA2A	EA28217,EA30316,EA66703	PTHR48034	ENSLOCG00000009558,ENSLOCG00000011615	tra2a,tra2b
OG_533	40	22	23	Deuterostomia	Amical	EIF4E	EIF4E1B,EIF4E	EA02221	PTHR11960	ENSLOCG00000009334,ENSLOCG00000012198,ENSLOCG00000011832	eif4e-like.1,eif4e
OG_534	328	22	23	Deuterostomia	Amical	TRIM33-3,TRIM33-1,TRIM33-2,TRIM71-1,TRIM71-2,Unchar_19268	TRIM66,TRIM71,TRIM33,TRIM28,TRIM24,TRIM45,PML	EA85668,EA34189,EA83860,EA16018,EA50128,EA73923	PTHR34072,PTHR45915,PTHR24104	ENSLOCG00000003340,ENSLOCG00000010479,ENSLOCG00000017014,ENSLOCG00000001260,ENSLOCG00000011099,ENSLOCG00000017117	LOC100489687-like,trim24,LOC100486898-like,trim33,trim45
OG_535	24	21	23	Deuterostomia	Letrei,Amical	HSPD1	HSPD1	EA24136	PTHR45633	ENSLOCG00000003937	hspd1
OG_536	31	22	23	Deuterostomia	Amical	PPM1K	PPM1K	EA47547	PTHR47992	ENSLOCG00000013435,ENSLOCG00000011359	LOC100487567-like
OG_537	35	21	23	Deuterostomia	Letrei,Amical	SCAF8	SCAF8,SCAF4	EA41755	PTHR15921	ENSLOCG00000009162,ENSLOCG00000016856	scaf8,scaf4
OG_538	36	20	23	Deuterostomia	Ptyfla,Eptbur,Amical	SUMO2	SUMO3,SUMO4,SUMO2	EA82389	PTHR10562	ENSLOCG00000013358,ENSLOCG00000009407	sumo2,sumo3
OG_539	22	20	23	Deuterostomia	Ptyfla,Amical,Orylat	SLC35E2B	SLC35E2B,SLC35E2A	EA33251	PTHR11132	ENSLOCG00000006207	slc35e2b
OG_540	21	20	23	Deuterostomia	Ptyfla,Letrei,Amical	DDX20	DDX20	EA11731	PTHR47958	ENSLOCG00000010372	ddx20
OG_541	86	21	23	Deuterostomia	Letrei,Amical	M6PR,Unchar_16232	M6PR	EA12727,EA62075	PTHR15071	ENSLOCG00000008310	m6pr
OG_542	20	20	23	Deuterostomia	Braflo,Letrei,Amical	DAW1	DAW1	EA83771	PTHR44156	ENSLOCG00000008284	daw1
OG_543	164	14	23	Deuterostomia	Acapla,Chondrichthyes,Amical,Sarcopterygia	Unchar_3537,Unchar_18785,Unchar_2901,Unchar_10406,Unchar_20254,Unchar_6276,Unchar_10995,Unchar_5010,Unchar_5505,Unchar_14272,Unchar_9992,Unchar_2697,Unchar_20500,Unchar_21613,Unchar_7667,Unchar_6607,Unchar_8373,Unchar_22626,Unchar_20135,Unchar_3592,Unchar_1289,Unchar_3944,Unchar_513,Unchar_1864,Unchar_18224,Unchar_6788,Unchar_21189,Unchar_7575,Unchar_3941,Unchar_5401,Unchar_9575,Unchar_145,Unchar…		EA13527,EA72043,EA10909,EA40099,EA77642,EA24123,EA42592,EA19539,EA21506,EA54914,EA38392,EA10009,EA78617,EA82156,EA29275,EA25290,EA31992,EA85952,EA77157,EA13786,EA05332,EA15381,EA02202,EA07307,EA69648,EA25960,EA80863,EA28961,EA15370,EA21146,EA36766,EA00640,EA64308,EA69319,EA74860,EA27800	,PTHR11412,PTHR22930	ENSLOCG00000008239
OG_544	25	22	23	Deuterostomia	Amical	HMBS	HMBS	EA29281	PTHR11557	ENSLOCG00000003711	LOC101730908
OG_545	58	22	23	Deuterostomia	Amical	BRAF-1,BRAF-2,RAF1,ARAF	BRAF,RAF1,ARAF	EA22103,EA79125,EA19735,EA20609	PTHR23257,PTHR44329	ENSLOCG00000016118,ENSLOCG00000014384,ENSLOCG00000013974	braf-like,LOC100495479-like,raf1
OG_546	5	3	3	Cephalochordata
OG_547	29	20	23	Deuterostomia	Strpur,Letrei,Amical	USP2	USP2,USP21	EA24781	PTHR21646	ENSLOCG00000001706,ENSLOCG00000014293	usp2
OG_548	23	22	23	Deuterostomia	Amical	MTIF2,Unchar_1810	MTIF2	EA36220,EA07133	PTHR43381,PTHR10407	ENSLOCG00000015555	mtif2-like
OG_549	12	7	23	Deuterostomia	Vertebrata
OG_550	22	18	19	Chordata	Amical	ENTPD3-2	PROSER1	EA85415	PTHR11782	ENSLOCG00000008707	proser1-like
OG_551	42	22	23	Deuterostomia	Amical	VWDE-1,VWDE-2	VWDE	EA24535,EA27340	PTHR24033	ENSLOCG00000011213,ENSLOCG00000001087	vwde
OG_552	14	3	3	Cephalochordata
OG_553	24	22	23	Deuterostomia	Amical	Unchar_14841,LYAR	LYAR	EA56608,EA56526	,PTHR13100	ENSLOCG00000009963	lyar
OG_554	27	22	23	Deuterostomia	Amical	TGFBRAP1	TGFBRAP1	EA53919	PTHR12894	ENSLOCG00000008737	tgfbrap1-like
OG_555	30	21	23	Deuterostomia	Letrei,Amical	GPR63	GPR63,GPR45	EA05713	PTHR24245	ENSLOCG00000016966,ENSLOCG00000017796	gpr45,gpr63
OG_556	20	20	23	Deuterostomia	Letrei,Amical,Galgal	CTU1-2	CTU1	EA62233	PTHR11807	ENSLOCG00000001719	ctu1
OG_557	20	18	23	Deuterostomia	Strpur,Letrei,Parata,Calmil,Amical		ANAPC13			ENSLOCG00000004767	LOC100494390,anapc13.1
OG_558	25	22	23	Deuterostomia	Amical	PCID2	PCID2	EA03229	PTHR12732	ENSLOCG00000009805	pcid2
OG_559	31	19	23	Deuterostomia	Acapla,Myxines,Amical		TEFM,MYOC			ENSLOCG00000013775,ENSLOCG00000010402	tefm-like
OG_560	31	21	23	Deuterostomia	Parata,Amical		WDR90			ENSLOCG00000003416	wdr90
OG_561	43	21	23	Deuterostomia	Letrei,Amical	TIPRL	TIPRL,HELB	EA75704	PTHR21021	ENSLOCG00000005101,ENSLOCG00000016165	helb,tiprl
OG_562	26	22	23	Deuterostomia	Amical	AK9-2	AK9	EA07858	PTHR23359	ENSLOCG00000017156	ak9,LOC101734211
OG_563	47	22	23	Deuterostomia	Amical	COL4A6,COL4A4	COL4A4,COL4A2,COL4A6	EA82335,EA48263	PTHR24023	ENSLOCG00000009493,ENSLOCG00000008986,ENSLOCG00000014335	col4a6-like,Xetrov90005964m
OG_564	14	11	23	Deuterostomia	Acapla,Gnathostomata	Unchar_3301		EA12538	PTHR23236
OG_565	6	5	23	Deuterostomia	Echinodermata,Vertebrata
OG_566	120	20	23	Deuterostomia	Calmil,Amical,Galgal	Unchar_21105,NEURL4	NEURL4,AC026954.2	EA80608,EA81362	PTHR12429	ENSLOCG00000013886	neurl4
OG_567	27	20	23	Deuterostomia	Letrei,Petmar,Amical	RAPGEF1-1	RAPGEF1	EA41662	PTHR23113	ENSLOCG00000004322	rapgef1
OG_568	51	22	23	Deuterostomia	Amical	Unchar_9455,TRERF1-1,TRERF1-2	TRERF1,ELMSAN1,ZNF541	EA36284,EA37409,EA46905	PTHR16089	ENSLOCG00000017240,ENSLOCG00000013555,ENSLOCG00000014209	trerf1,elmsan1
OG_569	17	17	23	Deuterostomia	Strpur,Letrei,Myxines,Chipun,Amical		STUM			ENSLOCG00000016785	LOC100490899
OG_570	24	21	23	Deuterostomia	Parata,Amical		ANKEF1			ENSLOCG00000015942	ankef1
OG_571	25	22	23	Deuterostomia	Amical	Unchar_12285,Unchar_12160,RRP15	RRP15	EA47824,EA47323,EA51222	PTHR13245	ENSLOCG00000015920	rrp15
OG_572	22	22	23	Deuterostomia	Amical	EXO1	EXO1	EA50148	PTHR11081	ENSLOCG00000016639	LOC100487930
OG_573	23	18	23	Deuterostomia	Calmil,Holostei,Xentro,Galgal	GTF2H4-2,GTF2H4-1,GTF2H4-3,Unchar_13324	GTF2H4	EA51743,EA51742,EA86062,EA51741	PTHR13152,
OG_574	8	5	23	Deuterostomia	Echinodermata,Vertebrata
OG_575	29	22	23	Deuterostomia	Amical	NCDN	NCDN	EA45535	PTHR13109	ENSLOCG00000000757	ncdn-like
OG_576	26	21	23	Deuterostomia	Amical,Danrer	NSUN7,Unchar_5384	NSUN7	EA20046,EA21085	PTHR14663	ENSLOCG00000012956	nsun7
OG_577	18	14	23	Deuterostomia	Acapla,Braflo,Cyclostomata,Amical,Danrer		KIF24			ENSLOCG00000004951	Xetrov90003833m,LOC101731767,kif24-like.1,kif24-like.2
OG_578	227	21	23	Deuterostomia	Amical,Latcha	ACHE-2,ACHE-1	BCHE,ACHE	EA03673,EA02256	PTHR43918	ENSLOCG00000003535,ENSLOCG00000014072	bche,LOC100495889,ache,LOC100494295
OG_579	5	5	23	Deuterostomia	Acapla,Ptyfla,Vertebrata
OG_580	8	7	23	Deuterostomia	Vertebrata
OG_581	8	3	3	Cephalochordata
OG_582	20	19	23	Deuterostomia	Ptyfla,Letrei,Amical,Galgal	Unchar_11914	FKBPL	EA46494	PTHR10516	ENSLOCG00000014344	fkbpl
OG_583	27	21	23	Deuterostomia	Eptbur,Amical	SPEF1	SPEF1	EA56389	PTHR12509	ENSLOCG00000004406,ENSLOCG00000001547	spef1
OG_584	7	7	23	Deuterostomia	Vertebrata
OG_585	35	21	23	Deuterostomia	Ptyfla,Amical	SPO11	SPO11,TTC5	EA82343	PTHR10848	ENSLOCG00000003490	spo11,ttc5
OG_586	33	22	23	Deuterostomia	Amical	RTTN-2,RTTN-1	RTTN	EA35317,EA31435	PTHR31691	ENSLOCG00000003504	rttn
OG_587	7	3	3	Cephalochordata
OG_588	27	22	23	Deuterostomia	Amical	IK-2,IK-1	IK	EA82494,EA81800	PTHR12765	ENSLOCG00000011188	ik,Xetrov90006734m
OG_589	24	20	23	Deuterostomia	Eptbur,Amical,Galgal	CCDC96	CCDC96	EA39846	PTHR15654	ENSLOCG00000018036	ccdc96
OG_590	28	19	23	Deuterostomia	Braflo,Amical,Latcha,Galgal	ZNHIT1-2,ZNHIT1-1	ZNHIT1	EA37711,EA00195	PTHR13093	ENSLOCG00000013646	znhit1
OG_591	115	17	23	Deuterostomia	Echinodermata,Myxines,Amical,Galgal		KISS1R			ENSLOCG00000002431,ENSLOCG00000002413,ENSLOCG00000006937,ENSLOCG00000002582	LOC100498393,Xetrov90028303m,LOC101735119,kiss1r,kissr1b,kissr2
OG_592	21	21	23	Deuterostomia	Acapla,Amical	TRMT13	TRMT13	EA34251	PTHR12998	ENSLOCG00000000418	trmt13
OG_593	22	21	23	Deuterostomia	Ptyfla,Amical	CEBPG	CEBPG	EA62243	PTHR23334	ENSLOCG00000017587	cebpg
OG_594	23	19	23	Deuterostomia	Ptyfla,Brabel,Letrei,Amical	DIABLO	DIABLO,DIABLO	EA06407	PTHR32247	ENSLOCG00000009376	diablo
OG_595	7	7	23	Deuterostomia	Vertebrata
OG_596	27	21	23	Deuterostomia	Sackow,Amical	SINHCAF	SINHCAF	EA02238	PTHR13422	ENSLOCG00000003540	LOC100497969-like
OG_597	13	2	2	Ceph2
OG_598	30	21	23	Deuterostomia	Parata,Amical		ICK,MAK			ENSLOCG00000016878,ENSLOCG00000013148	ick-like,mak
OG_599	49	22	23	Deuterostomia	Amical	DNAJC4,CMTR1	DNAJC4,CMTR1	EA47839,EA47644	PTHR44825,PTHR16121	ENSLOCG00000017052	dnajc4,cmtr1
OG_600	23	19	23	Deuterostomia	Braflo,Letrei,Petmar,Amical	POLR3A-1,POLR3A-2	POLR3A	EA72902,EA77171	PTHR19376	ENSLOCG00000004942	polr3a
OG_601	19	15	19	Chordata	Hyperoartia,Amical	ENPP6	ENPP6	EA67799	PTHR10151	ENSLOCG00000013730	enpp6
OG_602	32	22	23	Deuterostomia	Amical	TH	TH	EA34501	PTHR11473	ENSLOCG00000001834	LOC100495856,LOC100488900
OG_603	44	21	23	Deuterostomia	Letrei,Amical	LYL1-1,LYL1-2	LYL1,TAL1,TAL2	EA23392,EA32925	PTHR13864	ENSLOCG00000007669,ENSLOCG00000017967,ENSLOCG00000009966	lyl1,tal2,tal1
OG_604	128	7	23	Deuterostomia	Vertebrata
OG_605	26	20	23	Deuterostomia	Letrei,Parata,Amical		AC009879.2,ADHFE1,AC009879.3			ENSLOCG00000004744	adhfe1
OG_606	22	17	23	Deuterostomia	Echinodermata,Leth,Amical,Xentro	C12orf29	C12orf29	EA26831	PTHR31219	ENSLOCG00000016350
OG_607	28	21	23	Deuterostomia	Letrei,Amical	WDR35	WDR35	EA14342	PTHR16517	ENSLOCG00000017192	wdr35-like
OG_608	21	19	23	Deuterostomia	Brabel,Braflo,Eptbur,Amical	ATL2-3	GEMIN6	EA50844	PTHR10751	ENSLOCG00000015777	gemin6
OG_609	99	19	23	Deuterostomia	Echinodermata,Sackow,Amical	CEMIP-2,CEMIP-1,CEMIP-3,CEMIP-4	CEMIP2,CEMIP	EA13769,EA13321,EA14394,EA17288	PTHR15535	ENSLOCG00000009537,ENSLOCG00000012806,ENSLOCG00000012817	tmem2,LOC100491930,Xetrov90008912m
OG_610	23	21	23	Deuterostomia	Letrei,Amical	ZUP1	ZUP1	EA54591	PTHR24403	ENSLOCG00000017125	zufsp,LOC101733968
OG_611	8	7	23	Deuterostomia	Vertebrata
OG_612	3	3	3	Cephalochordata
OG_613	23	21	23	Deuterostomia	Letrei,Amical	USP8	USP8	EA15467	PTHR21646	ENSLOCG00000013028	usp8
OG_614	70	22	23	Deuterostomia	Amical	GPRC5C	GPRC5C,GPRC5B,GPRC5A,GPRC5D	EA42277	PTHR14511	ENSLOCG00000002905,ENSLOCG00000013047	LOC496814,gprc5a,gprc5b-like,gprc5c
OG_615	8	4	23	Deuterostomia	Echinodermata,Sackow,Vertebrata
OG_616	27	20	23	Deuterostomia	Strpur,Letrei,Amical	BAMBI-1,BAMBI-2	BAMBI	EA58562,EA63938	PTHR15505	ENSLOCG00000007374	bambi
OG_617	23	22	23	Deuterostomia	Amical	ALG5	ALG5	EA73978	PTHR10859	ENSLOCG00000008488	alg5
OG_618	31	22	23	Deuterostomia	Amical	NAGA	NAGA	EA34413	PTHR11452	ENSLOCG00000011942	naga
OG_619	15	14	23	Deuterostomia	Cyclostomata,Holostei,Latcha,Xentro		TIMM10B,AC084337.2
OG_620	11	3	3	Cephalochordata
OG_621	290	8	23	Deuterostomia	Cyclostomata,Chondrichthyes,Actinopterygii,Latcha,Amniotes						Xetrov90026904m,Xetrov90015389m,Xetrov90003954m
OG_622	9	7	23	Deuterostomia	Vertebrata
OG_623	20	19	23	Deuterostomia	Ptyfla,Myxines,Amical		HECTD2			ENSLOCG00000000043	hectd2
OG_624	231	22	23	Deuterostomia	Amical	HSPBAP1,JMJD7-PLA2G4B,HIF1AN,KDM8,TYW5	TYW5,HSPBAP1,KDM8,HIF1AN,JMJD7,JMJD7-PLA2G4B,PLA2G4B	EA37142,EA12699,EA00343,EA62619,EA00126	PTHR12461	ENSLOCG00000011726,ENSLOCG00000003965,ENSLOCG00000002380,ENSLOCG00000005437,ENSLOCG00000005300	hif1an,tyw5-like,kdm8,jmjd7
OG_625	29	18	23	Deuterostomia	Echinodermata,Letrei,Amical,Galgal	Unchar_6526,Unchar_6791	CXorf38	EA24980,EA25972	PTHR35083	ENSLOCG00000002335,ENSLOCG00000002348,ENSLOCG00000016484	cxorf38
OG_626	23	21	23	Deuterostomia	Ptyfla,Amical	Unchar_17278,NUP35	NUP35	EA66005,EA67608	,PTHR21527	ENSLOCG00000006726	nup35
OG_627	1278	22	23	Deuterostomia	Amical	Unchar_10599,Unchar_1684,Unchar_9715,Unchar_11997,Unchar_13506,Unchar_19362,Unchar_19249,Unchar_6961,Unchar_6584,Unchar_4684,Unchar_17968,Unchar_16813,Unchar_18713,Unchar_18235,Unchar_6452,Unchar_4872,Unchar_12439,Unchar_12330,Unchar_22266,Unchar_15344,RTL1-2,Unchar_15452,RTL1-1,Unchar_11706,Unchar_9625,Unchar_3024,Unchar_10560,RTL1-4,Unchar_21156,Unchar_12412,Unchar_3564,Unchar_2015,Unchar_7919,…	RTL1,NYNRIN,GIN1,PEG10	EA40929,EA06706,EA37334,EA46741,EA52162,EA74320,EA73856,EA26607,EA25191,EA18148,EA68633,EA64252,EA71725,EA69681,EA24669,EA18969,EA48432,EA47950,EA84595,EA58383,EA37329,EA58853,EA29583,EA45613,EA36967,EA11429,EA40771,EA62878,EA80762,EA48320,EA13642,EA07960,EA30283,EA19743,EA09437,EA16369,EA06104,EA57035,EA77358,EA12732,EA69595,EA71717,EA53117,EA10863,EA41309,EA29230,EA75146,EA44801,EA42595,EA30362…	,PTHR34072,PTHR45643,PTHR33064,PTHR21020,PTHR24559,PTHR37492,PTHR21437	ENSLOCG00000017478,ENSLOCG00000018130,ENSLOCG00000004771,ENSLOCG00000009676,ENSLOCG00000009598,ENSLOCG00000011081,ENSLOCG00000000348,ENSLOCG00000017578,ENSLOCG00000014135,ENSLOCG00000005585,ENSLOCG00000017693,ENSLOCG00000018127,ENSLOCG00000018252,ENSLOCG00000018026,ENSLOCG00000007301,ENSLOCG00000009383,ENSLOCG00000017292,ENSLOCG00000009957,ENSLOCG00000017660,ENSLOCG00000012380,ENSLOCG00000018003,…	LOC101733701,LOC101734781,Xetrov90000084m,Xetrov90000013m,Xetrov90000073m,Xetrov90000102m,Xetrov90000050m,Xetrov90000083m,Xetrov90000061m,Xetrov90000036m,Xetrov90025872m,Xetrov90000040m,LOC101731192,Xetrov90000055m,Xetrov90000024m,Xetrov90026580m,Xetrov90026579m,Xetrov90000086m,Xetrov90030805m,Xetrov90030804m,Xetrov90030803m,Xetrov90000099m,Xetrov90029294m,Xetrov90030010m,Xetrov90030003m,Xetrov90…
OG_628	30	22	23	Deuterostomia	Amical	KLHL10-3,KLHL10-1,KLHL10-2,KLHL10-4	KLHL10	EA56267,EA11252,EA21484,EA77178	PTHR24412	ENSLOCG00000012658	klhl10-like
OG_629	23	22	23	Deuterostomia	Amical	STN1	STN1	EA59868	PTHR13989	ENSLOCG00000011951	LOC101732628,obfc1
OG_630	42	22	23	Deuterostomia	Amical	PGM1,PGM5	PGM5,PGM1	EA36929,EA35268	PTHR22573	ENSLOCG00000009373,ENSLOCG00000006665	pgm5,pgm1
OG_631	12	10	23	Deuterostomia	Ptyfla,Cyclostomata,Chipun,Amical,Sarcopterygia					ENSLOCG00000007041
OG_632	27	22	23	Deuterostomia	Amical	PHF14-2,PHF14-1	PHF14	EA28761,EA26534	PTHR47672,PTHR13793	ENSLOCG00000011164	phf14
OG_633	20	20	23	Deuterostomia	Ptyfla,Letrei,Amical	RPL15	RPL15	EA28785	PTHR11847	ENSLOCG00000006808	rpl15
OG_634	33	20	23	Deuterostomia	Ptyfla,Parata,Amical		RWDD2A,RWDD2B			ENSLOCG00000009019,ENSLOCG00000017081	rwdd2b,rwdd2a
OG_635	31	21	23	Deuterostomia	Letrei,Amical	Unchar_12564,TANGO6-1,TANGO6-2,TANGO6-3	TANGO6	EA48926,EA46860,EA47719,EA49019	PTHR20959	ENSLOCG00000002394	tango6
OG_636	34	20	23	Deuterostomia	Strpur,Letrei,Amical	GPR61	GPR62,GPR61	EA09495	PTHR22752	ENSLOCG00000017943,ENSLOCG00000018247	LOC100489151,gpr61
OG_637	22	21	23	Deuterostomia	Letrei,Amical	GTPBP10	GTPBP10	EA66033	PTHR11702	ENSLOCG00000010313	gtpbp10
OG_638	18	17	23	Deuterostomia	Letrei,Myxines,Amical,Xentro,Galgal		KIF17			ENSLOCG00000003655
OG_639	24	19	23	Deuterostomia	Ptyfla,Amical,Xentro,Galgal	KHK	KHK	EA13930	PTHR43085	ENSLOCG00000015943
OG_640	47	20	23	Deuterostomia	Calmil,Amical,Galgal	NEU1	NEU1	EA03288	PTHR10628	ENSLOCG00000000666,ENSLOCG00000007818	LOC100485853
OG_641	17	15	23	Deuterostomia	Leth,Myxines,Amical,Euteleostei,Galgal		C6orf118			ENSLOCG00000016518	Xetrov90013790m
OG_642	31	22	23	Deuterostomia	Amical	LBR-1	LBR,TM7SF2	EA49541	PTHR21257	ENSLOCG00000015911	tm7sf2
OG_643	13	12	23	Deuterostomia	Letrei,Myxines,Calmil,Actinopterygii,Amniotes						Xetrov90030693m
OG_644	37	21	23	Deuterostomia	Letrei,Amical	ARSA-1,ARSA-2	ARSA	EA33777,EA34291	PTHR42693	ENSLOCG00000016758	LOC100487749,arsa
OG_645	119	22	23	Deuterostomia	Amical	VSNL1-1,HPCAL1-3,HPCAL1-1,HPCAL1-2	NCALD,HPCA,HPCAL1,RCVRN	EA61874,EA17489,EA02632,EA09439	PTHR23055	ENSLOCG00000009644,ENSLOCG00000001992,ENSLOCG00000016657,ENSLOCG00000000823,ENSLOCG00000011305	rcvrn.1,hpcal1,ncald,hpca
OG_646	16	12	23	Deuterostomia	Acapla,Ptyfla,Letrei,Myxines,Chipun,Amical,Danrer,Amniotes					ENSLOCG00000016882	LOC100496329
OG_647	26	20	23	Deuterostomia	Myxines,Amical		SRD5A1			ENSLOCG00000008745	srd5a1
OG_648	28	20	23	Deuterostomia	Leth,Amical	DHRS7-2	DHRS7	EA11017	PTHR44269	ENSLOCG00000010060	dhrs7
OG_649	5	3	3	Cephalochordata
OG_650	5	3	3	Cephalochordata
OG_651	23	20	23	Deuterostomia	Letrei,Petmar,Amical	ALAD	ALAD	EA43869	PTHR11458	ENSLOCG00000000657	alad
OG_652	54	21	23	Deuterostomia	Brabel,Amical	KCNT1-2,KCNT1-1	KCNT1,KCNT2	EA85192,EA84818	PTHR10027	ENSLOCG00000008961,ENSLOCG00000003283,ENSLOCG00000007425	Xetrov90009719m,LOC100491762,kcnt2
OG_653	23	21	23	Deuterostomia	Letrei,Amical	CDK9	CDK9	EA83707	PTHR24056	ENSLOCG00000005311	cdk9
OG_654	54	21	23	Deuterostomia	Ptyfla,Amical	DNMT3A-1,DNMT3A-3,Unchar_10414,DNMT3A-2	DNMT3A,DNMT3B	EA16935,EA82924,EA40121,EA42352	PTHR44267,PTHR23068	ENSLOCG00000005701,ENSLOCG00000016317,ENSLOCG00000005655	LOC100496503-like,LOC100492187
OG_655	22	21	23	Deuterostomia	Ptyfla,Amical	RPS3A	RPS3A	EA29828	PTHR11830	ENSLOCG00000008617	rps3a
OG_656	84	4	23	Deuterostomia	Echinodermata,Sackow,Vertebrata
OG_657	17	15	23	Deuterostomia	Hyperoartia,Amical,Euteleostei,Xentro,Galgal	TSSK1B	TSSK1B,TSSK2	EA45242	PTHR24343	ENSLOCG00000018149
OG_658	50	20	23	Deuterostomia	Strpur,Letrei,Amical	GUCY2F	GUCY2F,GUCY2D	EA81569	PTHR11920	ENSLOCG00000014403,ENSLOCG00000001011,ENSLOCG00000013521	gucy2d,gucy2f,LOC100489435-like
OG_659	20	19	23	Deuterostomia	Acapla,Braflo,Parata,Amical		OXLD1			ENSLOCG00000013029	Xetrov90025215m,oxld1
OG_660	12	12	23	Deuterostomia	Echinodermata,Sackow,Cyclostomata,Amical,Orylat,Galgal		ACOXL			ENSLOCG00000015514	acoxl
OG_661	168	22	23	Deuterostomia	Amical	ARSB,ARSI	ARSJ,ARSI,ARSB	EA11586,EA77277	PTHR10342	ENSLOCG00000013135,ENSLOCG00000011152,ENSLOCG00000005844	arsi,arsj,arsb
OG_662	31	21	23	Deuterostomia	Ptyfla,Amical	OSBPL8	OSBPL5,OSBPL8	EA21850	PTHR10972	ENSLOCG00000001627,ENSLOCG00000016275	osbpl8
OG_663	27	19	23	Deuterostomia	Ptyfla,Letrei,Calmil,Amical	SMYD5-1,SMYD5-2	SMYD5	EA70654,EA70789	PTHR46402	ENSLOCG00000009281	Xetrov90003479m,Xetrov90003554m,LOC100495180
OG_664	22	21	23	Deuterostomia	Letrei,Amical	SLC25A46	SLC25A46	EA29631	PTHR21252	ENSLOCG00000010395	slc25a46
OG_665	27	16	23	Deuterostomia	Cyclostomata,Amical,Galgal		ABHD15			ENSLOCG00000004594,ENSLOCG00000006528	LOC100497109,abhd15
OG_666	33	21	23	Deuterostomia	Strpur,Amical	TCERG1	TCERG1,TCERG1L	EA43243	PTHR15377	ENSLOCG00000007558,ENSLOCG00000009227	tcerg1-like
OG_667	47	11	23	Deuterostomia	Strpur,Hemichordata,Hyperoartia,Calmil,Amical,Orylat,Amniotes	Unchar_20683,Unchar_20644,Unchar_20263		EA79213,EA79082,EA77664	,PTHR23250	ENSLOCG00000009120,ENSLOCG00000009129,ENSLOCG00000011430,ENSLOCG00000000326,ENSLOCG00000009000,ENSLOCG00000008991,ENSLOCG00000009101,ENSLOCG00000009111	LOC101732907,LOC100492325-like.2,LOC100492325-like.1,LOC100495013,LOC101730864,Xetrov90019375m
OG_668	24	19	23	Deuterostomia	Letrei,Amical,Orylat,Galgal	TTC23	TTC23,TTC23L	EA16118	PTHR14485	ENSLOCG00000012573,ENSLOCG00000014422	ttc23l-like
OG_669	8	6	19	Chordata	Cyclostomata,Amical,Euteleostei,Sarcopterygia					ENSLOCG00000009304
OG_670	7	7	23	Deuterostomia	Vertebrata
OG_671	69	22	23	Deuterostomia	Amical	MACROH2A1-2,MACROH2A1-1	H2AFY2,H2AFY,AL121578.2,H2AFB2,H2AFB3	EA75440,EA01074	PTHR23430	ENSLOCG00000017804,ENSLOCG00000009542,ENSLOCG00000010135	h2afy2,h2afy,hist1h2aa,hist1h2am
OG_672	43	21	23	Deuterostomia	Amical,Homsap	CTSD-2		EA84081	PTHR47966	ENSLOCG00000002297	LOC613063,LOC101735147,LOC100489529,Xetrov90010440m,ctsd,Xetrov90019222m
OG_673	20	18	23	Deuterostomia	Hyperoartia,Holostei	BRF2	BRF2	EA44471	PTHR11618		brf2
OG_674	12	6	23	Deuterostomia	Braflo,Vertebrata
OG_675	21	20	23	Deuterostomia	Braflo,Calmil,Amical	TRPT1	TRPT1	EA55344	PTHR12684	ENSLOCG00000001345	trpt1-like
OG_676	30	19	23	Deuterostomia	Calmil,Holostei,Homsap	ECH1		EA52403	PTHR43149		ech1
OG_677	12	9	23	Deuterostomia	Cyclostomata,Chipun,Holostei,Orylat,Sarcopterygia
OG_678	24	22	23	Deuterostomia	Amical	ZZZ3	AC118549.1	EA00757	PTHR22705	ENSLOCG00000003656	zzz3-like
OG_679	25	20	23	Deuterostomia	Amical,Orylat,Homsap	NPR1-6		EA52558	PTHR45655	ENSLOCG00000009310,ENSLOCG00000003940	LOC100496697-like
OG_680	461	18	23	Deuterostomia	Amical,Orylat,Amniotes	Unchar_20160,Unchar_13562		EA77259,EA52295	PTHR45713	ENSLOCG00000005549,ENSLOCG00000008428,ENSLOCG00000003676	Xetrov90029623m,Xetrov90017295m,LOC101734620,ptx,Xetrov90017294m,LOC100493885,Xetrov90017257m,LOC100135371,Xetrov90017310m,fucolectin,LOC100493719,Xetrov90017268m,Xetrov90017302m,LOC101733552,LOC733482,LOC100170429,LOC100498436,LOC100145533,LOC101730807,Xetrov90017265m,LOC100127632,Xetrov90017259m,Xetrov90017297m,LOC100127564
OG_681	25	18	23	Deuterostomia	Hyperoartia,Eptbur,Amical	NT5DC1	NT5DC1	EA37384	PTHR12103	ENSLOCG00000016969	abhd10,Xetrov90014027m
OG_682	22	15	23	Deuterostomia	Cyclostomata,Amical,Latcha,Galgal		BTBD8			ENSLOCG00000004797	kiaa1107
OG_683	8	6	23	Deuterostomia	Strpur,Vertebrata
OG_684	21	20	23	Deuterostomia	Letrei,Calmil,Amical	FAM32A	FAM32A	EA34549	PTHR13282	ENSLOCG00000003843	fam32a
OG_685	24	21	23	Deuterostomia	Letrei,Amical	PIGT,Unchar_2543	PIGT	EA10756,EA09403	,PTHR12959	ENSLOCG00000003262	pigt
OG_686	25	22	23	Deuterostomia	Amical	FKBP6	FKBP6	EA59634	PTHR46674	ENSLOCG00000000955	fkbp6
OG_687	72	16	23	Deuterostomia	Cyclostomata,Amical,Xentro		APOD			ENSLOCG00000007072,ENSLOCG00000007087
OG_688	26	20	23	Deuterostomia	Letrei,Amical,Xentro	NPEPL1	NPEPL1	EA49443	PTHR11963	ENSLOCG00000006225,ENSLOCG00000002322
OG_689	20	19	23	Deuterostomia	Letrei,Amical,Latcha,Xentro	COMMD7	FO393400.1,COMMD7	EA80398	PTHR16231	ENSLOCG00000005720
OG_690	21	18	23	Deuterostomia	Ptyfla,Leth,Amical,Orylat	HCCS	HCCS	EA73983	PTHR12743	ENSLOCG00000008198	hccs-like
OG_691	44	19	23	Deuterostomia	Amical,Amniotes	FMO3-2		EA48632	PTHR23023	ENSLOCG00000014030	LOC100490281
OG_692	5	3	3	Cephalochordata
OG_693	33	20	23	Deuterostomia	Myxines,Amical		PARP4			ENSLOCG00000010789	LOC101733406,LOC100491505,Xetrov90006768m,Xetrov90006773m,Xetrov90006771m,parp4,LOC100491674,Xetrov90006777m,LOC101731110,Xetrov90006778m
OG_694	382	22	23	Deuterostomia	Amical	FGFR2-1,FGFR2-2,FGFR1-1,Unchar_20622,RET,CSK,LAMB2-5,LAMB2-4	FGFR2,FGFR4,FGFR1,FGFR3,RET	EA36183,EA71700,EA41636,EA79007,EA73535,EA15977,EA73411,EA72792	PTHR24416,PTHR24418,PTHR10574	ENSLOCG00000008752,ENSLOCG00000012293,ENSLOCG00000014985,ENSLOCG00000007042,ENSLOCG00000011498	fgfr2,fgfr4,fgfr1,fgfr3,ret,cdh23-like.2
OG_695	158	10	23	Deuterostomia	Acapla,Cyclostomata,Calmil,Amical,Euteleostei,Latcha,Galgal,Musmus		LRRC70			ENSLOCG00000006704,ENSLOCG00000007881,ENSLOCG00000017395	lrrc70,LOC100488097,lrrc19
OG_696	147	21	23	Deuterostomia	Acapla,Amical	KCNK10-1,KCNK10-2,KCNK10-4,KCNK17,KCNK10-3,KCNK2	KCNK5,KCNK2,KCNK4,KCNK17,KCNK10,KCNK16	EA17863,EA20170,EA50041,EA53518,EA21142,EA38918	PTHR15146,PTHR11003	ENSLOCG00000017177,ENSLOCG00000017176,ENSLOCG00000017178,ENSLOCG00000009301,ENSLOCG00000000545,ENSLOCG00000008480,ENSLOCG00000000224	LOC101731691,kcnk5,kcnk16,kcnk17,kcnk10,LOC100486031,kcnk4-like
OG_697	32	20	23	Deuterostomia	Ptyfla,Letrei,Amical	MTMR3	MTMR3,MTMR4	EA60592	PTHR10807	ENSLOCG00000003001,ENSLOCG00000007446	mtmr3,mtmr4-like
OG_698	19	19	23	Deuterostomia	Ptyfla,Myxines,Amical		MFSD9			ENSLOCG00000008676	mfsd9
OG_699	43	21	23	Deuterostomia	Letrei,Amical	NXN	NXN	EA60815	PTHR46472	ENSLOCG00000006137	nxn
OG_700	26	21	23	Deuterostomia	Letrei,Amical	TMEM43	AC090004.1,TMEM43	EA73152	PTHR13416	ENSLOCG00000013056	tmem43-like
OG_701	39	22	23	Deuterostomia	Amical	SCD5	SCD,SCD5	EA02881	PTHR11351	ENSLOCG00000010712,ENSLOCG00000005332	scd
OG_702	25	22	23	Deuterostomia	Amical	TSN	TSN	EA59106	PTHR10741	ENSLOCG00000002191	mllt4-like.2
OG_703	22	19	23	Deuterostomia	Ptyfla,Letrei,Calmil,Amical	CHID1	CHID1	EA00621	PTHR46066	ENSLOCG00000000010	Xetrov90010906m
OG_704	7	6	23	Deuterostomia	Ptyfla,Vertebrata
OG_705	30	19	23	Deuterostomia	Letrei,Petmar,Amical,Galgal	MEPCE-1	MEPCE	EA14734	PTHR12315	ENSLOCG00000013586	Xetrov90030065m
OG_706	22	20	23	Deuterostomia	Ptyfla,Letrei,Amical	CNOT2	AC092881.1	EA83952	PTHR23326	ENSLOCG00000016216	cnot2
OG_707	3	2	2	Ceph2
OG_708	24	20	23	Deuterostomia	Braflo,Letrei,Amical	DHCR7	DHCR7	EA25610	PTHR21257	ENSLOCG00000005014	dhcr7
OG_709	17	16	23	Deuterostomia	Letrei,Calmil,Holostei,Amniotes	AKR1A1-2		EA54801	PTHR43827		LOC100216027
OG_710	20	19	23	Deuterostomia	Ptyfla,Letrei,Chipun,Amical	CACFD1	CACFD1	EA84743	PTHR13314	ENSLOCG00000003536	cacfd1
OG_711	22	18	19	Chordata	Amical	SETD7-2,SETD7-1	SETD7	EA78496,EA73041	PTHR43215	ENSLOCG00000010519	setd7
OG_712	16	16	23	Deuterostomia	Ptyfla,Myxines,Actinopterygii		PACRGL				pacrgl
OG_713	10	3	3	Cephalochordata
OG_714	117	22	23	Deuterostomia	Amical	KBTBD8,KBTBD2	KBTBD2,KBTBD8,KBTBD7,KBTBD6	EA18592,EA59228	PTHR24412	ENSLOCG00000012888,ENSLOCG00000010195,ENSLOCG00000005953	kbtbd2,kbtbd8,kbtbd7,LOC100496285-like.2,LOC100496285-like.1
OG_715	45	7	23	Deuterostomia	Acapla,Cyclostomata,Chondrichthyes,Actinopterygii,Latcha,Amniotes						Xetrov90018382m,LOC101733436,Xetrov90018501m,Xetrov90014321m,LOC100492529,Xetrov90008064m,Xetrov90003426m,Xetrov90019726m,Xetrov90020017m
OG_716	28	22	23	Deuterostomia	Amical	NDUFA10-2,NDUFA10-1	NDUFA10	EA72327,EA25123	PTHR10513	ENSLOCG00000010079	ndufa10
OG_717	30	21	23	Deuterostomia	Letrei,Amical	LMAN1	LMAN1L,LMAN1	EA68911	PTHR12223	ENSLOCG00000011935	cplx3,lman1
OG_718	64	21	23	Deuterostomia	Letrei,Amical	ANP32A,ANP32B-1,ANP32B-2	ANP32B,ANP32D,ANP32A,ANP32E	EA56449,EA24795,EA64149	PTHR11375	ENSLOCG00000008624,ENSLOCG00000001045,ENSLOCG00000013972,ENSLOCG00000011941	anp32a,anp32e,anp32b,anp32c
OG_719	23	20	23	Deuterostomia	Strpur,Letrei,Amical	FBXL17-2,FBXL17-1	FBXL17	EA16395,EA13700	PTHR16134	ENSLOCG00000009168	fbxl17
OG_720	36	20	23	Deuterostomia	Letrei,Amical,Xentro	PDPR-2,PDPR-1	PDPR	EA64962,EA64327	PTHR13847,PTHR43757	ENSLOCG00000001551
OG_721	63	22	23	Deuterostomia	Amical	GEM,REM1,RRAD	REM1,GEM,RRAD,REM2	EA14391,EA53704,EA67038	PTHR45775	ENSLOCG00000010118,ENSLOCG00000004955,ENSLOCG00000006578,ENSLOCG00000000150	rem2,rrad,rem1,gem
OG_722	24	21	23	Deuterostomia	Letjap,Amical	DHX8	DHX8	EA29987	PTHR18934	ENSLOCG00000012147	LOC733563-like
OG_723	25	21	23	Deuterostomia	Letrei,Amical	IVNS1ABP,Unchar_22479	IVNS1ABP	EA84123,EA85385	PTHR24412	ENSLOCG00000001731	Xetrov90012236m
OG_724	28	22	23	Deuterostomia	Amical	TSC1	TSC1	EA04051	PTHR15154	ENSLOCG00000005714	tsc1
OG_725	513	22	23	Deuterostomia	Amical	C1QL1,COL8A2,COL10A1-1,ADIPOQ-3,C1QTNF3-AMACR,TMEM17,ADIPOQ-1,COL10A1-2,CAPRIN2,ADIPOQ-2,Unchar_21757,Unchar_17979,Unchar_17975	C1QC,C1QTNF5,C1QTNF3-AMACR,C1QTNF3,C1QTNF2,CAPRIN2,COL8A1,C1QTNF7,COL8A2,COL10A1,OTOL1,C1QTNF9B,C1QTNF9,ADIPOQ,C1QB,C1QA	EA68684,EA55392,EA06401,EA74122,EA17511,EA64794,EA38399,EA70992,EA23374,EA67719,EA82587,EA68686,EA68672	,PTHR24023,PTHR22922,PTHR15427,PTHR22923	ENSLOCG00000015099,ENSLOCG00000005782,ENSLOCG00000009423,ENSLOCG00000003445,ENSLOCG00000009451,ENSLOCG00000005797,ENSLOCG00000001624,ENSLOCG00000006352,ENSLOCG00000007040,ENSLOCG00000009248,ENSLOCG00000009865,ENSLOCG00000004497,ENSLOCG00000005764,ENSLOCG00000003547,ENSLOCG00000016970,ENSLOCG00000017954,ENSLOCG00000006332	c1qtnf5,LOC100490036,col8a1,col8a2,Xetrov90014487m,c1qtnf7,caprin2,LOC100495841,Xetrov90014028m,c1qtnf3,LOC100497959,adipoq,LOC100485394
OG_726	4	3	3	Cephalochordata
OG_727	34	22	23	Deuterostomia	Amical	AIF1,AIF1L	AIF1,AIF1L	EA42803,EA03563	PTHR10356	ENSLOCG00000006343	aif1l
OG_728	23	21	23	Deuterostomia	Letrei,Amical	NAPEPLD	NAPEPLD	EA09555	PTHR15032	ENSLOCG00000015986	napepld-like
OG_729	33	20	23	Deuterostomia	Amical,Latcha,Xentro	HASPIN	HASPIN	EA22176	PTHR24419	ENSLOCG00000003251
OG_730	15	10	19	Chordata	Letrei,Petmar,Myxines,Amical,Euteleostei,Xentro,Galgal		ASB17			ENSLOCG00000003541
OG_731	67	11	23	Deuterostomia	Echinodermata,Cyclostomata,Amical,Tetrapoda					ENSLOCG00000013285,ENSLOCG00000003599,ENSLOCG00000018145
OG_732	7	7	23	Deuterostomia	Vertebrata
OG_733	39	17	23	Deuterostomia	Eptbur,Holostei,Orylat,Galgal,Musmus	AC099489.1-3,AC099489.1-2	AC099489.1	EA34975,EA34145	PTHR23345,PTHR37860		LOC101731638
OG_734	42	22	23	Deuterostomia	Amical	ADSS2-2,ADSS2-1	ADSSL1,ADSS	EA48158,EA47192	PTHR11846	ENSLOCG00000012740,ENSLOCG00000001306,ENSLOCG00000000585,ENSLOCG00000015399	adssl1,adss
OG_735	23	21	23	Deuterostomia	Ptyfla,Amical	SLC25A21	SLC25A21	EA46920	PTHR46356	ENSLOCG00000013986	slc25a21
OG_736	30	20	23	Deuterostomia	Ptyfla,Brabel,Amical	MAD2L1BP,Unchar_14306	MAD2L1BP	EA55509,EA55032	,PTHR15681	ENSLOCG00000015718	mad2l1bp-like
OG_737	428	12	23	Deuterostomia	Hyperoartia,Chipun,Holostei,Sarcopterygia	Unchar_21872		EA82969	PTHR45947
OG_738	187	17	23	Deuterostomia	Letrei,Myxines,Amical,Danrer,Xentro		CLEC18B,CLEC18A,CLEC18C			ENSLOCG00000001579
OG_739	8	3	3	Cephalochordata
OG_740	40	5	23	Deuterostomia	Echinodermata,Vertebrata
OG_741	16	13	23	Deuterostomia	Cyclostomata,Amical,Orylat,Amniotes					ENSLOCG00000005694	LOC100497319-like
OG_742	4	3	3	Cephalochordata
OG_743	77	6	23	Deuterostomia	Sackow,Vertebrata
OG_744	6	2	3	Cephalochordata	Braflo
OG_745	48	21	23	Deuterostomia	Ptyfla,Amical	AC013717.1-1,AC013717.1-4,AC013717.1-2,AC013717.1-3	AC013717.1,PPM1B,PPM1A	EA11299,EA49579,EA46932,EA49078	PTHR47992	ENSLOCG00000010070,ENSLOCG00000016386	ppm1b,ppm1a
OG_746	432	22	23	Deuterostomia	Amical	B3GALT1-2,B3GALT1-3,B3GALT2-1,B3GALT2-2,B3GNT2,B3GNT3-1,B3GNT7,B3GNT3-2,B3GALT1-1,B3GALT2-4,PDCL2,B3GALT2-3	B3GNT3,B3GNT4,B3GNT8,B3GALT2,B3GNT6,B3GNT9,B3GALT5,B3GNT7,B3GNT2,B3GALT1,B3GNT5,B3GALNT1	EA77865,EA78554,EA02269,EA20803,EA49422,EA24466,EA16893,EA33119,EA02831,EA84603,EA33176,EA36902	PTHR11214,PTHR45809	ENSLOCG00000018150,ENSLOCG00000009886,ENSLOCG00000013000,ENSLOCG00000013732,ENSLOCG00000012992,ENSLOCG00000002705,ENSLOCG00000014130,ENSLOCG00000001735,ENSLOCG00000004855,ENSLOCG00000017599,ENSLOCG00000017562,ENSLOCG00000009133,ENSLOCG00000017742,ENSLOCG00000018085,ENSLOCG00000008414,ENSLOCG00000016084,ENSLOCG00000017831,ENSLOCG00000018301,ENSLOCG00000008492,ENSLOCG00000003594,ENSLOCG00000017371,…	Xetrov90009712m,LOC100495133,LOC100493833-like,LOC100493669-like,LOC100145701,b3galt2-like.2,b3gnt7,b3galt1,b3gnt3-like,b3gnt9-like,LOC100489267,LOC100487440,LOC100494507,LOC100494334,b3gnt4,LOC100494986,LOC100486592,b3gnt2,LOC100486103,LOC100494668,LOC100485652,b3galt2-like.1,b3gnt5,Xetrov90009718m,Xetrov90009704m,LOC101732799-like,LOC100486246,LOC100490105,LOC101733959,LOC100489278-like,LOC1004…
OG_747	31	21	23	Deuterostomia	Letrei,Amical	SMCR8	SMCR8	EA80807	PTHR31334	ENSLOCG00000004927	smcr8
OG_748	51	4	23	Deuterostomia	Echinodermata,Ptyfla,Vertebrata
OG_749	53	22	23	Deuterostomia	Amical	CNGA3-2,CNGA1	CNGA2,CNGA1,CNGA3	EA35457,EA49462	PTHR45638	ENSLOCG00000008409,ENSLOCG00000014964,ENSLOCG00000011990	cnga2-like,cnga1,LOC100494840-like
OG_750	23	20	23	Deuterostomia	Letrei,Amical,Galgal	WRAP53	WRAP53	EA37773	PTHR13211	ENSLOCG00000013434	Xetrov90026359m
OG_751	4	3	3	Cephalochordata
OG_752	143	22	23	Deuterostomia	Amical	Unchar_15877,MOXD1	MOXD1	EA60626,EA63065	PTHR10157	ENSLOCG00000016792,ENSLOCG00000017024	Xetrov90029798m,moxd1
OG_753	16	7	23	Deuterostomia	Vertebrata
OG_754	43	21	23	Deuterostomia	Letrei,Amical	IDH1,IDH2	IDH1,IDH2	EA35818,EA65281	PTHR11822	ENSLOCG00000014327,ENSLOCG00000004227	idh1,idh2
OG_755	24	21	23	Deuterostomia	Letrei,Amical	CDC45	CDC45	EA62902	PTHR10507	ENSLOCG00000001829	cdc45-like
OG_756	25	21	23	Deuterostomia	Ptyfla,Amical	PIK3C3-1,PIK3C3-2	PIK3C3	EA09151,EA11038	PTHR10048	ENSLOCG00000009397	pik3c3
OG_757	27	22	23	Deuterostomia	Amical	Unchar_14027	CHMP6	EA54056	PTHR22761	ENSLOCG00000012913	chmp6
OG_758	23	20	23	Deuterostomia	Letrei,Holostei	AJM1-1,AJM1-2	AJM1	EA84156,EA85047	PTHR21517		LOC100495930
OG_759	13	12	23	Deuterostomia	Acapla,Petmar,Myxines,Chondrichthyes,Actinopterygii,Latcha		AOAH				aoah
OG_760	26	21	23	Deuterostomia	Amical,Latcha	GDAP2-3,GDAP2-2,GDAP2-1	GDAP2	EA43750,EA43011,EA41632	PTHR11106	ENSLOCG00000011071	gdap2
OG_761	4	3	3	Cephalochordata
OG_762	147	5	23	Deuterostomia	Echinodermata,Vertebrata
OG_763	16	11	23	Deuterostomia	Strpur,Hemichordata,Leth,Chipun,Actinopterygii,Xentro,Galgal	ZCWPW2	AC098650.1,ZCWPW2	EA62529	PTHR15999
OG_764	25	20	23	Deuterostomia	Letrei,Calmil,Amical	FAM178B	SLF2,FAM178B	EA41470	PTHR16046	ENSLOCG00000015598,ENSLOCG00000012649	fam178a
OG_765	22	22	23	Deuterostomia	Amical	CYP51A1	CYP51A1	EA66862	PTHR24286	ENSLOCG00000010601	cyp51a1
OG_766	18	18	23	Deuterostomia	Ptyfla,Leth,Parata,Amical		BLOC1S2			ENSLOCG00000008776	bloc1s2
OG_767	38	21	23	Deuterostomia	Letrei,Amical	PRR5-ARHGAP8,ARHGAP8	ARHGAP1,PRR5,ARHGAP8,PRR5-ARHGAP8	EA35138,EA83845	PTHR45808	ENSLOCG00000016538,ENSLOCG00000005713	arhgap1,Xetrov90027901m
OG_768	44	21	23	Deuterostomia	Letrei,Amical	PYROXD1,CCDC130	CCDC130,PYROXD1	EA42250,EA32988	PTHR12111,PTHR43429	ENSLOCG00000006327,ENSLOCG00000015395	ccdc130
OG_769	26	20	23	Deuterostomia	Leth,Amical	ATG5-1,ATG5-2,Unchar_9725	ATG5	EA83687,EA84656,EA37364	PTHR13040,PTHR33244	ENSLOCG00000016528	atg5
OG_770	26	3	3	Cephalochordata
OG_771	5	3	3	Cephalochordata
OG_772	31	21	23	Deuterostomia	Letrei,Amical	PYCR1	PYCR1,PYCR2,AL117348.2	EA52455	PTHR11645	ENSLOCG00000012583	pycr1
OG_773	332	21	23	Deuterostomia	Letrei,Amical	TEK,TIE1-1,Unchar_16168,TIE1-2	TIE1,TEK	EA34885,EA32773,EA61835,EA34654	PTHR24416,PTHR24035	ENSLOCG00000003173,ENSLOCG00000006350	tie1,tek
OG_774	22	22	23	Deuterostomia	Amical	REXO2	REXO2	EA24584	PTHR11046	ENSLOCG00000002389	rexo2
OG_775	3	2	2	Ceph2
OG_776	29	22	23	Deuterostomia	Amical	ARMC3	ARMC3	EA59428	PTHR46618	ENSLOCG00000011846	armc3
OG_777	30	21	23	Deuterostomia	Letrei,Amical	NBEAL1	NBEAL1,NBEAL2	EA35727	PTHR13743	ENSLOCG00000010703,ENSLOCG00000005650	nbeal2,nbeal1
OG_778	13	3	3	Cephalochordata
OG_779	7	6	23	Deuterostomia	Ptyfla,Vertebrata
OG_780	30	18	23	Deuterostomia	Acapla,Myxines,Chipun,Amical		ABCB9			ENSLOCG00000005562	abcb9
OG_781	28	20	23	Deuterostomia	Myxines,Amical		NHLRC3			ENSLOCG00000008843	nhlrc3-like
OG_782	37	22	23	Deuterostomia	Amical	NAP1L1-1	NAP1L1,NAP1L4	EA03389	PTHR11875	ENSLOCG00000016269,ENSLOCG00000001679	nap1l1,Xetrov90030414m
OG_783	24	21	23	Deuterostomia	Letrei,Amical	LIN9	LIN9	EA10371	PTHR21689	ENSLOCG00000015793	lin9
OG_784	27	22	23	Deuterostomia	Amical	CPSF6	CPSF6	EA41845	PTHR23204	ENSLOCG00000016190	cpsf6
OG_785	23	22	23	Deuterostomia	Amical	PXK-1,PXK-2	PXK	EA17993,EA19954	PTHR22999	ENSLOCG00000013200	pxk
OG_786	41	21	23	Deuterostomia	Amical,Latcha	SMIM14,MOS	MOS,SMIM14	EA74198,EA17477	PTHR31019,PTHR23257	ENSLOCG00000017815,ENSLOCG00000000136	Xetrov90000594m,mos
OG_787	23	19	23	Deuterostomia	Letrei,Myxines,Amical		CFAP221			ENSLOCG00000003308	LOC100493735,LOC101730578
OG_788	22	21	23	Deuterostomia	Ptyfla,Amical	DRG2	DRG2	EA64544	PTHR43127	ENSLOCG00000006082	drg2
OG_789	11	7	23	Deuterostomia	Vertebrata
OG_790	40	21	23	Deuterostomia	Parata,Amical		LAPTM4A,LAPTM4B			ENSLOCG00000017194,ENSLOCG00000009853	laptm4a
OG_791	28	21	23	Deuterostomia	Ptyfla,Amical	INTS1	INTS1	EA81407	PTHR21224	ENSLOCG00000001281	ints1
OG_792	12	12	23	Deuterostomia	Cyclostomata,Actinopterygii,Xentro,Galgal		TSSK4
OG_793	23	22	23	Deuterostomia	Amical	CDC123	CDC123	EA38572	PTHR15323	ENSLOCG00000015714	cdc123
OG_794	39	16	23	Deuterostomia	Sackow,Letrei,Myxines,Chondrichthyes,Amical		HEBP2			ENSLOCG00000015783	LOC100491404,LOC100135146,hebp2
OG_795	4	3	3	Cephalochordata
OG_796	36	20	23	Deuterostomia	Ptyfla,Letrei,Amical	VKORC1L1	VKORC1,AC135050.2,VKORC1L1	EA08201,EA76198	PTHR14519	ENSLOCG00000003060,ENSLOCG00000000048	vkorc1,vkorc1l1
OG_797	25	21	23	Deuterostomia	Letrei,Amical	NLE1	NLE1	EA50311	PTHR19848	ENSLOCG00000000833	nle1
OG_798	24	21	23	Deuterostomia	Ptyfla,Amical	WDPCP	WDPCP	EA46956	PTHR13667	ENSLOCG00000016068	wdpcp
OG_799	41	20	23	Deuterostomia	Myxines,Amical		PIH1D2			ENSLOCG00000016131,ENSLOCG00000001526	LOC100485794-like,LOC101734438,pih1d2
OG_800	19	18	23	Deuterostomia	Ptyfla,Myxines,Amical,Musmus		TRMT61B			ENSLOCG00000000523	trmt61b
OG_801	25	19	23	Deuterostomia	Myxines,Calmil,Amical		ETFBKMT			ENSLOCG00000015095	LOC100486545
OG_802	25	22	23	Deuterostomia	Amical	HMCES	HMCES	EA77862	PTHR13604	ENSLOCG00000014549	hmces
OG_803	7	7	23	Deuterostomia	Vertebrata
OG_804	22	18	23	Deuterostomia	Ptyfla,Letrei,Myxines,Amical		CENPVL3,CENPVL2,CENPVL1,CENPV			ENSLOCG00000003481	cenpv
OG_805	25	21	23	Deuterostomia	Letrei,Amical	MCRS1,Unchar_6005	MCRS1	EA24168,EA23182	,PTHR13233	ENSLOCG00000004250	mcrs1
OG_806	36	21	23	Deuterostomia	Letrei,Amical	SLC27A4-1,SLC27A4-2	SLC27A4,SLC27A1	EA41111,EA42527	PTHR43107	ENSLOCG00000002609,ENSLOCG00000008584	slc27a4
OG_807	31	21	23	Deuterostomia	Letrei,Amical	NPL	NPL	EA27749	PTHR12128	ENSLOCG00000010258	npl
OG_808	29	22	23	Deuterostomia	Amical	USP22	USP27X,USP22	EA66717	PTHR21646	ENSLOCG00000001994	usp22
OG_809	26	22	23	Deuterostomia	Amical	MOGS	MOGS	EA55539	PTHR10412	ENSLOCG00000002414	mogs
OG_810	21	19	23	Deuterostomia	Myxines,Amical,Orylat		ANKRD55			ENSLOCG00000010935	ankrd55
OG_811	90	4	23	Deuterostomia	Echinodermata,Ptyfla,Vertebrata
OG_812	33	4	23	Deuterostomia	Echinodermata,Sackow,Vertebrata
OG_813	21	19	23	Deuterostomia	Letrei,Myxines,Amical		USP30			ENSLOCG00000004518	usp30
OG_814	31	20	23	Deuterostomia	Letrei,Petmar,Amical	PEBP1	PEBP1	EA59871	PTHR11362	ENSLOCG00000003317	pebp1,LOC100497751
OG_815	25	22	23	Deuterostomia	Amical	MIPEP	MIPEP	EA81238	PTHR11804	ENSLOCG00000001633	mipep-like
OG_816	34	22	23	Deuterostomia	Amical	NANS-1,NANS-2,NANS-3,NANS-4	NANS	EA80195,EA81313,EA81406,EA82347	PTHR42966	ENSLOCG00000011173	nans
OG_817	23	22	23	Deuterostomia	Amical	TOP3A	TOP3A	EA40920	PTHR11390	ENSLOCG00000004935	top3a
OG_818	21	21	23	Deuterostomia	Holostei	HMGXB4	HMGXB4	EA66526	PTHR46584		hmgxb4
OG_819	21	19	23	Deuterostomia	Ptyfla,Parata,Chipun,Amical		PCGF6			ENSLOCG00000011792	pcgf6,LOC101734120
OG_820	24	16	23	Deuterostomia	Myxines,Chondrichthyes,Holostei,Xentro		PLBD1
OG_821	27	21	23	Deuterostomia	Letrei,Amical	ABCF3-2,ABCF3-1,Unchar_19748	ABCF3	EA79554,EA75035,EA75804	PTHR19211	ENSLOCG00000013815	LOC100145696
OG_822	8	7	23	Deuterostomia	Vertebrata
OG_823	27	22	23	Deuterostomia	Amical	NEMF	NEMF	EA09777	PTHR15239	ENSLOCG00000011454	nemf-like
OG_824	24	20	23	Deuterostomia	Acapla,Letrei,Amical	MYD88-1,MYD88-2	MYD88	EA20820,EA64338	PTHR15079	ENSLOCG00000009811	myd88
OG_825	99	21	23	Deuterostomia	Strpur,Amical	ENC1-2,ENC1-1	ENC1,KLHL25	EA70636,EA64202	PTHR24410	ENSLOCG00000014512,ENSLOCG00000017631,ENSLOCG00000017543	klhl25,enc1.2,enc1
OG_826	27	21	23	Deuterostomia	Letrei,Amical	XRN1-2,XRN1-3,XRN1-1,Unchar_5929,Unchar_674	XRN1	EA23394,EA24243,EA22214,EA22886,EA02928	,PTHR12341	ENSLOCG00000007944	xrn1
OG_827	20	19	23	Deuterostomia	Hyperoartia,Amical	TXNRD2	TXNRD2	EA76691	PTHR48105	ENSLOCG00000002405	txnrd2
OG_828	120	13	19	Chordata	Amical,Sarcopterygia	Unchar_17362,Unchar_17891,Unchar_17337,Unchar_17348,Unchar_339,Unchar_470,Unchar_450,Unchar_17522		EA66390,EA68357,EA66273,EA66330,EA01431,EA02012,EA01937,EA66949	PTHR22914,PTHR23022	ENSLOCG00000016790,ENSLOCG00000016808
OG_829	20	20	23	Deuterostomia	Letrei,Petmar,Amical	LSM4	LSM4	EA10355	PTHR23338	ENSLOCG00000002025	lsm4
OG_830	44	21	23	Deuterostomia	Letrei,Amical	STK25-2	STK24,STK25,STK26	EA80252	PTHR48012	ENSLOCG00000014261,ENSLOCG00000003474,ENSLOCG00000006383	stk24,mst4,stk25
OG_831	27	22	23	Deuterostomia	Amical	WDR24	WDR24	EA35082	PTHR46200	ENSLOCG00000003515	wdr24
OG_832	25	22	23	Deuterostomia	Amical	MON1A	MON1A	EA19850	PTHR13027	ENSLOCG00000010888	mon1a-like
OG_833	7	7	23	Deuterostomia	Vertebrata
OG_834	27	21	23	Deuterostomia	Letrei,Amical	TMEM237	TMEM237	EA36145	PTHR28388	ENSLOCG00000010304	tmem237
OG_835	20	19	23	Deuterostomia	Eptbur,Chipun,Amical,Galgal	CCDC22-2,CCDC22-1	CCDC22	EA78758,EA76655	PTHR15668	ENSLOCG00000014464	ccdc22
OG_836	20	20	23	Deuterostomia	Leth,Amical	FBXO8	FBXO8	EA31465	PTHR10663	ENSLOCG00000013587	fbxo8
OG_837	39	5	23	Deuterostomia	Strpur,Sackow,Vertebrata
OG_838	22	21	23	Deuterostomia	Calmil,Amical	ATOH8	ATOH8	EA77319	PTHR19290	ENSLOCG00000010919	atoh8
OG_839	23	21	23	Deuterostomia	Letrei,Amical	TCF25	NOP9	EA10377	PTHR22684	ENSLOCG00000001219	nop9,Xetrov90023589m
OG_840	30	22	23	Deuterostomia	Amical	CHEK2-2,CHEK2-1	CHEK2	EA77866,EA26270	PTHR44167	ENSLOCG00000003771	chek2-like.2,chek2-like.1
OG_841	41	22	23	Deuterostomia	Amical	KSR2-1,KSR2-3,KSR2-4	KSR1,KSR2	EA05533,EA07848,EA74165	PTHR23257	ENSLOCG00000003407,ENSLOCG00000004773	ksr2,ksr1
OG_842	22	20	23	Deuterostomia	Letjap,Petmar,Amical	AP4S1	AP4S1	EA54101	PTHR11753	ENSLOCG00000009611	ap4s1
OG_843	45	22	23	Deuterostomia	Amical	SLC43A2	SLC43A1,SLC43A2	EA03896	PTHR20766	ENSLOCG00000008020,ENSLOCG00000007037	slc43a2,LOC101732270
OG_844	10	10	23	Deuterostomia	Ptyfla,Braflo,Cyclostomata,Calmil,Amical,Tetrapoda					ENSLOCG00000006014
OG_845	46	21	23	Deuterostomia	Letrei,Amical	GDI1-2,GDI1-1	GDI1,GDI2	EA39336,EA10190	PTHR11787	ENSLOCG00000015477,ENSLOCG00000014406,ENSLOCG00000015651	gdi2,Xetrov90012770m,gdi1
OG_846	8	6	19	Chordata	Cyclostomata,Calmil,Actinopterygii,Latcha,Xentro,Galgal		DMRTC2
OG_847	2	2	3	Cephalochordata	Braflo
OG_848	454	15	23	Deuterostomia	Acapla,Petmar,Chondrichthyes,Amical,Amniotes	Unchar_3388,CACNA1B-4,Unchar_20712,Unchar_4635,Unchar_7940,Unchar_9204,Unchar_1919,Unchar_3423,Unchar_5132,Unchar_9980,Unchar_3670,Unchar_16434,Unchar_14697		EA12905,EA83394,EA79321,EA17946,EA30357,EA35306,EA07547,EA13012,EA19972,EA38340,EA14122,EA62989,EA56147	,PTHR19446,PTHR45628	ENSLOCG00000013905,ENSLOCG00000018030,ENSLOCG00000000437,ENSLOCG00000000179,ENSLOCG00000008361,ENSLOCG00000000532,ENSLOCG00000000597,ENSLOCG00000015436,ENSLOCG00000017441,ENSLOCG00000008433	Xetrov90012065m,Xetrov90001268m,Xetrov90014020m,Xetrov90022879m,Xetrov90004349m,Xetrov90020529m,Xetrov90003617m,Xetrov90028687m,Xetrov90009723m,Xetrov90023738m,Xetrov90013613m,Xetrov90011658m,Xetrov90011659m,Xetrov90030072m,Xetrov90025132m,Xetrov90028671m,Xetrov90023740m,Xetrov90028407m,LOC100486051,Xetrov90001284m,LOC100495801-like,Xetrov90023805m,Xetrov90006158m,Xetrov90011415m,Xetrov90004274m,…
OG_849	38	22	23	Deuterostomia	Amical	TBC1D9-2	TBC1D9B,TBC1D9	EA56469	PTHR22957	ENSLOCG00000011473,ENSLOCG00000009091	tbc1d9b,tbc1d9
OG_850	43	20	23	Deuterostomia	Ptyfla,Letrei,Amical	ABHD3,ABHD1	ABHD3,ABHD1	EA13885,EA02084	PTHR10794	ENSLOCG00000000740,ENSLOCG00000001874	abhd3,Xetrov90030761m,LOC100487238
OG_851	25	22	23	Deuterostomia	Amical	COMMD3	BMI1,COMMD3,COMMD3-BMI1	EA63158	PTHR31159	ENSLOCG00000011800	commd3
OG_852	22	21	23	Deuterostomia	Letrei,Amical	TGIF2-RAB5IF	RAB5IF,TGIF2-RAB5IF	EA14543	PTHR12906	ENSLOCG00000004604	c20orf24
OG_853	163	22	23	Deuterostomia	Amical	DHPS,Unchar_14722,INMT-2,NNMT-3,NNMT-1,INMT-1,NNMT-2	AC010422.8,DHPS,INMT-MINDY4,INMT,NNMT,PNMT	EA33534,EA56208,EA04750,EA85247,EA03368,EA01034,EA82341	PTHR10867,PTHR11703	ENSLOCG00000006119,ENSLOCG00000012722,ENSLOCG00000004306	LOC100492223,LOC100491890,MGC88898,dhps,Xetrov90030312m,nnmt-like.1,nnmt,MGC107884,LOC100496871,inmt-like.1,LOC100127789,Xetrov90030309m,pnmt,inmt,LOC100491286-like,LOC100145174,LOC100485824,mett,LOC100492889,LOC100497161,Xetrov90018577m,LOC101731924,LOC100496844,LOC100491384,LOC100491548,Xetrov90030329m,LOC100493051,LOC100492724,LOC100485680,Xetrov90030327m,Xetrov90030313m,LOC100494680,Xetrov900…
OG_854	21	19	23	Deuterostomia	Braflo,Calmil,Amical,Galgal	B4GAT1	B4GAT1	EA54995	PTHR46420	ENSLOCG00000001655	b3gnt1
OG_855	38	19	23	Deuterostomia	Parata,Amical,Xentro,Galgal		C16orf89			ENSLOCG00000006823
OG_856	65	22	23	Deuterostomia	Amical	RHCG-1,RHCG-2,RHCG-3	RHCG,RHAG,RHBG	EA16127,EA58545,EA71507	PTHR11730	ENSLOCG00000015114,ENSLOCG00000016348,ENSLOCG00000008132	Xetrov90015320m,rhcg,rhbg
OG_857	135	22	23	Deuterostomia	Amical	NCAM2-2,NCAM1-1	NCAM2,NCAM1	EA25003,EA26634	PTHR12231,PTHR10075	ENSLOCG00000011130,ENSLOCG00000003618,ENSLOCG00000004658	ncam1,ncam2
OG_858	21	21	23	Deuterostomia	Letrei,Amical	SNAPC4	SNAPC4	EA10428	PTHR46621	ENSLOCG00000004423	snapc4
OG_859	30	19	23	Deuterostomia	Letrei,Myxines,Amical		FAM43B,FAM43A			ENSLOCG00000018080,ENSLOCG00000017393	fam43a,fam43b
OG_860	21	20	23	Deuterostomia	Sackow,Letrei,Amical	YRDC-2,YRDC-1	YRDC	EA54983,EA52334	PTHR17490	ENSLOCG00000003321	yrdc
OG_861	18	7	23	Deuterostomia	Vertebrata
OG_862	22	21	23	Deuterostomia	Letjap,Amical	ZMAT2	ZMAT2	EA34801	PTHR45986	ENSLOCG00000011219	zmat2
OG_863	16	16	23	Deuterostomia	Echinodermata,Ptyfla,Letrei,Myxines,Amical		TCEANC2			ENSLOCG00000003227	LOC100145141
OG_864	24	21	23	Deuterostomia	Letrei,Amical	NRDE2	NRDE2	EA53219	PTHR13471	ENSLOCG00000009037	nrde2
OG_865	22	20	23	Deuterostomia	Ptyfla,Amical,Galgal	Unchar_9951,Unchar_10144	C19orf54	EA38219,EA39031	PTHR28631	ENSLOCG00000014662	c19orf54
OG_866	28	22	23	Deuterostomia	Amical	POU6F2-2	POU6F2	EA66303	PTHR11636	ENSLOCG00000011317	pou6f2
OG_867	26	22	23	Deuterostomia	Amical	RPA3	RPA3	EA21298	PTHR15114	ENSLOCG00000011113	rpa3
OG_868	37	21	23	Deuterostomia	Amical,Latcha	SLC35C1	SLC35C1	EA02826	PTHR11132	ENSLOCG00000014653	slc35c1
OG_869	22	19	23	Deuterostomia	Leth,Eptbur,Amical	ATP5MG	ATP5MGL,ATP5MG	EA43153	PTHR12386	ENSLOCG00000004026	atp5l
OG_870	26	22	23	Deuterostomia	Amical	NKAPL	NKAPL,NKAP	EA47390	PTHR13087	ENSLOCG00000015241	MGC69335
OG_871	23	22	23	Deuterostomia	Amical	FNTA	FNTA	EA45517	PTHR11129	ENSLOCG00000012159	fnta
OG_872	37	3	3	Cephalochordata
OG_873	24	21	23	Deuterostomia	Amical,Latcha	Unchar_5703,PIN1	PIN1	EA22125,EA02152	PTHR10657	ENSLOCG00000007240	pin1
OG_874	6	6	23	Deuterostomia	Ptyfla,Vertebrata
OG_875	6	6	23	Deuterostomia	Ptyfla,Vertebrata
OG_876	54	21	23	Deuterostomia	Sackow,Amical	GNRHR	GNRHR	EA69779	PTHR24241	ENSLOCG00000008760,ENSLOCG00000014360	gnrhr2/nmi,gnrhr2,gnrhr
OG_877	26	20	23	Deuterostomia	Letrei,Petmar,Amical	XYLB	XYLB	EA27087	PTHR10196	ENSLOCG00000009962	xylb-like
OG_878	24	20	23	Deuterostomia	Leth,Amical	PMS2	PMS2	EA81923	PTHR10073	ENSLOCG00000008495	pms2
OG_879	31	17	19	Chordata	Letrei,Amical	SLC45A2	SLC45A2	EA13663	PTHR19432	ENSLOCG00000012323	slc45a2
OG_880	14	14	23	Deuterostomia	Letrei,Myxines,Calmil,Amical,Euteleostei,Mammalia					ENSLOCG00000018325	Xetrov90017168m
OG_881	21	20	23	Deuterostomia	Sackow,Amical,Xentro	HM13	HM13	EA81781	PTHR12174	ENSLOCG00000004095
OG_882	23	22	23	Deuterostomia	Amical	MLH1-1,MLH1-2	MLH1	EA36182,EA36490	PTHR10073,PTHR46424	ENSLOCG00000004851	mlh1
OG_883	19	19	23	Deuterostomia	Braflo,Eptbur,Amical,Orylat	Unchar_10964	CABCOCO1	EA42470	PTHR28457	ENSLOCG00000006760	LOC100486238
OG_884	25	20	23	Deuterostomia	Letrei,Eptbur,Amical	SKP1	SKP1,AC104109.3	EA15936	PTHR11165	ENSLOCG00000010241	skp1
OG_885	47	22	23	Deuterostomia	Amical	MBOAT2,MBOAT1-1	MBOAT2,MBOAT1	EA14316,EA84540	PTHR13906	ENSLOCG00000008952,ENSLOCG00000016816	mboat2,mboat1
OG_886	56	3	3	Cephalochordata
OG_887	10	2	2	Ceph2
OG_888	25	21	23	Deuterostomia	Amical,Galgal	C17orf49	C17orf49,RNASEK-C17orf49	EA81012	PTHR21397	ENSLOCG00000014080	c17orf49
OG_889	6	2	2	Ceph2
OG_890	8	4	19	Chordata	Brabel,Hyperoartia,Gnathostomata	Unchar_18732		EA71787
OG_891	20	19	23	Deuterostomia	Ptyfla,Letrei,Petmar,Amical	DIMT1	DIMT1	EA23797	PTHR11727	ENSLOCG00000007837	dimt1
OG_892	28	20	23	Deuterostomia	Leth,Amical	NRDC,SZT2	NRDC	EA31513,EA35047	PTHR43690,PTHR14918	ENSLOCG00000000522,ENSLOCG00000009851	LOC101730862
OG_893	21	5	23	Deuterostomia	Brabel,Braflo,Vertebrata
OG_894	24	19	23	Deuterostomia	Letrei,Amical,Orylat,Galgal	CFAP157,Unchar_21951	CFAP157	EA82878,EA83267	PTHR31954	ENSLOCG00000002725	c9orf117,LOC100490363-like
OG_895	26	22	23	Deuterostomia	Amical	DNAJA2-1,DNAJA2-3	DNAJA2	EA14701,EA66086	PTHR43888	ENSLOCG00000005384	dnaja2
OG_896	28	21	23	Deuterostomia	Letrei,Amical	DECR1	DECR1	EA65784	PTHR43658	ENSLOCG00000010263	decr1
OG_897	232	21	23	Deuterostomia	Letrei,Amical	CSMD3-9,CSMD3-10,CSMD3-5,CSMD3-6,CSMD3-7,CSMD1-2,CSMD3-1,CSMD3-3,CSMD1-6,CSMD1-1,CSMD3-2,CSMD1-4,CSMD3-8,CSMD1-3,CSMD1-5	CSMD1,CSMD2,CSMD3	EA14025,EA15103,EA11384,EA11864,EA12783,EA10734,EA00025,EA05027,EA13248,EA03751,EA00772,EA11437,EA13318,EA10952,EA12254	PTHR45656,PTHR46335	ENSLOCG00000001676,ENSLOCG00000003327,ENSLOCG00000016854	Xetrov90014701m,csmd2,LOC100491216,LOC101731899
OG_898	7	4	23	Deuterostomia	Acapla,Hemichordata,Brabel,Cyclostomata,Chondrichthyes,Holostei,Orylat,Sarcopterygia
OG_899	20	20	23	Deuterostomia	Ptyfla,Brabel,Amical	TAF3	TAF3	EA23457	PTHR46452	ENSLOCG00000015683	taf3
OG_900	13	3	3	Cephalochordata
OG_901	106	22	23	Deuterostomia	Amical	MFSD2A-1,MFSD2A-2	MFSD2B,MFSD2A	EA03289,EA85301	PTHR11328	ENSLOCG00000002089,ENSLOCG00000006039,ENSLOCG00000016620	mfsd2a,mfsd2b
OG_902	7	7	23	Deuterostomia	Vertebrata
OG_903	29	22	23	Deuterostomia	Amical	HERPUD2-2	HERPUD2	EA47579	PTHR12943	ENSLOCG00000002473	herpud2
OG_904	26	22	23	Deuterostomia	Amical	WASHC1	WASHC1	EA78196	PTHR23331	ENSLOCG00000016868	wash1
OG_905	32	8	23	Deuterostomia	Strpur,Hyperoartia,Gnathostomata	KDM1B-1,KDM1B-2		EA79785,EA82393	PTHR10742
OG_906	21	20	23	Deuterostomia	Letrei,Amical,Galgal	C1orf194	C1orf194	EA22292	PTHR25465	ENSLOCG00000010228	LOC100487688-like
OG_907	15	15	23	Deuterostomia	Echinodermata,Ptyfla,Letrei,Amical,Amniotes	PTF1A-1		EA26512	PTHR23349	ENSLOCG00000009094	LOC100489188
OG_908	79	21	23	Deuterostomia	Letrei,Amical	SLC51A-1,SLC51A-2	SLC51A	EA74434,EA80074	PTHR23423	ENSLOCG00000001773,ENSLOCG00000014358	slc51a-like.2,Xetrov90004457m,slc51a-like.1
OG_909	58	21	23	Deuterostomia	Letrei,Amical	PRPH2-2,PRPH2-1,Unchar_13582	PRPH2,ROM1	EA55588,EA48256,EA52357	,PTHR19282	ENSLOCG00000012939,ENSLOCG00000001099,ENSLOCG00000016479	prph2,LOC100489375,LOC100493249
OG_910	176	13	23	Deuterostomia	Hyperoartia,Chondrichthyes,Holostei,Xentro,Galgal,Musmus	Unchar_9619,Unchar_21183,Unchar_11522,Unchar_2294	THAP10	EA36958,EA80842,EA44777,EA08641	,PTHR46927
OG_911	9	6	23	Deuterostomia	Strpur,Vertebrata
OG_912	17	16	23	Deuterostomia	Letrei,Petmar,Amical,Tetrapoda	Unchar_6254		EA24047	PTHR23227	ENSLOCG00000014856
OG_913	19	17	23	Deuterostomia	Cyclostomata,Amical		KIAA1614			ENSLOCG00000009981	LOC100497220-like
OG_914	20	20	23	Deuterostomia	Calmil,Amical,Galgal	SF1	SF1	EA53723	PTHR11208	ENSLOCG00000002130	sf1
OG_915	16	14	23	Deuterostomia	Myxines,Chondrichthyes,Amical,Latcha,Amniotes					ENSLOCG00000007920	LOC733932
OG_916	32	22	23	Deuterostomia	Amical	TUSC3	TUSC3,MAGT1	EA07931	PTHR12692	ENSLOCG00000013686,ENSLOCG00000013971	magt1-like,tusc3
OG_917	9	3	3	Cephalochordata
OG_918	20	20	23	Deuterostomia	Ptyfla,Amical,Orylat	CCNDBP1	CCNDBP1	EA50945	PTHR15492	ENSLOCG00000007104	ccndbp1
OG_919	22	21	23	Deuterostomia	Ptyfla,Amical	CCDC134	CCDC134	EA80885	PTHR14735	ENSLOCG00000011860	ccdc134
OG_920	23	18	23	Deuterostomia	Actinopterygii,Latcha	PAICS-1,PAICS-2,PAICS-3	PAICS	EA76582,EA78873,EA79150	PTHR43599		paics.1,paics.2
OG_921	39	19	23	Deuterostomia	Echinodermata,Sackow,Amical	PTCHD1-2,PTCHD1-1	PTCHD4,PTCHD1	EA45388,EA07161	PTHR10796	ENSLOCG00000016510,ENSLOCG00000003811	Xetrov90015232m,ptchd1,ptchd4-like
OG_922	25	20	23	Deuterostomia	Letrei,Amical,Xentro	MAF1	MAF1	EA68162	PTHR22504	ENSLOCG00000008827,ENSLOCG00000006641
OG_923	20	7	23	Deuterostomia	Vertebrata
OG_924	22	21	23	Deuterostomia	Letrei,Amical	WDR83OS	WDR83OS	EA23183	PTHR13193	ENSLOCG00000006415	wdr83os
OG_925	481	22	23	Deuterostomia	Amical	S1PR3-1,LPAR1-3,S1PR3-2,S1PR3-3,LPAR1-1,ADORA2A-3,S1PR1,Unchar_18672,S1PR3-4,LPAR1-2,LPAR1-4,CNR1	MC2R,MC1R,AC092143.1,TUBB3,CNR1,MC3R,LPAR2,GPR12,MC4R,S1PR5,S1PR1,S1PR4,CNR2,S1PR3,GPR3,GPR6,LPAR1,MC5R,S1PR2,HRH2,LPAR3	EA22597,EA33696,EA31329,EA33971,EA16131,EA54589,EA32380,EA71551,EA60501,EA33289,EA37793,EA52945	PTHR47027,PTHR24246,PTHR22750	ENSLOCG00000009751,ENSLOCG00000018013,ENSLOCG00000018357,ENSLOCG00000009532,ENSLOCG00000018340,ENSLOCG00000017856,ENSLOCG00000018290,ENSLOCG00000017637,ENSLOCG00000018283,ENSLOCG00000017643,ENSLOCG00000018296,ENSLOCG00000017472,ENSLOCG00000018189,ENSLOCG00000005571,ENSLOCG00000017546,ENSLOCG00000001220,ENSLOCG00000018161,ENSLOCG00000002675,ENSLOCG00000018294,ENSLOCG00000006857,ENSLOCG00000017990,…	mc2r,mc1r,lpar3,hrh2,cnr1,s1pr1,lpar1,s1pr5,lpar2,s1pr2,mc3r,s1pr3,mc4r,LOC100488444,gpr6,cnr2,LOC100490356,mc5r,gpr12-like,s1pr4,LOC101734771
OG_926	26	20	23	Deuterostomia	Leth,Amical	SMS,Unchar_18109	SMS	EA72668,EA69161	,PTHR46315	ENSLOCG00000003761	sms
OG_927	16	7	23	Deuterostomia	Vertebrata
OG_928	22	21	23	Deuterostomia	Letrei,Amical	WDR92	WDR92	EA52924	PTHR10971	ENSLOCG00000016020	wdr92
OG_929	17	15	23	Deuterostomia	Ptyfla,Leth,Parata,Chipun,Amical,Latcha,Galgal		NAA80			ENSLOCG00000018263	nat6
OG_930	31	21	23	Deuterostomia	Amical,Danrer	UNC79-2,UNC79-1	UNC79	EA11304,EA10303	PTHR21696	ENSLOCG00000013044	unc79
OG_931	8	4	23	Deuterostomia	Acapla,Hemichordata,Vertebrata
OG_932	11	6	23	Deuterostomia	Sackow,Vertebrata
OG_933	11	11	23	Deuterostomia	Sackow,Hyperoartia,Parata,Chondrichthyes,Amical,Euteleostei,Xentro,Galgal		CATSPER1			ENSLOCG00000001555
OG_934	60	21	23	Deuterostomia	Letrei,Amical	ADGRA2-1,ADGRA1,ADGRA2-2	ADGRA1,ADGRA3,ADGRA2	EA24013,EA46310,EA71598	PTHR45930	ENSLOCG00000012367,ENSLOCG00000007306,ENSLOCG00000014947	gpr124,gpr125,gpr123
OG_935	31	21	23	Deuterostomia	Sackow,Amical	Unchar_13923	AC007375.1,CIPC	EA53644	PTHR34648	ENSLOCG00000014666,ENSLOCG00000011077	LOC100485719-like,cipc
OG_936	17	16	23	Deuterostomia	Ptyfla,Cyclostomata,Amical		RAD18			ENSLOCG00000010629	rad18-like
OG_937	7	4	23	Deuterostomia	Echinodermata,Sackow,Vertebrata
OG_938	24	21	23	Deuterostomia	Letrei,Amical	STIL	STIL	EA35031	PTHR15128	ENSLOCG00000008609	stil
OG_939	23	20	23	Deuterostomia	Letrei,Parata,Amical		APOPT1,KLC1,AL139300.1			ENSLOCG00000009937	apopt1
OG_940	25	22	23	Deuterostomia	Amical	POLD2	POLD2	EA46223	PTHR10416	ENSLOCG00000015171	pold2
OG_941	22	18	23	Deuterostomia	Ptyfla,Leth,Chipun,Amical	AAAS	AAAS	EA24405	PTHR14494	ENSLOCG00000005559	aaas
OG_942	5	4	23	Deuterostomia	Echinodermata,Ptyfla,Vertebrata
OG_943	7	7	23	Deuterostomia	Vertebrata
OG_944	26	22	23	Deuterostomia	Amical	NCOA6	NCOA6	EA84460	PTHR35577	ENSLOCG00000004487	ncoa6
OG_945	4	2	2	Ceph2
OG_946	7	3	3	Cephalochordata
OG_947	14	4	23	Deuterostomia	Echinodermata,Brabel,Vertebrata
OG_948	38	22	23	Deuterostomia	Amical	CROT	CROT	EA59850	PTHR22589	ENSLOCG00000010406	crot
OG_949	41	20	23	Deuterostomia	Leth,Amical	P2RX4-1,P2RX4-2	P2RX4,P2RX7	EA01383,EA01451	PTHR10125	ENSLOCG00000006936,ENSLOCG00000006925	p2rx4,Xetrov90003151m,Xetrov90003149m
OG_950	20	19	23	Deuterostomia	Letrei,Chipun,Holostei	SGF29	SGF29	EA03506	PTHR21539		Xetrov90026621m
OG_951	24	21	23	Deuterostomia	Letrei,Amical	NUB1	NUB1	EA36471	PTHR12948	ENSLOCG00000009978	nub1
OG_952	27	19	23	Deuterostomia	Eptbur,Calmil,Amical,Galgal	ETHE1-1,ETHE1-2	ETHE1	EA26626,EA27798	PTHR43084	ENSLOCG00000005717	ethe1
OG_953	27	22	23	Deuterostomia	Amical	RIF1-2,RIF1-1	RIF1	EA61064,EA58288	PTHR22928	ENSLOCG00000002657	rif1
OG_954	71	4	19	Chordata	Cyclostomata,Chondrichthyes,Actinopterygii,Latcha,Xentro,Galgal,Homsap
OG_955	27	22	23	Deuterostomia	Amical	B3GALNT2	B3GALNT2	EA39461	PTHR11214	ENSLOCG00000015892	b3galnt2
OG_956	425	22	23	Deuterostomia	Amical	TNR-1,TNC-1,TNR-3,TNR-2	FCN1,TNR,FCN2,TNXB,TNC,FCN3,FIBCD1,MFAP4,TNN	EA41408,EA02073,EA84533,EA82842	PTHR46708	ENSLOCG00000011740,ENSLOCG00000011311,ENSLOCG00000001131,ENSLOCG00000011332,ENSLOCG00000001438,ENSLOCG00000011324,ENSLOCG00000002355,ENSLOCG00000002387,ENSLOCG00000006394,ENSLOCG00000007333	LOC100485312,fcn3-like.1,fcn3-like.2,LOC100496945,Xetrov90030298m,fcn1-like,MGC107908,Xetrov90030286m,LOC100145014,MGC107780,LOC100496532,LOC101735093-like,fcn2,fibcd1,LOC100495637,LOC101731491,LOC100491028,LOC100488329,col11a2,tnr,tnn,LOC100497727,LOC101733516-like,LOC100488644,LOC100485621,tnc-like,LOC100497570,Xetrov90030285m,LOC100485155,Xetrov90020888m,Xetrov90030289m
OG_957	30	3	3	Cephalochordata
OG_958	31	20	23	Deuterostomia	Ptyfla,Letrei,Amical	SNX24	SNX22,SNX24	EA16148	PTHR15813	ENSLOCG00000008691,ENSLOCG00000015001	snx22,snx24
OG_959	9	6	23	Deuterostomia	Echinodermata,Ptyfla,Letrei,Petmar,Myxines,Chondrichthyes,Actinopterygii,Latcha,Xentro,Mammalia
OG_960	8	3	3	Cephalochordata
OG_961	26	21	23	Deuterostomia	Ptyfla,Amical	MFSD4A	MFSD4A	EA77377	PTHR23121	ENSLOCG00000011823	mfsd4
OG_962	26	21	23	Deuterostomia	Letrei,Amical	ZWILCH	ZWILCH	EA67493	PTHR15995	ENSLOCG00000013873	zwilch
OG_963	53	22	23	Deuterostomia	Amical	HEPHL1	CP,HEPHL1,HEPH	EA83292	PTHR11709	ENSLOCG00000014659,ENSLOCG00000001648,ENSLOCG00000007464	cp,hephl1
OG_964	125	22	23	Deuterostomia	Amical	GABRB3-1,GABRB1-1,GABRB3-2	GABRQ,GABRB3,GABRB1,GABRB2	EA20774,EA06023,EA71246	PTHR18945	ENSLOCG00000011649,ENSLOCG00000010718,ENSLOCG00000008344,ENSLOCG00000013757,ENSLOCG00000012371	Xetrov90000639m,gabrb3,gabrb2,LOC100496398-like
OG_965	20	18	23	Deuterostomia	Strpur,Ptyfla,Letrei,Calmil,Amical	FAIM2-1	BCDIN3D	EA20205	PTHR23291	ENSLOCG00000005406	bcdin3d
OG_966	24	21	23	Deuterostomia	Amical,Orylat	DBR1	DBR1	EA17999	PTHR12849	ENSLOCG00000004160	dbr1
OG_967	25	21	23	Deuterostomia	Letrei,Amical	ACO1-3	ACO1	EA69250	PTHR11670	ENSLOCG00000011082	aco1
OG_968	229	19	23	Deuterostomia	Letrei,Calmil,Amical,Galgal	Unchar_13688,Unchar_21028,Unchar_2565,Unchar_6363,Unchar_5989,Unchar_6371,Unchar_5750,Unchar_22054	PYDC1,PYCARD	EA52741,EA80360,EA09484,EA24350,EA23125,EA24380,EA22325,EA83755	,PTHR24107,PTHR46985,PTHR22797	ENSLOCG00000001057,ENSLOCG00000000480,ENSLOCG00000004909,ENSLOCG00000008421,ENSLOCG00000015776,ENSLOCG00000004898	LOC100490339,LOC100489843-like,LOC100486295,LOC101733261,LOC100492519,Xetrov90027831m,LOC100491802,Xetrov90027829m,LOC100486596-like.2,LOC100486596-like.1,LOC101732196,pycard,LOC101733243,Xetrov90027833m,LOC101732047
OG_969	6	5	23	Deuterostomia	Echinodermata,Vertebrata
OG_970	20	20	23	Deuterostomia	Letrei,Amical,Danrer	MPHOSPH9	MPHOSPH9	EA58620	PTHR14926	ENSLOCG00000005656	mphosph9
OG_971	22	20	23	Deuterostomia	Strpur,Letrei,Amical	ACOT7	ACOT7	EA59384	PTHR11049	ENSLOCG00000005099	LOC101732716-like
OG_972	21	16	19	Chordata	Letrei,Amical,Galgal	THEM6	THEM6	EA20220	PTHR12475	ENSLOCG00000008438	them6
OG_973	24	22	23	Deuterostomia	Amical	RPL19	RPL19	EA63391	PTHR10722	ENSLOCG00000012805	rpl19
OG_974	11	3	3	Cephalochordata
OG_975	108	20	23	Deuterostomia	Echinodermata,Amical	ST6GAL2	ST6GAL2,ST6GAL1	EA82661	PTHR46059	ENSLOCG00000008836,ENSLOCG00000014041,ENSLOCG00000007023	st6gal2,st6gal1
OG_976	27	21	23	Deuterostomia	Amical,Danrer	ISYNA1	ISYNA1	EA70044	PTHR11510	ENSLOCG00000005587	isyna1
OG_977	24	21	23	Deuterostomia	Letrei,Amical	VPS41	VPS41	EA66858	PTHR12616	ENSLOCG00000011337	vps41
OG_978	33	22	23	Deuterostomia	Amical	ALDH9A1	ALDH9A1	EA01709	PTHR11699	ENSLOCG00000006045	aldh9a1
OG_979	17	16	23	Deuterostomia	Leth,Chondrichthyes,Holostei,Galgal	HSD17B8	HSD17B8	EA84239	PTHR42760		hsd17b8
OG_980	34	21	23	Deuterostomia	Letrei,Amical	MANEAL	MANEA,MANEAL	EA54312	PTHR13572	ENSLOCG00000003339,ENSLOCG00000016959	LOC100485932,manea
OG_981	19	16	23	Deuterostomia	Strpur,Brabel,Hyperoartia,Calmil,Amical	SERHL2	SERHL2	EA66341	PTHR43329	ENSLOCG00000011963	Xetrov90012272m,serhl
OG_982	24	21	23	Deuterostomia	Letrei,Amical	USPL1-2,USPL1-1	USPL1	EA31363,EA18363	PTHR15294	ENSLOCG00000000198	uspl1-like
OG_983	22	16	23	Deuterostomia	Acapla,Cyclostomata,Amical		METTL24			ENSLOCG00000004653,ENSLOCG00000017151	mettl24
OG_984	23	21	23	Deuterostomia	Letrei,Amical	GOPC	GOPC,AL132671.2	EA42876	PTHR16528	ENSLOCG00000017146	gopc
OG_985	19	19	23	Deuterostomia	Ptyfla,Eptbur,Amical,Latcha	TIMM13	TIMM13	EA36528	PTHR19338	ENSLOCG00000004301	timm13
OG_986	25	22	23	Deuterostomia	Amical	UTP4	UTP4	EA67402	PTHR44163	ENSLOCG00000002332	cirh1a
OG_987	22	21	23	Deuterostomia	Ptyfla,Amical	VAMP7	VAMP7	EA20449	PTHR21136	ENSLOCG00000014975	vamp7
OG_988	64	22	23	Deuterostomia	Amical	LAMC1-2,LAMC3,LAMC1-6,LAMC1-3,LAMC1-7,LAMC1-1,Unchar_767,LAMC1-4	LAMC3,LAMC1	EA01455,EA82910,EA83338,EA04910,EA84073,EA00381,EA03258,EA40394	PTHR10574,	ENSLOCG00000006369,ENSLOCG00000002091	lamc1
OG_989	36	19	23	Deuterostomia	Letrei,Amical,Mammalia	Unchar_11174		EA43370	PTHR21266	ENSLOCG00000000468	LOC100216141
OG_990	18	18	23	Deuterostomia	Hemichordata,Letrei,Parata,Amical		SSNA1			ENSLOCG00000000723	ssna1
OG_991	24	22	23	Deuterostomia	Amical	ACO2	ACO2	EA54000	PTHR43160	ENSLOCG00000011607	aco2
OG_992	13	3	3	Cephalochordata
OG_993	22	21	23	Deuterostomia	Ptyfla,Amical	CDC6	CDC6	EA24638	PTHR10763	ENSLOCG00000013535	cdc6
OG_994	27	22	23	Deuterostomia	Amical	GEMIN5	RTF2	EA81492	PTHR46362	ENSLOCG00000006976	rtfdc1
OG_995	31	18	23	Deuterostomia	Letrei,Chondrichthyes,Amical,Latcha	THEM4	THEM4,THEM5	EA35851	PTHR12418	ENSLOCG00000007440	them4-like
OG_996	23	22	23	Deuterostomia	Amical	HECTD1-1	HECTD1	EA57258	PTHR45670	ENSLOCG00000009590	hectd1
OG_997	35	22	23	Deuterostomia	Amical	MECR	MECR	EA44645	PTHR43981	ENSLOCG00000003375,ENSLOCG00000017280	mecr-like.1,mecr
OG_998	20	20	23	Deuterostomia	Ptyfla,Letrei,Amical	CZIB	CZIB	EA24385	PTHR12857	ENSLOCG00000006123	LOC100497300
OG_999	23	20	23	Deuterostomia	Ptyfla,Letrei,Amical	PPP1R8-2,PPP1R8-1	PPP1R8	EA15967,EA14838	PTHR23308	ENSLOCG00000003050	ppp1r8
OG_1000	32	22	23	Deuterostomia	Amical	POLE-2,POLE-1	POLE	EA11680,EA10592	PTHR10670	ENSLOCG00000003978	pole-like
OG_1001	27	22	23	Deuterostomia	Amical	MAU2-2,MAU2-1	MAU2	EA12192,EA09890	PTHR21394	ENSLOCG00000004881	mau2
OG_1002	20	20	23	Deuterostomia	Letrei,Amical,Latcha	GTDC1	GTDC1	EA25025	PTHR13615	ENSLOCG00000001286	gtdc1
OG_1003	43	22	23	Deuterostomia	Amical	CEP162,GALT	GALT,CEP162	EA42283,EA68836	PTHR11943,PTHR34031	ENSLOCG00000012369,ENSLOCG00000016570	gabrr1,galt
OG_1004	22	21	23	Deuterostomia	Letrei,Amical	RPL4	RPL4	EA72296	PTHR19431	ENSLOCG00000013867	rpl4
OG_1005	9	7	23	Deuterostomia	Vertebrata
OG_1006	25	21	23	Deuterostomia	Letrei,Amical	HMGCR	HMGCR	EA30247	PTHR10572	ENSLOCG00000005433	hmgcr-like
OG_1007	24	17	23	Deuterostomia	Cyclostomata,Amical		CAMK4			ENSLOCG00000010354,ENSLOCG00000001661	camk4,LOC100496389
OG_1008	12	2	2	Ceph2
OG_1009	19	18	23	Deuterostomia	Brabel,Letrei,Myxines,Amical		RABL2B,RABL2A			ENSLOCG00000016767	rabl2b
OG_1010	15	11	23	Deuterostomia	Sackow,Cyclostomata,Chipun,Amical,Tetrapoda					ENSLOCG00000007922
OG_1011	19	17	23	Deuterostomia	Acapla,Brabel,Letrei,Myxines,Amical		FBXO38			ENSLOCG00000012089	Xetrov90007666m
OG_1012	31	21	23	Deuterostomia	Letrei,Amical	RABGEF1	RABGEF1,AC027644.4	EA62820	PTHR23101	ENSLOCG00000008272,ENSLOCG00000001391	rabgef1,LOC100498468-like
OG_1013	28	21	23	Deuterostomia	Letrei,Amical	ASNSD1	AC012488.2,ASNSD1	EA36892	PTHR45937	ENSLOCG00000008747	asnsd1-like
OG_1014	32	21	23	Deuterostomia	Letrei,Amical	UBQLN1	UBQLN4,UBQLN1,UBQLN2	EA68449	PTHR10677	ENSLOCG00000002171,ENSLOCG00000008897	ubqln4,ubqln1
OG_1015	21	20	23	Deuterostomia	Braflo,Letrei,Amical	GLCE	GLCE	EA15495	PTHR13174	ENSLOCG00000013983	glce
OG_1016	23	20	23	Deuterostomia	Letrei,Amical,Galgal	TMEM107,Unchar_19175	TMEM107	EA16224,EA73540	PTHR34341	ENSLOCG00000013332	LOC101731170
OG_1017	15	14	23	Deuterostomia	Echinodermata,Cyclostomata,Calmil,Amical		JMJD8			ENSLOCG00000009043	LOC100498157
OG_1018	46	22	23	Deuterostomia	Amical	GPD1,GPD1L	GPD1,GPD1L	EA38539,EA26136	PTHR11728	ENSLOCG00000002845,ENSLOCG00000005357,ENSLOCG00000002215	gpd1l,gpd1,LOC101732858
OG_1019	53	21	23	Deuterostomia	Sackow,Amical	NOS1-1,NOS1-2	NOS2,NOS3,NOS1	EA62128,EA62614	PTHR19384	ENSLOCG00000004446,ENSLOCG00000003433,ENSLOCG00000005624	nos1,nos3,nos2
OG_1020	26	22	23	Deuterostomia	Amical	OAT-2,OAT-1	OAT	EA41503,EA40561	PTHR11986	ENSLOCG00000008099	oat.1,Xetrov90017549m
OG_1021	27	17	23	Deuterostomia	Chondrichthyes,Holostei,Latcha,Galgal	REC8-1,REC8-2	REC8	EA52411,EA53719	PTHR12585		rec8
OG_1022	25	17	23	Deuterostomia	Letrei,Calmil,Amical,Euteleostei,Galgal	TTC24,Unchar_6516	TTC24	EA30395,EA24938	PTHR47050	ENSLOCG00000013591,ENSLOCG00000008748	LOC100493773,Xetrov90008732m,ttc24
OG_1023	6	3	3	Cephalochordata
OG_1024	8	7	23	Deuterostomia	Strpur,Hemichordata,Cyclostomata,Chondrichthyes,Actinopterygii,Xentro,Galgal		C2CD6
OG_1025	21	17	23	Deuterostomia	Braflo,Hyperoartia,Eptbur,Amical	PPP1R2	PPP1R2B,PPP1R2,PPP1R2C	EA16579	PTHR12398	ENSLOCG00000004753	ppp1r2
OG_1026	5	5	23	Deuterostomia	Echinodermata,Vertebrata
OG_1027	19	18	23	Deuterostomia	Ptyfla,Letrei,Parata,Amical,Latcha		VMA21			ENSLOCG00000014747	vma21
OG_1028	20	18	23	Deuterostomia	Ptyfla,Hyperoartia,Amical	LRRC42	LRRC42	EA31959	PTHR31994	ENSLOCG00000003176	lrrc42-like
OG_1029	328	13	23	Deuterostomia	Echinodermata,Petmar,Chondrichthyes,Amical,Tetrapoda	Unchar_2946,Unchar_16224,Unchar_15143,Unchar_2048,Unchar_6815,Unchar_4383,Unchar_10344,Unchar_13691,Unchar_7084,Unchar_988,Unchar_21191,Unchar_21551,Unchar_7065,Unchar_13931,Unchar_3007		EA11106,EA62041,EA57632,EA08089,EA26091,EA17103,EA39836,EA52751,EA27076,EA04127,EA80866,EA82012,EA27019,EA53670,EA11363	,PTHR46890,PTHR31635,PTHR23176,PTHR19446,PTHR35450,PTHR33395	ENSLOCG00000015420,ENSLOCG00000015426,ENSLOCG00000009669,ENSLOCG00000003839,ENSLOCG00000009092
OG_1030	25	22	23	Deuterostomia	Amical	CSE1L,SMCHD1	CSE1L	EA81360,EA81884	PTHR22640,PTHR10997	ENSLOCG00000003099	cse1l
OG_1031	25	22	23	Deuterostomia	Amical	EDC3	EDC3	EA64048	PTHR13612	ENSLOCG00000014625	edc3
OG_1032	6	3	3	Cephalochordata
OG_1033	118	22	23	Deuterostomia	Amical	DHRS9	SDR9C7,HSD17B6,RDH5,DHRS9,RDH16	EA24946	PTHR43313	ENSLOCG00000004925,ENSLOCG00000008152	rdh16,rdh7.2,LOC100124842,rdh7,rdh5,MGC89248,LOC100170425,hsd17b6,LOC100498221,LOC100498066,dhrs9
OG_1034	20	19	23	Deuterostomia	Letrei,Calmil,Amical,Galgal	RRP8	RRP8	EA18364	PTHR12787	ENSLOCG00000013776,ENSLOCG00000009591	LOC100498652
OG_1035	34	22	23	Deuterostomia	Amical	INTU	INTU	EA66461	PTHR21082	ENSLOCG00000012742	intu
OG_1036	51	20	23	Deuterostomia	Ptyfla,Letrei,Amical	MCOLN3-1,MCOLN3-2	MCOLN3,MCOLN1,MCOLN2	EA13657,EA15588	PTHR12127	ENSLOCG00000005533,ENSLOCG00000005502,ENSLOCG00000006660	mcoln1,LOC101734792,mcoln3,mcoln2-like
OG_1037	22	22	23	Deuterostomia	Amical	SCPEP1	SCPEP1	EA63997	PTHR11802	ENSLOCG00000013821	scpep1
OG_1038	7	7	23	Deuterostomia	Vertebrata
OG_1039	7	4	23	Deuterostomia	Echinodermata,Sackow,Vertebrata
OG_1040	23	21	23	Deuterostomia	Amical,Xentro	PSMD12	PSMD12	EA67785	PTHR10855	ENSLOCG00000013614
OG_1041	23	20	23	Deuterostomia	Letrei,Holostei	COQ5-1,COQ5-2	COQ5	EA06213,EA07576	PTHR43591		coq5
OG_1042	22	21	23	Deuterostomia	Braflo,Amical	NCOA4	NCOA4	EA01711	PTHR17085	ENSLOCG00000012898	ncoa4-like
OG_1043	7	3	3	Cephalochordata
OG_1044	7	3	3	Cephalochordata
OG_1045	46	20	23	Deuterostomia	Acapla,Letrei,Amical	SENP6-3,SENP6-1,SENP6-2	SENP6,SENP7	EA70733,EA54533,EA69673	PTHR46896	ENSLOCG00000009501,ENSLOCG00000016904	LOC101730522,senp6,senp7
OG_1046	7	7	23	Deuterostomia	Vertebrata
OG_1047	25	20	23	Deuterostomia	Brabel,Letrei,Amical	POLG	POLG	EA77303	PTHR10267	ENSLOCG00000014557	polg
OG_1048	25	21	23	Deuterostomia	Letrei,Amical	PWP1	PWP1	EA31258	PTHR14091	ENSLOCG00000015280	pwp1-like
OG_1049	20	20	23	Deuterostomia	Ptyfla,Letjap,Amical	UBE2O	UBE2O	EA39448	PTHR46116	ENSLOCG00000013468	ube2o
OG_1050	4	2	3	Cephalochordata	Braflo
OG_1051	50	21	23	Deuterostomia	Braflo,Amical	PIP4K2B-2,PIP4K2B-1,Unchar_7262	PIP4K2C,PIP4K2B,PIP4K2A	EA33311,EA30148,EA27743	PTHR23086	ENSLOCG00000011828,ENSLOCG00000003996,ENSLOCG00000013700	pip4k2a-like,pip4k2b,pip4k2c
OG_1052	44	21	23	Deuterostomia	Letrei,Amical	SCX-1,SCX-2	TCF15,SCX	EA18519,EA51149	PTHR23349	ENSLOCG00000001058,ENSLOCG00000007444,ENSLOCG00000002219	LOC100493338,tcf15,LOC101733229
OG_1053	25	22	23	Deuterostomia	Amical	ANKRD27-2,ANKRD27-1	ANKRD27	EA48781,EA48092	PTHR24170	ENSLOCG00000001654	ankrd27-like
OG_1054	22	22	23	Deuterostomia	Amical	ZNF236-3	ZNF236	EA60110	PTHR24396	ENSLOCG00000003926	znf236
OG_1055	22	21	23	Deuterostomia	Letrei,Amical	BANP	BANP	EA53351	PTHR16243	ENSLOCG00000002495	banp
OG_1056	42	21	23	Deuterostomia	Letrei,Amical	HPSE	HPSE,HPSE2	EA72339	PTHR46145	ENSLOCG00000012076,ENSLOCG00000009078	hpse,hpse2,Xetrov90017771m
OG_1057	22	20	23	Deuterostomia	Letrei,Amical,Homsap	C11orf54		EA02762	PTHR13204	ENSLOCG00000003948	c11orf54
OG_1058	39	21	23	Deuterostomia	Ptyfla,Amical	BMPR1A,BMPR1B-1,BMPR1B-3	BMPR1B,BMPR1A	EA04427,EA74464,EA78812	PTHR23255	ENSLOCG00000012466,ENSLOCG00000012942	bmpr1b,bmpr1a
OG_1059	22	21	23	Deuterostomia	Letrei,Amical	SECISBP2	SECISBP2	EA25637	PTHR13284	ENSLOCG00000011742	secisbp2
OG_1060	28	22	23	Deuterostomia	Amical	LSM1	LSM1	EA72454	PTHR15588	ENSLOCG00000015149	lsm1
OG_1061	26	21	23	Deuterostomia	Amical,Xentro	WDR54-2,WDR54-1	WDR54	EA71066,EA69736	PTHR13720	ENSLOCG00000005095
OG_1062	18	18	23	Deuterostomia	Letrei,Myxines,Amical,Orylat		FAM221A			ENSLOCG00000011634	fam221a
OG_1063	17	13	23	Deuterostomia	Myxines,Amical,Euteleostei,Sarcopterygia					ENSLOCG00000010899
OG_1064	7	4	19	Chordata	Letrei,Petmar,Myxines,Gnathostomata
OG_1065	30	7	23	Deuterostomia	Vertebrata
OG_1066	23	21	23	Deuterostomia	Letrei,Amical	ERP44	ERP44	EA20255	PTHR46295	ENSLOCG00000005398	Xetrov90016523m
OG_1067	6	5	23	Deuterostomia	Echinodermata,Vertebrata
OG_1068	26	22	23	Deuterostomia	Amical	NCAPG2	NCAPG2	EA24917	PTHR16199	ENSLOCG00000012399	ncapg2
OG_1069	24	5	23	Deuterostomia	Echinodermata,Vertebrata
OG_1070	20	18	23	Deuterostomia	Letrei,Chipun,Amical,Latcha,Galgal	PET100	PET100	EA38553	PTHR33968	ENSLOCG00000006954	pet100-like
OG_1071	61	22	23	Deuterostomia	Amical	EHD3-3,EHD3-1	EHD2,EHD3,EHD4,EHD1	EA62107,EA38277	PTHR11216	ENSLOCG00000009774,ENSLOCG00000016786,ENSLOCG00000000924,ENSLOCG00000014200	Xetrov90012957m,ehd2,ehd4,ehd1
OG_1072	22	21	23	Deuterostomia	Letrei,Amical	MRPL10	MRPL10	EA62101	PTHR11560	ENSLOCG00000013385	mrpl10
OG_1073	94	8	23	Deuterostomia	Brabel,Braflo,Cyclostomata,Chondrichthyes,Amical,Sarcopterygia					ENSLOCG00000000374,ENSLOCG00000017309,ENSLOCG00000009673,ENSLOCG00000009952,ENSLOCG00000017872
OG_1074	22	19	23	Deuterostomia	Brabel,Braflo,Letrei,Amical	TRDMT1	TRDMT1	EA60372	PTHR46098	ENSLOCG00000010560	trdmt1
OG_1075	40	18	19	Chordata	Amical	MYO1C	MYO1C,MYO1H	EA43985	PTHR13140	ENSLOCG00000004399,ENSLOCG00000007063	myo1h,myo1c-like
OG_1076	7	5	23	Deuterostomia	Echinodermata,Vertebrata
OG_1077	7	6	23	Deuterostomia	Strpur,Vertebrata
OG_1078	8	7	23	Deuterostomia	Vertebrata
OG_1079	26	22	23	Deuterostomia	Amical	MAT2B	MAT2B	EA74569	PTHR10491	ENSLOCG00000012478	mat2b
OG_1080	21	21	23	Deuterostomia	Letrei,Amical	SLC22A23-1	POP4	EA49571	PTHR24064	ENSLOCG00000005597	pop4
OG_1081	20	18	23	Deuterostomia	Letrei,Eptbur,Calmil,Holostei	SNRPC,Unchar_4092,Unchar_21031	SNRPC	EA28089,EA16013,EA80368	,PTHR31148		snrpc
OG_1082	23	21	23	Deuterostomia	Petmar,Amical	JMJD6	JMJD6	EA68328	PTHR12480	ENSLOCG00000011268	jmjd6
OG_1083	40	21	23	Deuterostomia	Letrei,Amical	UBE2R2-1,UBE2R2-2	UBE2R2,CDC34	EA14867,EA67663	PTHR24067	ENSLOCG00000004975,ENSLOCG00000006431	ube2r2,cdc34
OG_1084	27	19	23	Deuterostomia	Letrei,Myxines,Amical		DGLUCY			ENSLOCG00000014018,ENSLOCG00000013170	c14orf159
OG_1085	17	15	23	Deuterostomia	Strpur,Hemichordata,Myxines,Chondrichthyes,Amical		RFESD			ENSLOCG00000001467	rfesd-like
OG_1086	32	21	23	Deuterostomia	Letrei,Amical	SUPT6H,Unchar_20253	SUPT6H	EA73735,EA77640	,PTHR10145	ENSLOCG00000014095,ENSLOCG00000005760	supt6h
OG_1087	8	7	23	Deuterostomia	Vertebrata
OG_1088	21	21	23	Deuterostomia	Letrei,Amical	DHX35	DHX35	EA67163	PTHR18934	ENSLOCG00000004639	dhx35
OG_1089	22	21	23	Deuterostomia	Ptyfla,Amical	MRPL37	MRPL37	EA35252	PTHR15889	ENSLOCG00000003277	mrpl37
OG_1090	32	21	23	Deuterostomia	Letrei,Amical	SNRPA	SNRPA,SNRPB2	EA11367	PTHR10501	ENSLOCG00000015992,ENSLOCG00000014661	snrpb2,snrpa
OG_1091	23	22	23	Deuterostomia	Amical	RPL35	RPL35	EA00912	PTHR45722	ENSLOCG00000005076	rpl35
OG_1092	57	6	23	Deuterostomia	Echinodermata,Cyclostomata,Chondrichthyes,Holostei,Danrer,Sarcopterygia
OG_1093	8	2	2	Ceph2
OG_1094	40	22	23	Deuterostomia	Amical	MNX1-2,MNX1-1	MNX1	EA28201,EA27222	PTHR24335	ENSLOCG00000012445,ENSLOCG00000010942	mnx1
OG_1095	15	14	23	Deuterostomia	Acapla,Leth,Myxines,Calmil,Amical,Orylat,Galgal		LRRC69			ENSLOCG00000010170	lrrc69
OG_1096	34	21	23	Deuterostomia	Letrei,Amical	RBPMS2-3,RBPMS,RBPMS2-1	RBPMS2,RBPMS	EA71154,EA65320,EA15605	PTHR10501	ENSLOCG00000015018,ENSLOCG00000013199	rbpms2,rbpms
OG_1097	21	20	23	Deuterostomia	Letrei,Amical,Musmus	AK6	AK6	EA68981	PTHR12595	ENSLOCG00000004249	AK6
OG_1098	21	20	23	Deuterostomia	Brabel,Letrei,Amical	Unchar_7000	SNRNP48	EA26763		ENSLOCG00000004187	snrnp48
OG_1099	22	21	23	Deuterostomia	Letrei,Amical	R3HCC1L-1	R3HCC1L	EA21041	PTHR21678	ENSLOCG00000008944	r3hcc1l,Xetrov90017763m
OG_1100	23	21	23	Deuterostomia	Letrei,Amical	ALKBH5	ALKBH5	EA66292	PTHR32074	ENSLOCG00000005006	alkbh5
OG_1101	23	21	23	Deuterostomia	Amical,Xentro	NCAPH	NCAPH	EA43394	PTHR13108	ENSLOCG00000015362
OG_1102	18	17	23	Deuterostomia	Ptyfla,Letrei,Chipun,Holostei,Galgal	PDCD2L	PDCD2L,AC092073.1	EA57061	PTHR46421		pdcd2l
OG_1103	24	22	23	Deuterostomia	Amical	BPTF-1	BPTF	EA66496	PTHR45975	ENSLOCG00000013568	bptf
OG_1104	22	19	23	Deuterostomia	Ptyfla,Leth,Amical	MLEC-2,MLEC-1	MLEC	EA41546,EA33043	PTHR13460	ENSLOCG00000002903	mlec
OG_1105	38	22	23	Deuterostomia	Amical	ACTR3	ACTR3,ACTR3B,ACTR3C	EA61069	PTHR11937	ENSLOCG00000002976,ENSLOCG00000012554	actr3
OG_1106	26	22	23	Deuterostomia	Amical	ZNF207-1,ZNF207-2	ZNF207	EA41378,EA65180	PTHR23215	ENSLOCG00000013726	znf207
OG_1107	19	18	23	Deuterostomia	Strpur,Brabel,Braflo,Letrei,Amical	Unchar_16358	MN1	EA62651	PTHR15821	ENSLOCG00000007833	mn1
OG_1108	12	2	2	Ceph2
OG_1109	24	20	23	Deuterostomia	Braflo,Letrei,Amical	IFT81	IFT81	EA62791	PTHR15614	ENSLOCG00000007148	ift81
OG_1110	11	7	23	Deuterostomia	Vertebrata
OG_1111	24	20	23	Deuterostomia	Ptyfla,Letrei,Amical	RFWD3	RFWD3	EA67033	PTHR16047	ENSLOCG00000001489	rfwd3
OG_1112	60	22	23	Deuterostomia	Amical	AC020909.1-1,AC020909.1-2	SPIC,SPI1	EA29419,EA81581	PTHR11849	ENSLOCG00000009705,ENSLOCG00000006249,ENSLOCG00000017893,ENSLOCG00000015193	spic,spi1,spib
OG_1113	7	3	3	Cephalochordata
OG_1114	12	5	23	Deuterostomia	Echinodermata,Vertebrata
OG_1115	22	18	23	Deuterostomia	Letrei,Myxines,Amical,Homsap					ENSLOCG00000012764	tha1p
OG_1116	7	5	23	Deuterostomia	Ptyfla,Braflo,Vertebrata
OG_1117	31	21	23	Deuterostomia	Amical,Danrer	GALNT5-2,GALNT5-1	GALNT5	EA57888,EA57098	PTHR11675	ENSLOCG00000005773	galnt5-like
OG_1118	20	20	23	Deuterostomia	Strpur,Letrei,Amical	FKBP3	FKBP3	EA24143	PTHR46493	ENSLOCG00000011306	fkbp3
OG_1119	24	20	23	Deuterostomia	Letrei,Amical,Galgal	FAN1-2,FAN1-1,Unchar_6465	FAN1	EA17170,EA17059,EA24725	PTHR15749	ENSLOCG00000013674	fan1
OG_1120	21	19	23	Deuterostomia	Letrei,Holostei,Galgal	EMC10	EMC10	EA83666	PTHR21397		emc10
OG_1121	74	22	23	Deuterostomia	Amical	SPTBN1-7,SPTBN1-2,SPTBN1-3,SPTBN1-6,SPTBN1-5	SPTB,SPTBN2,SPTBN1,SPTBN4	EA54596,EA11590,EA12851,EA49061,EA18180	PTHR23167,PTHR11915	ENSLOCG00000002333,ENSLOCG00000015528,ENSLOCG00000013491,ENSLOCG00000014564	LOC101730842,sptb,LOC100486199-like,sptbn4
OG_1122	205	9	23	Deuterostomia	Letjap,Petmar,Myxines,Chondrichthyes,Amical,Euteleostei,Sarcopterygia					ENSLOCG00000004091
OG_1123	25	19	23	Deuterostomia	Ptyfla,Braflo,Letrei,Amical	GATD3A	FP565260.2,GATD3A,GATD3B	EA21719	PTHR10224	ENSLOCG00000016090,ENSLOCG00000006346	c21orf33
OG_1124	36	22	23	Deuterostomia	Amical	VWA8-1,VWA8-2,VWA8-3,Unchar_4851,Unchar_4736	VWA8	EA36061,EA36500,EA37609,EA18885,EA18354	,PTHR21610	ENSLOCG00000005831	Xetrov90006124m
OG_1125	184	20	23	Deuterostomia	Acapla,Sackow,Amical	ANGPT1-1,ANGPT2-1,ANGPT1-2,ANGPT2-2,ANGPT4	ANGPT4,ANGPT1,ANGPT2	EA44435,EA14219,EA84124,EA16883,EA79882	PTHR19143	ENSLOCG00000003157,ENSLOCG00000001647,ENSLOCG00000007459,ENSLOCG00000016861	Xetrov90014704m,angpt1,LOC100485272-like,LOC100495122
OG_1126	17	17	23	Deuterostomia	Hyperoartia,Chondrichthyes,Amical	PRPF31	PRPF31	EA61544	PTHR13904	ENSLOCG00000000007	prpf31
OG_1127	22	20	23	Deuterostomia	Ptyfla,Letrei,Amical	Unchar_8799	TFPT	EA33610	PTHR35084	ENSLOCG00000000009	Xetrov90018993m,LOC101731073
OG_1128	25	21	23	Deuterostomia	Letrei,Amical	MAD1L1	MAD1L1	EA82503	PTHR23168	ENSLOCG00000001393	Xetrov90023568m,mad1l1
OG_1129	37	21	23	Deuterostomia	Letrei,Amical	GLUL-2,GLUL-1,GLUL-3	GLUL	EA04336,EA03296,EA83044	PTHR20852	ENSLOCG00000004472	LOC100498257,glul-like.2,glul-like.1
OG_1130	45	22	23	Deuterostomia	Amical	HSP90B1	SLC37A3,HSP90B1	EA77347	PTHR11528	ENSLOCG00000017083,ENSLOCG00000015012	hsp90b1,slc37a3-like
OG_1131	38	22	23	Deuterostomia	Amical	TBC1D10A-2,TBC1D10B	AC004997.1,CASTOR1,TBC1D10A,TBC1D10B	EA06620,EA63037	PTHR22957	ENSLOCG00000008261,ENSLOCG00000003422	tbc1d10a,tbc1d10b
OG_1132	3	2	3	Cephalochordata	Braflo
OG_1133	23	16	23	Deuterostomia	Echinodermata,Myxines,Calmil,Amical,Xentro		COMTD1			ENSLOCG00000004687
OG_1134	39	21	23	Deuterostomia	Brabel,Amical	ARPP19-1,ARPP19-2	ARPP19,ENSA	EA13713,EA67465	PTHR10358	ENSLOCG00000007864	arpp19,ensa
OG_1135	21	20	23	Deuterostomia	Acapla,Chipun,Amical	RPS23	RPS23	EA73894	PTHR11652	ENSLOCG00000013284	rps23
OG_1136	32	22	23	Deuterostomia	Amical	PHKB-1,PHKB-2,PHKB-3	PHKB	EA48844,EA49604,EA60255	PTHR10749	ENSLOCG00000005324	phkb-like
OG_1137	34	21	23	Deuterostomia	Letrei,Amical	ERO1B	ERO1B,ERO1A	EA10203	PTHR12613	ENSLOCG00000012049,ENSLOCG00000015824	ero1lb,ero1l
OG_1138	22	20	23	Deuterostomia	Letrei,Amical,Galgal	NDUFAF3	NDUFAF3	EA79308	PTHR21192	ENSLOCG00000014399	ndufaf3
OG_1139	31	22	23	Deuterostomia	Amical	RB1	RB1	EA78050	PTHR13742	ENSLOCG00000008882	rb1
OG_1140	47	17	23	Deuterostomia	Cyclostomata,Amical		NT5E			ENSLOCG00000016916	nt5e
OG_1141	5	2	3	Cephalochordata	Braflo
OG_1142	44	21	23	Deuterostomia	Letrei,Amical	MAT2A	MAT1A,MAT2A	EA55486	PTHR11964	ENSLOCG00000012578,ENSLOCG00000010761,ENSLOCG00000015213	mat2a,mat1a
OG_1143	892	22	23	Deuterostomia	Amical	CYP2C9-2,CYP2F1,CYP2J2-2,CYP2J2-1,CYP2J2-3,CYP2U1,CYP2C8-2,CYP2D6,CYP2C8-1,CYP2C9-1	CYP2E1,CYP2C19,CYP2A13,CYP2A6,CYP2C8,CYP2C9,AL583836.1,CYP2C18,CYP2A7,CYP2J2,CYP2D6,CYP2B6,CYP2F1,CYP2R1,CYP2U1,CYP2S1,CYP2W1	EA66998,EA67703,EA35508,EA33866,EA68379,EA09974,EA68087,EA34178,EA31076,EA65079	PTHR24300,PTHR24289	ENSLOCG00000017132,ENSLOCG00000004899,ENSLOCG00000004864,ENSLOCG00000009014,ENSLOCG00000002590,ENSLOCG00000014781,ENSLOCG00000002334,ENSLOCG00000005628,ENSLOCG00000008970,ENSLOCG00000004880,ENSLOCG00000017235,ENSLOCG00000003133,ENSLOCG00000010655,ENSLOCG00000001766,ENSLOCG00000012294,ENSLOCG00000002363,ENSLOCG00000000256,ENSLOCG00000006287,ENSLOCG00000008923	LOC101730638,cyp2c37,LOC100497899,LOC100497460,LOC100145084,Xetrov90012386m,LOC101730623,LOC100497184,MGC69416,LOC100494435-like,Xetrov90015291m,LOC100494410,LOC100494424-like,cyp2f1,cyp2a6,Xetrov90020984m,LOC100496861,LOC100494106,LOC101733629,LOC101732007,LOC548374-like,LOC101731511-like,cyp2c18,Xetrov90020990m,Xetrov90020983m,LOC101730237,LOC100145541,LOC100124967,cyp2d6,LOC100496620,LOC100494…
OG_1144	48	22	23	Deuterostomia	Amical	COL27A1-2,COL27A1-1	COL24A1,COL27A1	EA84038,EA01147	PTHR24023	ENSLOCG00000003177,ENSLOCG00000005315	Xetrov90019767m,col24a1,LOC100490770-like
OG_1145	25	21	23	Deuterostomia	Letrei,Amical	DNAAF5	DNAAF5	EA42766	PTHR16216	ENSLOCG00000001606	heatr2-like
OG_1146	58	22	23	Deuterostomia	Amical	CARD11-3,CARD11-2,CARD11-1	CARD14,CARD11,CARD10,CARD9	EA68610,EA67950,EA38064	PTHR14559	ENSLOCG00000011684,ENSLOCG00000013861,ENSLOCG00000004308,ENSLOCG00000011678,ENSLOCG00000004437	card14,card9
OG_1147	5	5	23	Deuterostomia	Echinodermata,Vertebrata
OG_1148	24	22	23	Deuterostomia	Amical	FRG1	AL592183.1,FRG1	EA54771	PTHR12928	ENSLOCG00000013868	frg1
OG_1149	1862	17	23	Deuterostomia	Letjap,Calmil,Amical,Danrer,Mammalia	Unchar_4103,Unchar_1721,Unchar_1461,Unchar_1671,Unchar_15417,Unchar_16148,Unchar_10095,Unchar_18676,Unchar_18043,Unchar_1048,Unchar_164,Unchar_8468,Unchar_8579,Unchar_20260,Unchar_19541,Unchar_2780,Unchar_2711,Unchar_21903,Unchar_21931,Unchar_6838,Unchar_21804,Unchar_17872,Unchar_7757,Unchar_17693,Unchar_8977,Unchar_11131,Unchar_3211,Unchar_10268,Unchar_12741,Unchar_6544,Unchar_22059,Unchar_1433,…		EA16059,EA06812,EA05933,EA06672,EA58734,EA61762,EA38808,EA71565,EA68853,EA04400,EA00729,EA32324,EA32750,EA77660,EA75003,EA10322,EA10056,EA83100,EA83187,EA26160,EA82763,EA68267,EA29669,EA67588,EA34328,EA43194,EA12189,EA39540,EA49593,EA25054,EA83778,EA05786,EA84876,EA61683,EA23600,EA43646,EA80123,EA18324,EA47878,EA11182,EA59520,EA34410,EA25047,EA51843,EA17422,EA07647,EA44565,EA07317,EA49733,EA34456…	,PTHR34072,PTHR45643,PTHR16181,PTHR44653,PTHR47018,PTHR36943,PTHR33198,PTHR23002,PTHR24559,PTHR33244,PTHR11132	ENSLOCG00000000570,ENSLOCG00000008366,ENSLOCG00000000137,ENSLOCG00000008765,ENSLOCG00000003097,ENSLOCG00000009685,ENSLOCG00000009922,ENSLOCG00000013917,ENSLOCG00000000340,ENSLOCG00000003934	Xetrov90018399m,Xetrov90017239m,Xetrov90015605m,Xetrov90005749m,Xetrov90014422m,Xetrov90030858m,Xetrov90003850m,Xetrov90029239m,Xetrov90014043m,Xetrov90003294m,LOC100498349,Xetrov90004044m,Xetrov90020060m,Xetrov90030877m,Xetrov90005404m,LOC101731853,Xetrov90019266m,LOC101732377,Xetrov90021173m,Xetrov90024563m,LOC101732820
OG_1150	21	21	23	Deuterostomia	Eptbur,Amical	ARMT1	ARMT1	EA47347	PTHR12260	ENSLOCG00000016285	c6orf211
OG_1151	20	20	23	Deuterostomia	Ptyfla,Amical,Xentro	COIL	COIL	EA54778	PTHR15197	ENSLOCG00000013816
OG_1152	29	22	23	Deuterostomia	Amical	RPS27	RPS27	EA27929	PTHR11594	ENSLOCG00000006701	rps27
OG_1153	26	22	23	Deuterostomia	Amical	BOK	BOK	EA46849	PTHR11256	ENSLOCG00000006419	bok
OG_1154	14	14	23	Deuterostomia	Ptyfla,Leth,Chondrichthyes,Amical,Amniotes	Unchar_9476		EA36382	PTHR39313	ENSLOCG00000003323	pnhd
OG_1155	5	5	23	Deuterostomia	Ptyfla,Braflo,Vertebrata
OG_1156	28	21	23	Deuterostomia	Letrei,Amical	TYW1	TYW1,TYW1B	EA28193	PTHR13930	ENSLOCG00000004035	tyw1
OG_1157	24	18	23	Deuterostomia	Letrei,Myxines,Amical,Musmus		FAAH2			ENSLOCG00000009502	faah2
OG_1158	24	21	23	Deuterostomia	Ptyfla,Amical	ALG1	ALG1L2,ALG1L,ALG1	EA31287	PTHR13036	ENSLOCG00000006836	alg1
OG_1159	26	22	23	Deuterostomia	Amical	NAE1	NAE1	EA09152	PTHR10953	ENSLOCG00000005017	nae1
OG_1160	33	21	23	Deuterostomia	Letrei,Amical	KCTD1	KCTD15,KCTD1	EA63931	PTHR14499	ENSLOCG00000001969,ENSLOCG00000006322	kctd15,kctd1
OG_1161	26	22	23	Deuterostomia	Amical	SGSM1-2	SGSM1	EA06841	PTHR22957	ENSLOCG00000004081	sgsm1
OG_1162	24	21	23	Deuterostomia	Letrei,Amical	FECH	FECH	EA14022	PTHR11108	ENSLOCG00000003614	fech
OG_1163	31	20	23	Deuterostomia	Letrei,Amical,Xentro	TSTA3	TSTA3	EA83463	PTHR43238	ENSLOCG00000008481
OG_1164	22	22	23	Deuterostomia	Amical	SRP19	SRP19	EA12109	PTHR17453	ENSLOCG00000010302	srp19
OG_1165	46	22	23	Deuterostomia	Amical	PLEKHA3-2,PLEKHA8,PLEKHA3-1	PLEKHA8,PLEKHA3	EA28971,EA20368,EA18640	PTHR10972,PTHR10219	ENSLOCG00000006289,ENSLOCG00000006111,ENSLOCG00000005691	plekha8,plekha3
OG_1166	13	13	23	Deuterostomia	Ptyfla,Hyperoartia,Amical,Sarcopterygia	Unchar_15476		EA58991	PTHR24012	ENSLOCG00000003085
OG_1167	25	22	23	Deuterostomia	Amical	CEP128	CEP128	EA54513	PTHR46657	ENSLOCG00000008895	cep128-like
OG_1168	22	20	23	Deuterostomia	Amical,Orylat,Galgal	CCDC113	CCDC113	EA12385	PTHR15654	ENSLOCG00000003688	ccdc113
OG_1169	6	3	3	Cephalochordata
OG_1170	37	21	23	Deuterostomia	Amical,Danrer	MLKL-2,MLKL-3,MLKL-1	MLKL	EA68939,EA71072,EA55479	PTHR44329	ENSLOCG00000001469	mlkl-like,LOC100497621
OG_1171	25	22	23	Deuterostomia	Amical	CETN3	CETN3	EA09550	PTHR23064	ENSLOCG00000001819	cetn3
OG_1172	33	19	23	Deuterostomia	Letrei,Amical,Xentro,Galgal	DHRS1	DHRS1	EA15741	PTHR44147	ENSLOCG00000000458
OG_1173	13	2	3	Cephalochordata	Braflo
OG_1174	24	22	23	Deuterostomia	Amical	CEP78	CEP78	EA27144	PTHR24110	ENSLOCG00000009875	cep78
OG_1175	46	22	23	Deuterostomia	Amical	SLC5A7	SLC5A7	EA82011	PTHR45897	ENSLOCG00000010396	slc5a7-like.1
OG_1176	62	17	23	Deuterostomia	Strpur,Ptyfla,Hyperoartia,Amical	Unchar_3386	TRIM32,NHLRC4,NHLRC1	EA12900	PTHR24104	ENSLOCG00000017344,ENSLOCG00000018095,ENSLOCG00000018335	LOC101734263,trim32,LOC100490389-like,Xetrov90002104m,nhlrc1
OG_1177	29	21	23	Deuterostomia	Ptyfla,Amical	SLC66A2	PQLC1	EA50059	PTHR14856	ENSLOCG00000008439,ENSLOCG00000002278	pqlc1.2,pqlc1.1
OG_1178	38	22	23	Deuterostomia	Amical	WTIP-1,WTIP-2	WTIP,LIMD1	EA59957,EA67750	PTHR24219	ENSLOCG00000002038,ENSLOCG00000002111	wtip,limd1
OG_1179	23	22	23	Deuterostomia	Amical	DDX42	DDX42	EA29212	PTHR24031	ENSLOCG00000011764	ddx42-like
OG_1180	36	21	23	Deuterostomia	Letrei,Amical	TPR	TPR	EA05360	PTHR18898	ENSLOCG00000001516	Xetrov90030264m,LOC101731806
OG_1181	6	3	3	Cephalochordata
OG_1182	34	21	23	Deuterostomia	Ptyfla,Amical	GAMT	GAMT	EA12681	PTHR32379	ENSLOCG00000002281	gamt
OG_1183	25	20	23	Deuterostomia	Braflo,Amical,Latcha	OCA2	OCA2	EA05880	PTHR43568	ENSLOCG00000008282	oca2
OG_1184	32	22	23	Deuterostomia	Amical	ZDHHC1-2	ZDHHC1,ZDHHC11B,ZDHHC11,AC026740.3	EA16644	PTHR22883	ENSLOCG00000008072,ENSLOCG00000008200	zdhhc1
OG_1185	22	7	23	Deuterostomia	Vertebrata
OG_1186	20	20	23	Deuterostomia	Letrei,Amical,Galgal	CD2BP2	CD2BP2	EA02005	PTHR13138	ENSLOCG00000000081	clip4
OG_1187	36	22	23	Deuterostomia	Amical	STK4	STK3,STK4	EA82484	PTHR48015	ENSLOCG00000009795,ENSLOCG00000007569	stk3,stk4
OG_1188	23	22	23	Deuterostomia	Amical	UBR5	UBR5	EA13858	PTHR46276	ENSLOCG00000009882	ubr5
OG_1189	47	22	23	Deuterostomia	Amical	KLHL31,KLHL14-2,KLHL14-1	KLHL14,KLHL31	EA84373,EA85704,EA83998	PTHR45632	ENSLOCG00000016896,ENSLOCG00000000466,ENSLOCG00000000972	klhl31-like,klhl14
OG_1190	12	7	23	Deuterostomia	Vertebrata
OG_1191	32	17	23	Deuterostomia	Cyclostomata,Amical		HSF5			ENSLOCG00000002988	hsf5,LOC100485482
OG_1192	28	22	23	Deuterostomia	Amical	RAD21-2,Unchar_21383,RAD21-1	RAD21	EA82309,EA81491,EA80134	PTHR12585	ENSLOCG00000003279	rad21
OG_1193	11	11	23	Deuterostomia	Echinodermata,Ptyfla,Letrei,Petmar,Calmil,Actinopterygii,Latcha,Xentro	AL022312.1	AL022312.1	EA54965	PTHR13675
OG_1194	50	22	23	Deuterostomia	Amical	F2-1	F2	EA04902	PTHR24261	ENSLOCG00000005730,ENSLOCG00000005789	f2
OG_1195	35	17	19	Chordata	Amical,Galgal	SHISAL2B	SHISAL2B,SHISAL2A	EA31711	PTHR31395	ENSLOCG00000006217,ENSLOCG00000010652	fam159a,fam159b
OG_1196	9	3	3	Cephalochordata
OG_1197	23	20	23	Deuterostomia	Ptyfla,Letrei,Amical	Unchar_5220,Unchar_5087,Unchar_5009	C10orf88	EA20364,EA19814,EA19532	PTHR14787	ENSLOCG00000008269	LOC100485309-like,LOC100485494
OG_1198	28	20	23	Deuterostomia	Ptyfla,Holostei	CDK2AP1	CDK2AP2,CDK2AP1	EA60289	PTHR22607		cdk2ap1,MGC89864
OG_1199	24	21	23	Deuterostomia	Letrei,Amical	NAA40	NAA40	EA09825	PTHR20531	ENSLOCG00000001830	naa40
OG_1200	16	10	23	Deuterostomia	Cyclostomata,Calmil,Actinopterygii,Amniotes						LOC100493285
OG_1201	30	19	23	Deuterostomia	Myxines,Amical,Danrer		NAAA			ENSLOCG00000004186	naaa,LOC101731922
OG_1202	33	21	23	Deuterostomia	Letrei,Amical	DENND3-3,DENND3-1	DENND3	EA62492,EA02171	PTHR12296	ENSLOCG00000007668	dennd3
OG_1203	28	22	23	Deuterostomia	Amical	ATXN7L3	ATXN7L3,ATXN7L3B	EA29043	PTHR46367	ENSLOCG00000012046	Xetrov90024992m
OG_1204	26	20	23	Deuterostomia	Strpur,Letrei,Amical	FSTL1	FSTL1	EA38659	PTHR10913	ENSLOCG00000006981	fstl1
OG_1205	24	22	23	Deuterostomia	Amical	DCTN4-1	DCTN4	EA00718	PTHR13034	ENSLOCG00000011815	dctn4
OG_1206	22	22	23	Deuterostomia	Amical	CEP43	FGFR1OP	EA06098	PTHR15431	ENSLOCG00000017219	fgfr1op
OG_1207	22	3	3	Cephalochordata
OG_1208	32	20	23	Deuterostomia	Myxines,Amical		UNKL,UNK			ENSLOCG00000003648,ENSLOCG00000011578	unk,unkl
OG_1209	4	2	3	Cephalochordata	Braflo
OG_1210	24	21	23	Deuterostomia	Letrei,Amical	BTF3L4	BTF3L4	EA38434	PTHR10351	ENSLOCG00000003871	btf3l4
OG_1211	37	22	23	Deuterostomia	Amical	RNF19A	RNF19B,RNF19A	EA03194	PTHR11685	ENSLOCG00000009704,ENSLOCG00000001101	rnf19a,rnf19b
OG_1212	7	7	23	Deuterostomia	Vertebrata
OG_1213	24	21	23	Deuterostomia	Letrei,Amical	KIAA0753	KIAA0753	EA59395	PTHR15732	ENSLOCG00000006260	kiaa0753
OG_1214	19	3	3	Cephalochordata
OG_1215	24	22	23	Deuterostomia	Amical	TMEM214	TMEM214	EA01647	PTHR13448	ENSLOCG00000016307	tmem214
OG_1216	16	15	23	Deuterostomia	Letrei,Myxines,Amical,Latcha,Amniotes					ENSLOCG00000003995	LOC100145763
OG_1217	65	21	23	Deuterostomia	Strpur,Amical	LRP8-1,LRP8-2,LDLR	LRP8,LDLR,VLDLR	EA17367,EA31152,EA65583	PTHR24270	ENSLOCG00000006506,ENSLOCG00000012505,ENSLOCG00000007795,ENSLOCG00000002681	ldlr,vldlr,lrp8
OG_1218	27	19	23	Deuterostomia	Chondrichthyes,Amical,Galgal	DCAF11	DCAF11,AL136295.3	EA10333	PTHR19847	ENSLOCG00000001072	dcaf11
OG_1219	52	21	23	Deuterostomia	Letrei,Amical	ABHD5,ABHD4	ABHD5,ABHD4	EA65619,EA13512	PTHR42886	ENSLOCG00000001181	abhd5,abhd4
OG_1220	20	16	23	Deuterostomia	Letrei,Holostei,Orylat,Latcha,Xentro,Galgal	TBC1D17-1	TBC1D21	EA29746	PTHR22957
OG_1221	4	3	3	Cephalochordata
OG_1222	35	21	23	Deuterostomia	Letrei,Amical	NNT-1,NNT-2	NNT	EA41413,EA42342	PTHR10160	ENSLOCG00000012282,ENSLOCG00000013143	Xetrov90008802m,nnt
OG_1223	8	7	23	Deuterostomia	Vertebrata
OG_1224	64	18	19	Chordata	Amical	OLFM3,OLFM1-1,OLFML1	OLFM3,OLFM2,OLFM1	EA85160,EA02254,EA32114	PTHR23192	ENSLOCG00000007214,ENSLOCG00000000392,ENSLOCG00000008015	olfm3-like,olfm2,olfm1
OG_1225	22	18	23	Deuterostomia	Letrei,Amical,Euteleostei,Xentro	BAK1	BAK1	EA29791	PTHR11256	ENSLOCG00000012641
OG_1226	24	21	23	Deuterostomia	Letrei,Amical	MIOS	MIOS	EA26537	PTHR16453	ENSLOCG00000011101	mios
OG_1227	20	17	23	Deuterostomia	Letrei,Myxines,Chipun,Holostei		PGGHG				athl1
OG_1228	22	7	23	Deuterostomia	Vertebrata
OG_1229	49	21	23	Deuterostomia	Braflo,Amical	PNPLA2-1,PNPLA2-2,PNPLA2-3	PNPLA2,PNPLA3,PNPLA1,PNPLA5	EA03902,EA34083,EA35337	PTHR12406	ENSLOCG00000010576,ENSLOCG00000000228,ENSLOCG00000015085	pnpla2,LOC100497390,pnpla3
OG_1230	25	22	23	Deuterostomia	Amical	PI4K2A-2	PI4K2B	EA71418	PTHR12865	ENSLOCG00000013173	LOC101734185
OG_1231	29	22	23	Deuterostomia	Amical	ECI1	ECI1	EA68045	PTHR11941	ENSLOCG00000006473	eci1
OG_1232	89	22	23	Deuterostomia	Amical	HK2-2,GCK,HK2-1	HK3,HK2,HKDC1,GCK,HK1	EA38883,EA71019,EA12268	PTHR19443	ENSLOCG00000009177,ENSLOCG00000015175,ENSLOCG00000009187,ENSLOCG00000015312,ENSLOCG00000012316	hk2,LOC100492955,gck,LOC100485269,hk1,hkdc1
OG_1233	25	22	23	Deuterostomia	Amical	ENGASE	ENGASE	EA52304	PTHR13246	ENSLOCG00000012284	engase-like
OG_1234	21	19	23	Deuterostomia	Letrei,Calmil,Amical,Orylat	RRNAD1	RRNAD1	EA65952	PTHR12496	ENSLOCG00000008069	LOC100327245
OG_1235	39	22	23	Deuterostomia	Amical	CNGB1	CNGB3,CNGB1	EA12373	PTHR45638	ENSLOCG00000010379,ENSLOCG00000006113	Xetrov90010789m,cngb3
OG_1236	23	20	23	Deuterostomia	Letrei,Amical,Xentro	Unchar_5098,ATG7	ATG7	EA19855,EA20627	,PTHR10953	ENSLOCG00000013924
OG_1237	8	3	23	Deuterostomia	Echinodermata,Sackow,Brabel,Vertebrata
OG_1238	44	22	23	Deuterostomia	Amical	CABLES1-2,CABLES1-1	CABLES1,CABLES2	EA85424,EA80236	PTHR22896	ENSLOCG00000005450,ENSLOCG00000001715	cables2,cables1-like.2,cables1-like.1
OG_1239	34	18	23	Deuterostomia	Echinodermata,Letrei,Eptbur,Amical	CIB2-1,CIB2-2	CIB3,CIB2	EA13782,EA71230	PTHR45791	ENSLOCG00000003454,ENSLOCG00000014834	cib2,Xetrov90001597m
OG_1240	27	22	23	Deuterostomia	Amical	ASPSCR1	ASPSCR1	EA44667	PTHR46467	ENSLOCG00000012603	aspscr1
OG_1241	21	20	23	Deuterostomia	Petmar,Amical,Latcha	DOLPP1	DOLPP1	EA43208	PTHR11247	ENSLOCG00000004245	dolpp1
OG_1242	22	21	23	Deuterostomia	Letrei,Amical	COQ4	COQ4	EA43445	PTHR12922	ENSLOCG00000000864	coq4
OG_1243	24	21	23	Deuterostomia	Ptyfla,Amical	CMPK1	CMPK1	EA22745	PTHR23359	ENSLOCG00000010183	cmpk1-like
OG_1244	22	21	23	Deuterostomia	Letrei,Amical	INTS12	INTS12	EA11267	PTHR13415	ENSLOCG00000012622	ints12
OG_1245	26	20	23	Deuterostomia	Petmar,Amical,Orylat	WDR17-2	WDR17	EA20719	PTHR44464	ENSLOCG00000013618	wdr17-like
OG_1246	25	21	23	Deuterostomia	Letrei,Amical	TUBE1	TUBE1	EA14251	PTHR11588	ENSLOCG00000016981	tube1
OG_1247	24	21	23	Deuterostomia	Letrei,Amical	ATP5F1C	ATP5F1C	EA76094	PTHR11693	ENSLOCG00000015681	atp5c1
OG_1248	36	22	23	Deuterostomia	Amical	Unchar_4659,DNMT1-2,DNMT1-4,DNMT1-1	DNMT1	EA18036,EA20009,EA20622,EA18822	,PTHR10629	ENSLOCG00000007421	dnmt1
OG_1249	25	20	23	Deuterostomia	Letrei,Calmil,Amical	Unchar_18168,SSR2,Unchar_6827	SSR2	EA69400,EA28731,EA26122	,PTHR12861	ENSLOCG00000007294	ssr2
OG_1250	8	7	23	Deuterostomia	Vertebrata
OG_1251	39	22	23	Deuterostomia	Amical	HTT-2,HTT-1,HTT-4	HTT	EA56595,EA56356,EA56661	PTHR10170	ENSLOCG00000010421	htt
OG_1252	18	18	23	Deuterostomia	Myxines,Amical,Orylat,Latcha		MAP3K19			ENSLOCG00000001750	map3k19
OG_1253	20	19	23	Deuterostomia	Sackow,Letrei,Parata,Amical		MRPS17,AC092647.5			ENSLOCG00000004118	mrps17
OG_1254	24	22	23	Deuterostomia	Amical	SC5D	SC5D	EA26684	PTHR11863	ENSLOCG00000004754	LOC100490845
OG_1255	34	21	23	Deuterostomia	Braflo,Amical	HMG20A-1	HMG20B,HMG20A	EA67683	PTHR46040	ENSLOCG00000006147,ENSLOCG00000014255	hmg20a,hmg20b
OG_1256	28	21	23	Deuterostomia	Holostei	PRPF3-1,PRPF3-2	PRPF3	EA10181,EA11498	PTHR14212		prpf3
OG_1257	91	18	23	Deuterostomia	Echinodermata,Myxines,Amical		KCNMB1,KCNMB4,KCNMB3,KCNMB2,AC117457.1			ENSLOCG00000016217,ENSLOCG00000001089,ENSLOCG00000001177	LOC100498003,kcnmb4,kcnmb3-like,kcnmb2-like
OG_1258	23	22	23	Deuterostomia	Amical	PCSK7	PCSK7	EA27181	PTHR42884	ENSLOCG00000006279	pcsk7
OG_1259	31	22	23	Deuterostomia	Amical	DISP1	DISP1,DISP2	EA48400	PTHR45951	ENSLOCG00000016410,ENSLOCG00000014758	disp1,disp2
OG_1260	29	20	23	Deuterostomia	Sackow,Letrei,Amical	MSH4	MSH4	EA56907	PTHR11361	ENSLOCG00000011230	msh4
OG_1261	23	22	23	Deuterostomia	Amical	EI24	EI24	EA28678	PTHR21389	ENSLOCG00000002857	ei24
OG_1262	22	22	23	Deuterostomia	Amical	RPUSD2-1	RPUSD2	EA19986	PTHR21600	ENSLOCG00000014755	rpusd2
OG_1263	32	21	23	Deuterostomia	Letrei,Amical	TRPA1	TRPA1	EA19911	PTHR24123	ENSLOCG00000003830	trpa1
OG_1264	23	21	23	Deuterostomia	Amical,Galgal	KTI12	AL445685.3,KTI12	EA71651	PTHR12435	ENSLOCG00000014679	kti12
OG_1265	107	6	23	Deuterostomia	Echinodermata,Cyclostomata,Chondrichthyes,Actinopterygii,Latcha,Amniotes						LOC101732555
OG_1266	22	22	23	Deuterostomia	Amical	RRH	RRH	EA04133	PTHR24240	ENSLOCG00000011717	rrh
OG_1267	29	20	23	Deuterostomia	Ptyfla,Letrei,Amical	ZDHHC16-1,ZDHHC16-2	ZDHHC16	EA71881,EA77422	PTHR12246	ENSLOCG00000003789	LOC101730228-like.1,LOC101730228-like.2
OG_1268	6	5	23	Deuterostomia	Hemichordata,Vertebrata
OG_1269	32	21	23	Deuterostomia	Ptyfla,Amical	BAHD1-2,BAHD1-1	BAHD1	EA53417,EA12473	PTHR46576	ENSLOCG00000014746	bahd1
OG_1270	21	19	23	Deuterostomia	Ptyfla,Letrei,Amical,Latcha	RNF166	RNF166	EA54505	PTHR46016	ENSLOCG00000004854	rnf166
OG_1271	16	6	23	Deuterostomia	Sackow,Vertebrata
OG_1272	3	3	3	Cephalochordata
OG_1273	22	20	23	Deuterostomia	Parata,Amical,Latcha		POLDIP3			ENSLOCG00000011953	poldip3
OG_1274	4	3	3	Cephalochordata
OG_1275	39	20	23	Deuterostomia	Ptyfla,Letrei,Amical	ASCL1-3,ASCL1-2,ASCL1-1	ASCL1,ASCL2	EA40379,EA31192,EA01354	PTHR13935	ENSLOCG00000017318	ascl1,LOC100494131
OG_1276	145	22	23	Deuterostomia	Amical	LAMP1-1,LAMP1-2,LAMP3,LAMP5	LAMP1,LAMP2,LAMP3,CD68,LAMP5	EA03206,EA49630,EA03761,EA49476	PTHR11506	ENSLOCG00000009839,ENSLOCG00000013194,ENSLOCG00000015251,ENSLOCG00000000806,ENSLOCG00000016433	LOC100496720,lamp3-like,lamp2,lamp1,lamp5
OG_1277	21	21	23	Deuterostomia	Sackow,Amical	PLK4	PLK4	EA33353	PTHR24345	ENSLOCG00000010729	plk4
OG_1278	14	11	19	Chordata	Letrei,Chondrichthyes,Holostei,Latcha,Xentro,Galgal	TMEM86A-1	TMEM86B	EA00703	PTHR31885
OG_1279	23	22	23	Deuterostomia	Amical	GTPBP6	GTPBP6	EA80086	PTHR10229	ENSLOCG00000008009	gtpbp6
OG_1280	27	21	23	Deuterostomia	Ptyfla,Amical	CPEB1-4,CPEB1-3	CPEB1,AC245033.1,RPS17	EA71687,EA66416	PTHR12566	ENSLOCG00000015009	cpeb1
OG_1281	9	7	23	Deuterostomia	Vertebrata
OG_1282	24	21	23	Deuterostomia	Letrei,Amical	ANAPC7	ANAPC7	EA63134	PTHR12558	ENSLOCG00000007213	anapc7
OG_1283	25	17	19	Chordata	Letjap,Amical	Unchar_11066,TPRN	TPRN,PPP1R18	EA42901,EA42667	PTHR21685	ENSLOCG00000000692	LOC101731408,LOC100490274
OG_1284	139	7	23	Deuterostomia	Strpur,Sackow,Hyperoartia,Gnathostomata	Unchar_8995,Unchar_7285,Unchar_7403,Unchar_12263,Unchar_16758,Unchar_10182,Unchar_10773,Unchar_2863,Unchar_8361,Unchar_8266,Unchar_8640,Unchar_14995,Unchar_9167,Unchar_13217,Unchar_13760,Unchar_11718,Unchar_13790,Unchar_17194,Unchar_7807,Unchar_15050,Unchar_12247,Unchar_7144,Unchar_1817,Unchar_16822,Unchar_6594,Unchar_22345,Unchar_7269,Unchar_11540,Unchar_9216,Unchar_16747,Unchar_21113,Unchar_951…		EA34394,EA27812,EA28308,EA47725,EA64022,EA39169,EA41626,EA10777,EA31927,EA31570,EA32972,EA56974,EA35129,EA51445,EA53030,EA45667,EA53151,EA65701,EA29827,EA57203,EA47670,EA27289,EA07154,EA64281,EA25224,EA84901,EA27758,EA44832,EA35357,EA63948,EA80621,EA36513,EA01011	,PTHR31511
OG_1285	9	6	19	Chordata	Ceph2,Gnathostomata	Unchar_20996,Unchar_21784		EA80243,EA82699	,PTHR23022
OG_1286	21	20	23	Deuterostomia	Brabel,Braflo,Amical	SCYL2	SCYL2	EA02933	PTHR12984	ENSLOCG00000015168	scyl2
OG_1287	32	22	23	Deuterostomia	Amical	GABARAPL2,NFAT5-2	GABARAPL2	EA50676,EA52716	PTHR10969,PTHR12533	ENSLOCG00000003061	gabarapl2
OG_1288	34	21	23	Deuterostomia	Letrei,Amical	CYB5A-2,CYB5A-1	CYB5B,CYB5A	EA55378,EA49503	PTHR19359	ENSLOCG00000004148,ENSLOCG00000012082	cyb5a,cyb5b
OG_1289	26	22	23	Deuterostomia	Amical	NFX1	NFX1	EA58470	PTHR12360	ENSLOCG00000011211	nfx1
OG_1290	29	21	23	Deuterostomia	Letrei,Amical	ANAPC5-2,Unchar_22612,Unchar_11963,ANAPC5-1,ANAPC5-3	ANAPC5	EA85922,EA85921,EA46678,EA62417,EA85925	PTHR12830	ENSLOCG00000005044	anapc5
OG_1291	25	20	23	Deuterostomia	Calmil,Amical,Galgal	GRIPAP1	GRIPAP1	EA78378	PTHR18978	ENSLOCG00000014510	Xetrov90026849m
OG_1292	21	20	23	Deuterostomia	Leth,Amical	DEF8	DEF8	EA49620	PTHR12326	ENSLOCG00000001166	def8
OG_1293	22	21	23	Deuterostomia	Letrei,Amical	PRDM13	PRDM13	EA53996	PTHR24393	ENSLOCG00000017084	prdm13
OG_1294	33	21	23	Deuterostomia	Letrei,Amical	CSPP1	CSPP1	EA00072	PTHR21616	ENSLOCG00000004516	cspp1-like
OG_1295	22	21	23	Deuterostomia	Letrei,Amical	DDX41-2,DDX41-1	DDX41	EA39399,EA37777	PTHR47958	ENSLOCG00000011956	ddx41
OG_1296	23	21	23	Deuterostomia	Letrei,Amical	SPG21	SPG21	EA67726	PTHR15913	ENSLOCG00000014105	spg21
OG_1297	24	22	23	Deuterostomia	Amical	PPT1	PPT1	EA11157	PTHR11247	ENSLOCG00000000848	ppt1
OG_1298	31	22	23	Deuterostomia	Amical	MED15	MED15	EA05891	PTHR31804	ENSLOCG00000006469	LOC100497361-like,LOC100493634
OG_1299	4	3	3	Cephalochordata
OG_1300	23	20	23	Deuterostomia	Ptyfla,Letrei,Amical	SVOP-5	SVOP	EA60203	PTHR23511	ENSLOCG00000004555	svop
OG_1301	153	21	23	Deuterostomia	Petmar,Amical	HAO1	HAO1,HAO2	EA50281	PTHR10578	ENSLOCG00000016440,ENSLOCG00000010993	hao1,hao2
OG_1302	28	21	23	Deuterostomia	Letrei,Amical	NUP133	NUP133	EA53093	PTHR13405	ENSLOCG00000015468	nup133
OG_1303	7	6	23	Deuterostomia	Brabel,Vertebrata
OG_1304	102	21	23	Deuterostomia	Letrei,Amical	SUB1	SUB1	EA14840	PTHR13215	ENSLOCG00000006692	sub1
OG_1305	15	15	19	Chordata	Letrei,Myxines,Amical		KLHL28			ENSLOCG00000011256	klhl28
OG_1306	32	22	23	Deuterostomia	Amical	TBC1D19	TBC1D19	EA07656	PTHR16110	ENSLOCG00000009710	tbc1d19
OG_1307	53	22	23	Deuterostomia	Amical	MFSD14A	MFSD14B,MFSD14A,SLC35A3,AC118553.2	EA24355	PTHR23504	ENSLOCG00000009483,ENSLOCG00000004101,ENSLOCG00000010247	hiatl1,LOC100216076,hiat1
OG_1308	26	20	23	Deuterostomia	Ptyfla,Letrei,Amical	CEP41	CEP41	EA73979	PTHR44390	ENSLOCG00000015609	cep41
OG_1309	29	18	23	Deuterostomia	Echinodermata,Letrei,Petmar,Amical	TMEM74B	TMEM74B,TMEM74	EA14834	PTHR16125	ENSLOCG00000007423,ENSLOCG00000018324	tmem74,LOC100486112-like
OG_1310	17	17	23	Deuterostomia	Ptyfla,Brabel,Braflo,Letrei,Chipun,Amical	SENP1-1	PFDN5	EA20139	PTHR12606	ENSLOCG00000007134	pfdn5
OG_1311	23	21	23	Deuterostomia	Letrei,Amical	PSMD9	PSMD9,AC069503.2	EA13923	PTHR12651	ENSLOCG00000005247	psmd9
OG_1312	6	2	2	Ceph2
OG_1313	9	5	23	Deuterostomia	Strpur,Sackow,Vertebrata
OG_1314	47	21	23	Deuterostomia	Acapla,Amical	SLC16A10	SLC16A2,SLC16A10	EA57729	PTHR11360	ENSLOCG00000013636,ENSLOCG00000016991	slc16a10,LOC100494635
OG_1315	21	19	23	Deuterostomia	Leth,Calmil,Amical	PRPF19	PRPF19	EA02339	PTHR43995	ENSLOCG00000008123	prpf19
OG_1316	25	21	23	Deuterostomia	Letrei,Amical	MSH2	MSH2	EA53190	PTHR11361	ENSLOCG00000016301	msh2
OG_1317	142	21	23	Deuterostomia	Letrei,Amical	CHST10	CHST10	EA20079	PTHR12137	ENSLOCG00000010623	chst10-like
OG_1318	19	18	23	Deuterostomia	Ptyfla,Letrei,Myxines,Amical		ENKD1			ENSLOCG00000015619	enkd1
OG_1319	22	21	23	Deuterostomia	Letrei,Amical	FARS2	FARS2	EA49860	PTHR11538	ENSLOCG00000011667	Xetrov90016122m,fars2
OG_1320	5	3	3	Cephalochordata
OG_1321	63	22	23	Deuterostomia	Amical	NDUFB5,USP13,USP5-2,USP5-1	NDUFB5,USP13,USP5	EA76483,EA79390,EA58770,EA57149	PTHR24006,PTHR13178	ENSLOCG00000001304,ENSLOCG00000001321,ENSLOCG00000007807	ndufb5,usp13,usp5
OG_1322	23	21	23	Deuterostomia	Eptbur,Amical	NOC2L	NOC2L	EA31964	PTHR12687	ENSLOCG00000007227	noc2l-like
OG_1323	20	20	23	Deuterostomia	Letrei,Amical,Xentro	SART3-2	SART3	EA41420	PTHR15481	ENSLOCG00000004710
OG_1324	24	22	23	Deuterostomia	Amical	POLR2F-1,POLR2F-2	POLR2F	EA13648,EA35572	PTHR47227	ENSLOCG00000011827	polr2f
OG_1325	25	22	23	Deuterostomia	Amical	GGPS1	GGPS1	EA37103	PTHR12001	ENSLOCG00000015898	ggps1
OG_1326	26	21	23	Deuterostomia	Amical,Xentro	ETFA-2,ETFA-1	ETFA	EA67015,EA66553	PTHR43153	ENSLOCG00000014711
OG_1327	69	22	23	Deuterostomia	Amical	MEF2C-4,MEF2C-2,MEF2C-3,MEF2C-1,MEF2C-5	MEF2A,MEF2C,MEF2B,BORCS8-MEF2B,MEF2D	EA60149,EA56337,EA56432,EA28815,EA68517	PTHR11945,PTHR48019	ENSLOCG00000004811,ENSLOCG00000001833,ENSLOCG00000014408,ENSLOCG00000008157	mef2a,Xetrov90022298m,mef2c
OG_1328	21	18	23	Deuterostomia	Sackow,Letrei,Amical,Xentro,Galgal	MAP11	MAP11	EA36944	PTHR16096	ENSLOCG00000013030
OG_1329	46	22	23	Deuterostomia	Amical	KLHL2	KLHL3,KLHL2,KLHL17	EA02329	PTHR24412	ENSLOCG00000012130,ENSLOCG00000007894,ENSLOCG00000007252	klhl2,klhl17-like
OG_1330	20	19	23	Deuterostomia	Hyperoartia,Amical	Unchar_22609,C11orf54	SRRD	EA85912,EA02762	,PTHR13204	ENSLOCG00000008675	srrd
OG_1331	5	2	3	Cephalochordata	Braflo
OG_1332	22	22	23	Deuterostomia	Amical	COG2	COG2	EA52845	PTHR12961	ENSLOCG00000015450	cog2-like
OG_1333	21	20	23	Deuterostomia	Ptyfla,Letrei,Amical	PSMD14	PSMD14	EA66305	PTHR10410	ENSLOCG00000008596	psmd14
OG_1334	31	20	23	Deuterostomia	Braflo,Letrei,Amical	PLEKHG5	PLEKHG6,PLEKHG5	EA79096	PTHR13217	ENSLOCG00000002820,ENSLOCG00000006859	plekhg5
OG_1335	57	22	23	Deuterostomia	Amical	NSD2,Unchar_11938,NSD1-1,NSD3,NSD1-2	NSD1,NSD2,NSD3	EA43307,EA46580,EA11811,EA71815,EA66297	,PTHR22884	ENSLOCG00000012285,ENSLOCG00000012281,ENSLOCG00000015087,ENSLOCG00000006985	nsd1-like,whsc1,whsc1l1
OG_1336	9	4	19	Chordata	Cyclostomata,Chondrichthyes,Amical,Euteleostei,Sarcopterygia					ENSLOCG00000000177
OG_1337	23	21	23	Deuterostomia	Amical,Galgal	BBS1	AP002748.4,BBS1	EA50813	PTHR20870	ENSLOCG00000002571	bbs1
OG_1338	28	21	23	Deuterostomia	Letrei,Amical	RAB1A	RAB1A,RAB1B	EA49588	PTHR24073	ENSLOCG00000016037	rab1a
OG_1339	25	22	23	Deuterostomia	Amical	GART	GART	EA07605	PTHR10520	ENSLOCG00000010823	Xetrov90004051m
OG_1340	17	17	23	Deuterostomia	Cyclostomata,Amical		DNAJC28			ENSLOCG00000017420	dnajc28
OG_1341	31	21	23	Deuterostomia	Letrei,Amical	GPHB5	GPHB5	EA11972	PTHR11515	ENSLOCG00000010213	gphb5
OG_1342	20	19	23	Deuterostomia	Myxines,Amical,Orylat		TTC16			ENSLOCG00000002597	LOC100490363-like
OG_1343	35	22	23	Deuterostomia	Amical	FGFRL1-1,FGFRL1-2	FGFRL1	EA40116,EA71355	PTHR19890	ENSLOCG00000010933,ENSLOCG00000012085	fgfrl1
OG_1344	8	2	2	Ceph2
OG_1345	29	21	23	Deuterostomia	Braflo,Amical	SLC45A3	SLC45A3	EA02178	PTHR19432	ENSLOCG00000016668,ENSLOCG00000011802	LOC100496642-like,slc45a3
OG_1346	9	3	3	Cephalochordata
OG_1347	23	20	23	Deuterostomia	Letrei,Amical,Latcha	RNGTT,Unchar_18135	RNGTT	EA42539,EA69266	PTHR10367	ENSLOCG00000016935	Xetrov90014239m,rngtt
OG_1348	12	8	19	Chordata	Gnathostomata	DLGAP3		EA82423	PTHR12353
OG_1349	45	21	23	Deuterostomia	Letrei,Amical	ADA,HTR3A-3,Unchar_21205	ADA,ZACN	EA80279,EA23678,EA80906	PTHR18945,PTHR11409	ENSLOCG00000001870,ENSLOCG00000013072	ada.2,Xetrov90025302m
OG_1350	55	22	23	Deuterostomia	Amical	YTHDF2-1,YTHDF3,YTHDF2-2,YTHDF2-3	YTHDF2,YTHDF1,YTHDF3	EA59642,EA58921,EA61405,EA83417	PTHR12357	ENSLOCG00000004932,ENSLOCG00000005362,ENSLOCG00000005020	ythdf3,ythdf1,ythdf2-like
OG_1351	10	6	23	Deuterostomia	Ptyfla,Vertebrata
OG_1352	33	22	23	Deuterostomia	Amical	STIMATE	STIMATE,STIMATE-MUSTN1	EA78703	PTHR31735	ENSLOCG00000015671	tmem110,tmem110.2
OG_1353	31	21	23	Deuterostomia	Letrei,Amical	SARM1	SARM1	EA61795	PTHR22998	ENSLOCG00000005448	sarm1
OG_1354	27	20	23	Deuterostomia	Leth,Amical	HPD	HPD	EA57903	PTHR11959	ENSLOCG00000003037,ENSLOCG00000005223	hpd-like.1,hpd-like.2
OG_1355	10	10	23	Deuterostomia	Cyclostomata,Holostei,Danrer,Sarcopterygia
OG_1356	28	21	23	Deuterostomia	Braflo,Amical	PRELID1	PRELID1	EA56597	PTHR11158	ENSLOCG00000002290,ENSLOCG00000011987	prelid1
OG_1357	27	18	23	Deuterostomia	Acapla,Letrei,Eptbur,Amical,Latcha	AVP	OXT,AVP	EA38536	PTHR11681	ENSLOCG00000001173,ENSLOCG00000001161	avp,oxt
OG_1358	31	21	23	Deuterostomia	Letrei,Amical	PDCD4	PDCD4	EA40322	PTHR12626	ENSLOCG00000002395,ENSLOCG00000012312	Xetrov90030550m,LOC448531,pdcd4
OG_1359	26	18	23	Deuterostomia	Amical,Tetrapoda	LAP3-1		EA40569	PTHR11963	ENSLOCG00000015639
OG_1360	26	21	23	Deuterostomia	Ptyfla,Amical	RTN4IP1	RTN4IP1	EA52300	PTHR11695	ENSLOCG00000016579	rtn4ip1
OG_1361	112	21	23	Deuterostomia	Sackow,Amical	Unchar_7954,Unchar_4470,Unchar_8180,Unchar_9248,NAXD,Unchar_3095,Unchar_13978	HSPA14,ZSCAN20,ZKSCAN2,ZSCAN32	EA30430,EA17453,EA31203,EA35477,EA77890,EA11716,EA53836	PTHR24393,PTHR12592,PTHR47595,PTHR43599	ENSLOCG00000007114,ENSLOCG00000013998,ENSLOCG00000009033	Xetrov90000687m,carkd-like,Xetrov90000688m
OG_1362	77	9	23	Deuterostomia	Cyclostomata,Calmil,Actinopterygii,Tetrapoda
OG_1363	24	22	23	Deuterostomia	Amical	IFT46	IFT46	EA29060	PTHR13376	ENSLOCG00000005727	ift46-like
OG_1364	25	22	23	Deuterostomia	Amical	TMEM115	TMEM115	EA36328	PTHR13377	ENSLOCG00000014244	tmem115
OG_1365	13	11	23	Deuterostomia	Letrei,Myxines,Chipun,Actinopterygii,Tetrapoda
OG_1366	8	7	23	Deuterostomia	Vertebrata
OG_1367	23	20	23	Deuterostomia	Letrei,Petmar,Amical	AFG1L	AFG1L	EA53487	PTHR12169	ENSLOCG00000016604	lace1
OG_1368	5	3	3	Cephalochordata
OG_1369	21	18	23	Deuterostomia	Hemichordata,Letrei,Amical,Latcha	LIN52-1,LIN52-2	LIN52	EA11456,EA11974	PTHR31489	ENSLOCG00000010928	lin52
OG_1370	6	2	3	Cephalochordata	Braflo
OG_1371	41	22	23	Deuterostomia	Amical	BSDC1-1,BSDC1-2	MSRA	EA44544,EA46065	PTHR16019,PTHR42799	ENSLOCG00000015881,ENSLOCG00000005379	Xetrov90004817m,msra.1,LOC100492536
OG_1372	42	21	23	Deuterostomia	Letrei,Amical	PIPOX	PIPOX	EA74227	PTHR10961	ENSLOCG00000004870	Xetrov90004255m
OG_1373	21	19	23	Deuterostomia	Letrei,Eptbur,Amical,Xentro	C18orf63-2,C18orf63-1	C18orf63	EA67606,EA66343	PTHR28495	ENSLOCG00000012092
OG_1374	43	21	23	Deuterostomia	Ptyfla,Amical	TOP2B-3,TOP2B-2,TOP2B-1	TOP2A,TOP2B	EA27582,EA25848,EA20607	PTHR10169	ENSLOCG00000006909,ENSLOCG00000012897	LOC101734082,top2b-like
OG_1375	5	3	3	Cephalochordata
OG_1376	1046	22	23	Deuterostomia	Amical	Unchar_6303,Unchar_11850,Unchar_3923,Unchar_4242,Unchar_15439,ZBED9-11,Unchar_516,ZBED5-1,Unchar_8155,Unchar_19434,Unchar_6718,ZBED9-3,Unchar_3086,Unchar_12408,Unchar_358,FAM200A-1,Unchar_3893,Unchar_14153,Unchar_13708,Unchar_12649,Unchar_17380,Unchar_7182,Unchar_6001,Unchar_11653,Unchar_8438,Unchar_2479,Unchar_21836,Unchar_9550,Unchar_4005,GTF2IRD2-7,ZBED8-2,Unchar_1557,Unchar_6189,Unchar_1649,U…	FAM200B,ZMYM6,AC114490.2,FAM200A,ZBED9,ZBED5,ZBED8,EPM2AIP1,C17orf113,MED25	EA24182,EA46235,EA15311,EA16557,EA58820,EA52642,EA02211,EA03059,EA31105,EA74588,EA25709,EA17665,EA12927,EA11681,EA48300,EA01523,EA14114,EA15156,EA54474,EA52817,EA49264,EA66434,EA27434,EA23165,EA45322,EA32224,EA09147,EA82851,EA36668,EA15628,EA35496,EA05709,EA06254,EA23795,EA06597,EA02683,EA74188,EA49810,EA04586,EA23628,EA42394,EA34532,EA33702,EA27627,EA25635,EA80978,EA68344,EA34774,EA85445,EA46173…	,PTHR45913,PTHR46708,PTHR45935,PTHR46880,PTHR10332	ENSLOCG00000007184,ENSLOCG00000014147,ENSLOCG00000000288,ENSLOCG00000016913,ENSLOCG00000012600,ENSLOCG00000009840,ENSLOCG00000018233,ENSLOCG00000010619	zbed9,Xetrov90024950m,Xetrov90011002m,LOC101734469,znf385c,Xetrov90027863m,Xetrov90025187m,LOC100495689,Xetrov90004980m
OG_1377	143	21	23	Deuterostomia	Amical,Homsap	TLR2-2		EA66324	PTHR24365	ENSLOCG00000018316,ENSLOCG00000015687	LOC100485706,LOC100498493,LOC100485164,LOC100497009
OG_1378	21	21	23	Deuterostomia	Letrei,Amical	SUOX	SUOX	EA26773	PTHR19372	ENSLOCG00000018190	suox
OG_1379	5	3	3	Cephalochordata
OG_1380	39	22	23	Deuterostomia	Amical	Unchar_3307,PRDM14	PRDM14	EA12569,EA81190	PTHR16515,PTHR43139	ENSLOCG00000004139,ENSLOCG00000009416	prdm14
OG_1381	6	3	3	Cephalochordata
OG_1382	28	20	23	Deuterostomia	Ptyfla,Letrei,Amical	FOLR3	FOLR3,FOLR1,FOLR2,IZUMO1R	EA74729	PTHR10517	ENSLOCG00000007764	folr1
OG_1383	24	22	23	Deuterostomia	Amical	WDR36	WDR36	EA23882	PTHR22840	ENSLOCG00000010374	wdr36
OG_1384	4	4	23	Deuterostomia	Echinodermata,Ptyfla,Vertebrata
OG_1385	57	20	23	Deuterostomia	Hemichordata,Amical	FLVCR2-2,FLVCR1-2,FLVCR2-5,FLVCR1-1,FLVCR2-1,FLVCR2-4,FLVCR1-3,Unchar_5317,FLVCR1-4	FLVCR1,FLVCR2	EA09600,EA21268,EA48025,EA18784,EA09002,EA17982,EA35704,EA20764,EA39239	PTHR10924	ENSLOCG00000010536,ENSLOCG00000000898	flvcr1,flvcr2
OG_1386	21	20	23	Deuterostomia	Ptyfla,Letrei,Amical	RTRAF	RTRAF	EA61172	PTHR15924	ENSLOCG00000012000	c14orf166
OG_1387	6	5	23	Deuterostomia	Echinodermata,Vertebrata
OG_1388	21	21	23	Deuterostomia	Letrei,Amical	RNF41	RNF41	EA39528	PTHR15315	ENSLOCG00000004550	rnf41
OG_1389	22	7	23	Deuterostomia	Vertebrata
OG_1390	19	17	23	Deuterostomia	Echinodermata,Ptyfla,Myxines,Amical		ARSK			ENSLOCG00000001492	LOC101734044
OG_1391	22	21	23	Deuterostomia	Calmil,Amical	NDUFA6	NDUFA6	EA80897	PTHR12964	ENSLOCG00000011929	ndufa6
OG_1392	30	22	23	Deuterostomia	Amical	ALDH18A1-1,ALDH18A1-2	ALDH18A1	EA59474,EA60301	PTHR11063	ENSLOCG00000012172	aldh18a1
OG_1393	22	21	23	Deuterostomia	Amical,Orylat	MRPL38	MRPL38	EA35506	PTHR11362	ENSLOCG00000011636	mrpl38
OG_1394	26	21	23	Deuterostomia	Letrei,Amical	BRCA2,Unchar_5349,Unchar_4626	BRCA2	EA19906,EA20899,EA17903	,PTHR11289	ENSLOCG00000008205	brca2
OG_1395	28	7	23	Deuterostomia	Vertebrata
OG_1396	43	3	3	Cephalochordata
OG_1397	14	4	23	Deuterostomia	Echinodermata,Sackow,Vertebrata
OG_1398	4	3	19	Chordata	Brabel,Braflo,Hyperoartia,Gnathostomata	Unchar_10738,Unchar_10498		EA41475,EA40509
OG_1399	19	19	23	Deuterostomia	Letrei,Myxines,Amical		NEK10			ENSLOCG00000006970	nek10
OG_1400	24	21	23	Deuterostomia	Ptyfla,Amical	IDI1	IDI2,IDI1	EA20841	PTHR10885	ENSLOCG00000012273	idi1
OG_1401	34	20	23	Deuterostomia	Letrei,Petmar,Amical	HEXB	HEXB,HEXA,AC009690.1	EA56614	PTHR22600	ENSLOCG00000014972,ENSLOCG00000011014	hexb-like
OG_1402	35	22	23	Deuterostomia	Amical	WBP2	WBP2,WBP2NL	EA66750	PTHR31606	ENSLOCG00000011614	wbp2,wbp2nl
OG_1403	21	20	23	Deuterostomia	Letrei,Petmar,Amical	CDC16	CDC16	EA77240	PTHR12558	ENSLOCG00000002708	cdc16
OG_1404	20	18	23	Deuterostomia	Ptyfla,Letrei,Calmil,Amical,Galgal	CCNQ-2,CCNQ-1	CCNQ	EA76058,EA74397	PTHR10026	ENSLOCG00000015536	fam58a
OG_1405	48	21	23	Deuterostomia	Ptyfla,Amical	DAB2,DAB1	DAB2,DAB1	EA15786,EA32886	PTHR47695	ENSLOCG00000001592,ENSLOCG00000011371,ENSLOCG00000008845	dab2-like,Xetrov90011744m
OG_1406	6	3	23	Deuterostomia	Echinodermata,Ptyfla,Brabel,Vertebrata
OG_1407	32	22	23	Deuterostomia	Amical	RBM39	RBM39,RBM23	EA50228	PTHR23139	ENSLOCG00000006562	rbm39,rbm23
OG_1408	22	20	23	Deuterostomia	Letrei,Holostei	PICK1-2,PICK1-1	PICK1	EA44475,EA43613	PTHR12141		pick1
OG_1409	21	20	23	Deuterostomia	Letrei,Amical,Xentro	OSTF1	OSTF1	EA70320	PTHR24155	ENSLOCG00000009781
OG_1410	20	20	23	Deuterostomia	Letrei,Amical,Orylat	DNALI1	DNALI1	EA84438	PTHR13183	ENSLOCG00000005894	dnali1
OG_1411	18	18	23	Deuterostomia	Ptyfla,Letjap,Chipun,Amical,Galgal	GPATCH4	GPATCH4	EA69242	PTHR23149	ENSLOCG00000008820	gpatch4
OG_1412	16	7	19	Chordata	Cyclostomata,Chondrichthyes,Actinopterygii,Latcha		TFF2,TFF1				LOC100488906,LOC100496501,LOC100496653,LOC100489069
OG_1413	29	22	23	Deuterostomia	Amical	LBX1	LBX1	EA70606	PTHR24336	ENSLOCG00000011648,ENSLOCG00000001890	lbx1
OG_1414	23	22	23	Deuterostomia	Amical	TAF1B	TAF1B	EA15462	PTHR31576	ENSLOCG00000016834	taf1b
OG_1415	24	22	23	Deuterostomia	Amical	ADAT1	ADAT1	EA62393	PTHR46516	ENSLOCG00000003068	adat1
OG_1416	18	18	23	Deuterostomia	Letrei,Myxines,Amical,Orylat		UBXN10			ENSLOCG00000002149	LOC100493414
OG_1417	42	3	3	Cephalochordata
OG_1418	23	21	23	Deuterostomia	Amical,Xentro	ENKUR	ENKUR	EA38430	PTHR21490	ENSLOCG00000015086
OG_1419	19	19	23	Deuterostomia	Myxines,Amical,Danrer		INSC			ENSLOCG00000003105	Xetrov90026989m
OG_1420	12	3	3	Cephalochordata
OG_1421	38	16	19	Chordata	Leth,Amical	TBX15-2,TBX15-1	TBX22,TBX18,TBX15	EA41946,EA07535	PTHR11267	ENSLOCG00000011023,ENSLOCG00000014991,ENSLOCG00000016254	tbx15,tbx18,tbx22
OG_1422	18	18	23	Deuterostomia	Strpur,Ptyfla,Letrei,Parata,Amical		MZT1			ENSLOCG00000011295	mzt1
OG_1423	110	22	23	Deuterostomia	Amical	ALPL-2,ALPL-1,RNPEP-2,Unchar_3771	ALPP,ALPG,ALPI,ALPL	EA16554,EA13427,EA79580,EA14629	,PTHR45726,PTHR11596	ENSLOCG00000003451,ENSLOCG00000008753,ENSLOCG00000004789,ENSLOCG00000004769,ENSLOCG00000008767	alpi.2,alpi.1,LOC101730334
OG_1424	21	20	23	Deuterostomia	Strpur,Amical,Latcha	VAT1L	VAT1L	EA64943	PTHR44054	ENSLOCG00000003861	vat1l
OG_1425	33	20	23	Deuterostomia	Ptyfla,Letrei,Amical	TMEM38A	TMEM38A,TMEM38B	EA33607	PTHR12454	ENSLOCG00000001550,ENSLOCG00000009996	tmem38b,tmem38a
OG_1426	25	21	23	Deuterostomia	Letrei,Amical	GPR155	GPR155	EA27648	PTHR22829	ENSLOCG00000007323	gpr155
OG_1427	28	21	23	Deuterostomia	Letrei,Amical	KIAA0100-1,KIAA0100-2	KIAA0100	EA73977,EA79585	PTHR31046	ENSLOCG00000006063	kiaa0100-like
OG_1428	44	20	23	Deuterostomia	Echinodermata,Amical	GPX3	GPX6,GPX5,GPX3	EA27348	PTHR11592	ENSLOCG00000011804	gpx3
OG_1429	85	4	23	Deuterostomia	Acapla,Hemichordata,Vertebrata
OG_1430	16	7	23	Deuterostomia	Vertebrata
OG_1431	24	21	23	Deuterostomia	Letrei,Amical	NEK9	NEK9	EA35689	PTHR44535	ENSLOCG00000010439	nek9
OG_1432	18	17	23	Deuterostomia	Acapla,Brabel,Braflo,Letrei,Amical,Latcha	Unchar_2727	CCDC32	EA10132	PTHR31800	ENSLOCG00000014751	c15orf57
OG_1433	41	20	23	Deuterostomia	Sackow,Letrei,Amical	MOB3B	MOB3A,MOB3C,MOB3B	EA31158	PTHR22599	ENSLOCG00000001154,ENSLOCG00000003969,ENSLOCG00000003212	mob3a,mob3b,mob3c
OG_1434	17	4	23	Deuterostomia	Strpur,Hemichordata,Vertebrata
OG_1435	66	22	23	Deuterostomia	Amical	MFHAS1	MFHAS1	EA70345	PTHR45752	ENSLOCG00000012154	mfhas1
OG_1436	23	19	23	Deuterostomia	Leth,Amical,Xentro	DDI2	DDI1,DDI2	EA13509	PTHR12917	ENSLOCG00000008021
OG_1437	43	21	23	Deuterostomia	Letrei,Amical	CLCN2	CLCN2,CLCN1	EA61803	PTHR45720	ENSLOCG00000008814,ENSLOCG00000008392	Xetrov90030832m,clcn2-like
OG_1438	18	17	23	Deuterostomia	Strpur,Hemichordata,Letrei,Parata,Amical		INO80B-WBP1,INO80B			ENSLOCG00000012755	LOC100216277
OG_1439	21	21	23	Deuterostomia	Ptyfla,Amical	TP73	TTC36	EA70206	PTHR11447	ENSLOCG00000005813	ttc36
OG_1440	46	15	23	Deuterostomia	Leth,Myxines,Amical,Orylat,Xentro,Galgal		BTBD16			ENSLOCG00000008336
OG_1441	21	20	23	Deuterostomia	Letrei,Eptbur,Amical	PTCD3	PTCD3	EA82641	PTHR16276	ENSLOCG00000010871	ptcd3
OG_1442	15	5	23	Deuterostomia	Strpur,Sackow,Vertebrata
OG_1443	13	2	2	Ceph2
OG_1444	22	22	23	Deuterostomia	Amical	PEX7	PEX7	EA07598	PTHR46027	ENSLOCG00000017270	pex7
OG_1445	49	22	23	Deuterostomia	Amical	BTD-1,BTD-2	BTD,VNN1,VNN2,VNN3	EA59221,EA62235	PTHR10609	ENSLOCG00000006069	vnn1,vnn2,btd
OG_1446	24	20	23	Deuterostomia	Brabel,Letrei,Amical	SACM1L	SACM1L	EA58363	PTHR45662	ENSLOCG00000002009	sacm1l
OG_1447	21	21	23	Deuterostomia	Letrei,Amical	PRRC1	PRRC1	EA27828	PTHR23276	ENSLOCG00000008454	prrc1
OG_1448	11	2	2	Ceph2
OG_1449	32	20	23	Deuterostomia	Letrei,Amical,Xentro	GBA	GBA	EA14530	PTHR11069	ENSLOCG00000006385
OG_1450	25	21	23	Deuterostomia	Letrei,Amical	TXNDC5	TXNDC5	EA82997	PTHR45672	ENSLOCG00000013233	txndc5
OG_1451	29	19	23	Deuterostomia	Letrei,Myxines,Amical		XAF1,TRAFD1			ENSLOCG00000006789,ENSLOCG00000008523	trafd1
OG_1452	27	21	23	Deuterostomia	Letrei,Amical	MORC2	MORC2	EA62966	PTHR23337	ENSLOCG00000008283	morc2
OG_1453	17	17	23	Deuterostomia	Cyclostomata,Amical		ENTR1			ENSLOCG00000004408	sdccag3
OG_1454	23	20	23	Deuterostomia	Petmar,Amical,Orylat	FAH	FAH	EA67758	PTHR43069	ENSLOCG00000012774	fah
OG_1455	20	18	23	Deuterostomia	Hemichordata,Letrei,Eptbur,Amical	Unchar_11222	RNF180	EA43556	PTHR46717	ENSLOCG00000007893	rnf180
OG_1456	7	3	3	Cephalochordata
OG_1457	6	3	3	Cephalochordata
OG_1458	22	20	23	Deuterostomia	Leth,Amical	DCAF10	DCAF10	EA21824	PTHR14588	ENSLOCG00000012118	dcaf10
OG_1459	8	3	3	Cephalochordata
OG_1460	26	21	23	Deuterostomia	Letrei,Amical	IDH3B-2,IDH3B-1	IDH3B	EA22713,EA21063	PTHR11835	ENSLOCG00000001083	idh3b
OG_1461	24	19	23	Deuterostomia	Letrei,Amical,Danrer,Galgal	COPS6	COPS6	EA54961	PTHR10540	ENSLOCG00000013063	cops6-like
OG_1462	24	21	23	Deuterostomia	Letjap,Amical	PARL	AC131160.1,PARL	EA59049	PTHR43731	ENSLOCG00000009339	parl
OG_1463	20	20	23	Deuterostomia	Ptyfla,Letjap,Amical	MRPL41	MRPL41	EA83838	PTHR21338	ENSLOCG00000017334	mrpl41
OG_1464	69	10	23	Deuterostomia	Acapla,Leth,Chondrichthyes,Amical,Euteleostei,Sarcopterygia	Unchar_3613,Unchar_15960,Unchar_18454,Unchar_13161,Unchar_3697,Unchar_8339,Unchar_9208,Unchar_1719,Unchar_1904		EA13884,EA61005,EA70587,EA51238,EA14282,EA31833,EA35325,EA06808,EA07495	,PTHR45823	ENSLOCG00000012465
OG_1465	22	20	23	Deuterostomia	Sackow,Parata,Amical		CPPED1			ENSLOCG00000007483	cpped1
OG_1466	36	16	23	Deuterostomia	Echinodermata,Ptyfla,Letrei,Myxines,Amical		CLN8,AC019257.8			ENSLOCG00000017223	cln8-like
OG_1467	25	21	23	Deuterostomia	Amical,Danrer	SLC35F5	SLC35F5	EA36157	PTHR23051	ENSLOCG00000002955	slc35f5
OG_1468	8	5	23	Deuterostomia	Echinodermata,Vertebrata
OG_1469	48	20	23	Deuterostomia	Letrei,Eptbur,Amical	ATAD2B-1	ATAD2,ATAD2B	EA03428	PTHR23069	ENSLOCG00000009291,ENSLOCG00000016615	Xetrov90030572m,atad2b-like
OG_1470	22	20	23	Deuterostomia	Letrei,Amical,Galgal	TYMP-2,TYMP-1	TYMP	EA22361,EA21803	PTHR10515	ENSLOCG00000016772	tymp
OG_1471	26	21	23	Deuterostomia	Amical,Latcha	HVCN1	HVCN1	EA06010	PTHR46480	ENSLOCG00000007346	hvcn1
OG_1472	21	20	23	Deuterostomia	Letrei,Amical,Latcha	ADH5	ADH5	EA73721	PTHR43880	ENSLOCG00000012219	adh5,LOC100488099
OG_1473	27	18	23	Deuterostomia	Ptyfla,Letrei,Chipun,Amical,Latcha	SLC48A1-2,SLC48A1-1	SLC48A1	EA66222,EA24427	PTHR31525	ENSLOCG00000005231	slc48a1
OG_1474	9	3	3	Cephalochordata
OG_1475	28	21	23	Deuterostomia	Letrei,Amical	MSH6-3,MSH6-2	MSH6	EA12656,EA10978	PTHR11361	ENSLOCG00000016298	msh6
OG_1476	7	7	23	Deuterostomia	Vertebrata
OG_1477	8	7	23	Deuterostomia	Vertebrata
OG_1478	27	22	23	Deuterostomia	Amical	IFT122	IFT122	EA77095	PTHR12764	ENSLOCG00000013048	ift122
OG_1479	10	7	23	Deuterostomia	Vertebrata
OG_1480	22	21	23	Deuterostomia	Eptbur,Amical	LHPP	LHPP	EA18948	PTHR19288	ENSLOCG00000008067	lhpp
OG_1481	4	3	3	Cephalochordata
OG_1482	27	21	23	Deuterostomia	Letrei,Amical	TBC1D32-3,TBC1D32-2,TBC1D32-1	TBC1D32	EA46312,EA43584,EA43114	PTHR13465	ENSLOCG00000017251	tbc1d32
OG_1483	40	21	23	Deuterostomia	Letrei,Amical	GFI1B-2,GFI1B-1	GFI1B,GFI1	EA83264,EA83003	PTHR23226,PTHR24404	ENSLOCG00000005750,ENSLOCG00000004711	gfi1b,gfi1
OG_1484	24	21	23	Deuterostomia	Letrei,Amical	EEF1AKNMT	EEF1AKNMT	EA68929	PTHR12176	ENSLOCG00000010429	mettl13
OG_1485	40	22	23	Deuterostomia	Amical	CREBBP	CREBBP,EP300	EA81149	PTHR13808	ENSLOCG00000011547,ENSLOCG00000002701	ep300,crebbp
OG_1486	26	20	23	Deuterostomia	Letrei,Holostei	GCAT	GCAT	EA82216	PTHR13693		Xetrov90012451m
OG_1487	4	4	23	Deuterostomia	Hemichordata,Braflo,Vertebrata
OG_1488	46	21	23	Deuterostomia	Ptyfla,Amical	DNAJA1-2,DNAJA1-3,DNAJA1-1	DNAJA1,DNAJA4	EA17259,EA69796,EA11723	PTHR43888	ENSLOCG00000011564,ENSLOCG00000014817	dnaja4.2,dnaja1,dnaja4.1
OG_1489	10	4	23	Deuterostomia	Echinodermata,Ptyfla,Vertebrata
OG_1490	21	21	23	Deuterostomia	Letrei,Amical	AQR-2	AQR	EA38300	PTHR10887	ENSLOCG00000012184	aqr
OG_1491	22	19	23	Deuterostomia	Petmar,Calmil,Amical,Galgal	CLASRP	CLASRP	EA11082	PTHR13161	ENSLOCG00000014647	LOC100145023
OG_1492	29	20	23	Deuterostomia	Myxines,Amical		TMEM179			ENSLOCG00000000978,ENSLOCG00000012925	tmem179
OG_1493	44	22	23	Deuterostomia	Amical	ALDOA,ALDOC,RPS6KB1-2	AC093512.2,ALDOA,ALDOC	EA58660,EA63174,EA07487	PTHR11627,PTHR24351	ENSLOCG00000006034,ENSLOCG00000000155	Xetrov90030827m,aldoc
OG_1494	25	21	23	Deuterostomia	Letrei,Amical	DCAF5-2,DCAF5-1	DCAF5	EA12707,EA11000	PTHR15574	ENSLOCG00000014066	dcaf5
OG_1495	317	14	23	Deuterostomia	Echinodermata,Sackow,Chondrichthyes,Amical,Amniotes	Unchar_10049,Unchar_9516,Unchar_21881,Unchar_4956,Unchar_10114,Unchar_14311,Unchar_18245,Unchar_22073,Unchar_8756,Unchar_20742,Unchar_12566,Unchar_12259,Unchar_5037,Unchar_19470,Unchar_14391,Unchar_568,Unchar_10432,Unchar_9552,Unchar_376,Unchar_19104,Unchar_6780,Unchar_14874,Unchar_4901,Unchar_10293,Unchar_8984,Unchar_13148,Unchar_17025,Unchar_3070,Unchar_19946,Unchar_7354,Unchar_14845,Unchar_145…		EA38633,EA36527,EA83006,EA19301,EA38893,EA55049,EA69726,EA83837,EA33432,EA79413,EA48928,EA47703,EA19640,EA74743,EA55325,EA02426,EA40215,EA36685,EA01618,EA73239,EA25934,EA56748,EA19075,EA39626,EA34360,EA51195,EA65046,EA11623,EA76471,EA28063,EA56624,EA55941,EA24436,EA70413,EA01813,EA54989,EA41708,EA60469,EA50029,EA11885,EA82686,EA09066,EA28486,EA60589,EA54731,EA31147,EA23787,EA20710,EA64187,EA69949…	,PTHR22834,PTHR23139,PTHR46557,PTHR12080,PTHR10877,PTHR10333,PTHR23022,PTHR46189	ENSLOCG00000017817,ENSLOCG00000018141,ENSLOCG00000017548,ENSLOCG00000017807,ENSLOCG00000018006,ENSLOCG00000018142,ENSLOCG00000018040,ENSLOCG00000017825,ENSLOCG00000018086	kcnv2,Xetrov90022063m,Xetrov90001390m,ago3-like,LOC101731188,Xetrov90022467m,Xetrov90030519m,hspbap1
OG_1496	25	21	23	Deuterostomia	Letrei,Amical	DCAF17-1,DCAF17-2	DCAF17	EA26337,EA26994	PTHR14815	ENSLOCG00000007739	dcaf17
OG_1497	23	21	23	Deuterostomia	Letrei,Amical	XPA	XPA	EA13712	PTHR10142	ENSLOCG00000009592	xpa
OG_1498	26	18	23	Deuterostomia	Brabel,Braflo,Leth,Amical	RAB4B-EGLN2	RAB4B-EGLN2,RAB4B,RAB4A	EA55347	PTHR47979	ENSLOCG00000014888,ENSLOCG00000015475	rab4b
OG_1499	8	7	23	Deuterostomia	Vertebrata
OG_1500	36	22	23	Deuterostomia	Amical	CYTIP	GRASP,CYTIP	EA28507	PTHR15963	ENSLOCG00000004513,ENSLOCG00000005812	grasp,cytip
OG_1501	48	22	23	Deuterostomia	Amical	DTNBP1	DTNBP1,DBNDD1,DBNDD2	EA47584	PTHR16294	ENSLOCG00000008322,ENSLOCG00000003580,ENSLOCG00000001107	dbndd1,dtnbp1,LOC100490428-like
OG_1502	6	3	3	Cephalochordata
OG_1503	21	19	23	Deuterostomia	Myxines,Amical,Danrer		SLC35C2			ENSLOCG00000002748	slc35c2,LOC101731373
OG_1504	23	22	23	Deuterostomia	Amical	MYLIP	MYLIP	EA67374	PTHR23280	ENSLOCG00000008309	mylip
OG_1505	39	22	23	Deuterostomia	Amical	LETM1-1,LETM1-2	LETM2,LETM1	EA23409,EA45936	PTHR14009	ENSLOCG00000007015,ENSLOCG00000015084	letm2,letm1
OG_1506	20	18	23	Deuterostomia	Letrei,Myxines,Calmil,Amical		MAN2C1			ENSLOCG00000014890	man2c1
OG_1507	43	22	23	Deuterostomia	Amical	COL26A1-2,Unchar_12000,Unchar_15096,COL26A1-1	COL26A1,EMID1	EA63339,EA46745,EA57450,EA07709	PTHR15427	ENSLOCG00000001578,ENSLOCG00000008161	emid1
OG_1508	30	22	23	Deuterostomia	Amical	HEATR3	HEATR3	EA49839	PTHR13347	ENSLOCG00000007426	heatr3
OG_1509	18	17	23	Deuterostomia	Cyclostomata,Amical		SLC25A43			ENSLOCG00000015228	slc25a43
OG_1510	63	22	23	Deuterostomia	Amical	CHD7	CHD7,CHD6,CHD8,CHD9	EA66384	PTHR46850	ENSLOCG00000005062,ENSLOCG00000007386,ENSLOCG00000007225,ENSLOCG00000009294,ENSLOCG00000009279,ENSLOCG00000001001	chd6-like,chd8,chd9,chd7-like
OG_1511	5	5	23	Deuterostomia	Strpur,Sackow,Vertebrata
OG_1512	32	20	23	Deuterostomia	Sackow,Letrei,Amical	ANO10	ANO10	EA68533	PTHR12308	ENSLOCG00000003269,ENSLOCG00000008255,ENSLOCG00000001145	LOC100495245,ano10
OG_1513	20	17	23	Deuterostomia	Letrei,Petmar,Amical,Latcha,Mammalia	Unchar_17961		EA68611	PTHR47708	ENSLOCG00000008333	LOC100485159-like
OG_1514	28	18	23	Deuterostomia	Ptyfla,Letrei,Myxines,Amical		STXBP4			ENSLOCG00000001005,ENSLOCG00000012226	stxbp4,LOC100492460
OG_1515	298	22	23	Deuterostomia	Amical	NRP2-6,NRP1-2,EDIL3-1,NRP2-2,F8,DCBLD2,NRP1-1,NRP2-4,EDIL3-2,NRP2-7,RS1,GAS6	NRP2,F8,NRP1,MFGE8,EDIL3,F5,DCBLD2,DCBLD1,RS1,CD320	EA62735,EA35265,EA14825,EA19566,EA36799,EA05849,EA25781,EA24565,EA63117,EA63227,EA08074,EA38699	PTHR24543,PTHR46806,PTHR24040	ENSLOCG00000017143,ENSLOCG00000003494,ENSLOCG00000001675,ENSLOCG00000001965,ENSLOCG00000013796,ENSLOCG00000000790,ENSLOCG00000011036,ENSLOCG00000007527,ENSLOCG00000009438,ENSLOCG00000014224	LOC100493411,nrp1,mfge8,f5,nrp2,dcbld1,edil3,dcbld2-like,rs1,Xetrov90003432m
OG_1516	8	6	23	Deuterostomia	Braflo,Vertebrata
OG_1517	8	7	23	Deuterostomia	Echinodermata,Ptyfla,Letrei,Petmar,Myxines,Calmil,Amical,Euteleostei,Sarcopterygia					ENSLOCG00000017629
OG_1518	39	22	23	Deuterostomia	Amical	TRMO	TRMO,PIGP	EA17459	PTHR12818	ENSLOCG00000011933,ENSLOCG00000004992	c9orf156,pigp
OG_1519	21	14	23	Deuterostomia	Hyperoartia,Amical,Danrer,Tetrapoda	FURIN-1		EA07839	PTHR42884	ENSLOCG00000008701,ENSLOCG00000017102
OG_1520	3	3	3	Cephalochordata
OG_1521	53	21	23	Deuterostomia	Letrei,Amical	CSRP1,CSRP2	CSRP1,CSRP2,CSRP3	EA45204,EA40525	PTHR24215	ENSLOCG00000009788,ENSLOCG00000004817,ENSLOCG00000016278	csrp2,csrp3,csrp1
OG_1522	31	22	23	Deuterostomia	Amical	INPP5A	INPP5A	EA44549	PTHR12997	ENSLOCG00000007409,ENSLOCG00000015035	inpp5a.2,inpp5a.1
OG_1523	4	3	23	Deuterostomia	Echinodermata,Ptyfla,Braflo,Vertebrata
OG_1524	17	12	23	Deuterostomia	Brabel,Cyclostomata,Actinopterygii,Xentro		PIGZ
OG_1525	26	22	23	Deuterostomia	Amical	BORCS8-1,BORCS8-2	BORCS8	EA14953,EA66331	PTHR21146	ENSLOCG00000004779	mef2bnb
OG_1526	1640	22	23	Deuterostomia	Amical	P2RY2-1,CXCR5,CMKLR1-1,ACKR3-2,APLNR-2,CXCR4,CXCR2-2,SSTR5,APLNR-1,LPAR6,CYSLTR1-3,CYSLTR1-1,CYSLTR1-2,SSTR1-2,SSTR1-3,P2RY1,F2RL2,CMKLR1-2,SSTR1-4,SSTR2,F2RL1-1,GPR4-2,OPRM1-2,OPRM1-4,ACKR3-1,AGTR1-2,GID4-2,APLNR-3,GPR4-1,OPRM1-1,RXFP3-1,P2RY2-2,OPRD1,GPR1,RXFP3-2,GPR20,SSTR1-1,OPRM1-3	CCR10,XCR1,CXCR6,CCR4,NPBWR1,RXFP4,CCR7,FPR3,FPR2,CXCR1,CXCR2,CMKLR1,LPAR6,SSTR3,GPR15,CYSLTR2,CYSLTR1,GPR1,LPAR4,P2RY2,F2RL1,GPR17,GPR32,P2RY4,P2RY1,SSTR1,GPR25,GPER1,SSTR2,SSTR5,BDKRB1,C5AR2,GPR55,CCR9,F2RL2,GPR182,P2RY8,F2R,SSTR4,P2RY10,BDKRB2,CCR6,GPR183,OXGR1,CXCR5,NPBWR2,FPR1,SUCNR1,ACKR4,CCR1,GPR35,GPR171,CCR3,CCR2,P2RY6,GPR33,C5AR1,CCR5,GPR132,APLNR,CXCR4,C3AR1,CXCR3,AGTR2,F2RL3,GPR4,GPR1…	EA04715,EA36396,EA06821,EA60462,EA35433,EA26781,EA58898,EA80057,EA05869,EA76989,EA85658,EA84330,EA85641,EA19802,EA47841,EA83973,EA21102,EA74613,EA54735,EA66467,EA16079,EA41039,EA81304,EA85670,EA26040,EA53401,EA68310,EA77967,EA12170,EA11026,EA15440,EA66115,EA45770,EA01838,EA71765,EA30039,EA07823,EA81765	PTHR24225,PTHR24228,PTHR24230,PTHR24229,PTHR24232,PTHR14534,PTHR10489,PTHR24231,PTHR24234	ENSLOCG00000000964,ENSLOCG00000017369,ENSLOCG00000000200,ENSLOCG00000000223,ENSLOCG00000017772,ENSLOCG00000017836,ENSLOCG00000017655,ENSLOCG00000017500,ENSLOCG00000018093,ENSLOCG00000018169,ENSLOCG00000017525,ENSLOCG00000017541,ENSLOCG00000018148,ENSLOCG00000011379,ENSLOCG00000018168,ENSLOCG00000017756,ENSLOCG00000018045,ENSLOCG00000011998,ENSLOCG00000001708,ENSLOCG00000017920,ENSLOCG00000017701,…	Xetrov90025341m,LOC100493378,Xetrov90025347m,Xetrov90019458m,Xetrov90019476m,Xetrov90019466m,LOC101734704,Xetrov90019484m,LOC101731118,oprm1,LOC101734766,Xetrov90019457m,cxcr5,ccr6,cxcr6,LOC101731980,LOC100489281,Xetrov90019464m,cxcr4,LOC101732038,lpar6,LOC100489852,p2ry2,LOC100495325,LOC100489634,gpr25,LOC100491504,sstr3,Xetrov90025335m,cysltr1,lpar4,LOC100489474,Xetrov90030398m,LOC101732106,f2r…
OG_1527	51	5	23	Deuterostomia	Echinodermata,Vertebrata
OG_1528	91	9	23	Deuterostomia	Hyperoartia,Gnathostomata	MEPCE-2		EA71336	PTHR12315
OG_1529	50	22	23	Deuterostomia	Amical	PARD3-2,PARD3-1,PARD3B,PARD3-3	PARD3,PARD3B	EA61269,EA31029,EA25325,EA61273	PTHR16484	ENSLOCG00000000722,ENSLOCG00000011058	pard3,pard3b
OG_1530	27	20	23	Deuterostomia	Ptyfla,Braflo,Amical	FANCD2	FANCD2	EA73639	PTHR32086	ENSLOCG00000010711	fancd2
OG_1531	53	22	23	Deuterostomia	Amical	MGLL	MGLL	EA18164	PTHR11614	ENSLOCG00000013071	mgll
OG_1532	22	22	23	Deuterostomia	Amical	SF3B1	SF3B1	EA61271	PTHR12097	ENSLOCG00000003899	sf3b1
OG_1533	21	17	23	Deuterostomia	Acapla,Ptyfla,Brabel,Braflo,Chipun,Amical	ZNF706	ZNF706	EA15983	PTHR21213	ENSLOCG00000009661	znf706,znf706.2
OG_1534	23	21	23	Deuterostomia	Eptbur,Amical	SAV1-1	SAV1	EA10680	PTHR47522	ENSLOCG00000011893	sav1
OG_1535	21	20	23	Deuterostomia	Brabel,Letrei,Amical	LRR1	LRR1	EA23770	PTHR45752	ENSLOCG00000011393	lrr1
OG_1536	15	3	3	Cephalochordata
OG_1537	30	22	23	Deuterostomia	Amical	SPATA7	AL049834.1	EA10013	PTHR14917	ENSLOCG00000008442	Xetrov90013073m,LOC100493599-like,spata7
OG_1538	41	22	23	Deuterostomia	Amical	AMOT-1	AMOT,AMOTL1	EA01140	PTHR14826	ENSLOCG00000007548,ENSLOCG00000013862	amot,LOC101731214-like,LOC101731584,Xetrov90006879m,LOC101733199-like,LOC100489034-like,amotl1,Xetrov90006878m
OG_1539	73	22	23	Deuterostomia	Amical	PLEKHA7-2,PLEKHA7-1	PLEKHA7,PLEKHA4,PLEKHA6,PLEKHA5	EA30176,EA04219	PTHR12752	ENSLOCG00000000866,ENSLOCG00000003006,ENSLOCG00000012084,ENSLOCG00000015422	plekha7,LOC100170544,plekha6,Xetrov90004965m
OG_1540	32	21	23	Deuterostomia	Ptyfla,Amical	CD151	CD151,TSPAN11	EA03964	PTHR19282	ENSLOCG00000016843	LOC101732684,cd151
OG_1541	22	21	23	Deuterostomia	Letrei,Amical	NDUFB7	NDUFB7	EA33141	PTHR20900	ENSLOCG00000009951	ndufb7
OG_1542	64	15	23	Deuterostomia	Cyclostomata,Amical,Galgal,Musmus		TMEM272			ENSLOCG00000010366	Xetrov90010961m,LOC100485744,Xetrov90010960m,Xetrov90010962m,LOC100485199-like,LOC101732738
OG_1543	27	21	23	Deuterostomia	Amical,Danrer	Unchar_18500,LRRC49-1,LRRC49-2	LRRC49	EA70792,EA69093,EA70671	,PTHR10552,PTHR45973	ENSLOCG00000014584	lrrc49
OG_1544	39	21	23	Deuterostomia	Letrei,Amical	DHDH-2,DHDH-1	DHDH	EA34300,EA30889	PTHR22604	ENSLOCG00000015126	dhdh-like.2,dhdh-like.1
OG_1545	30	22	23	Deuterostomia	Amical	RSF1-2,RSF1-1	RSF1	EA80489,EA46814	PTHR10615	ENSLOCG00000006488	rsf1
OG_1546	35	21	23	Deuterostomia	Letrei,Amical	ENOX1	ENOX2,ENOX1	EA78403	PTHR16001	ENSLOCG00000005664,ENSLOCG00000015363	enox1
OG_1547	42	4	23	Deuterostomia	Echinodermata,Sackow,Vertebrata
OG_1548	57	5	23	Deuterostomia	Echinodermata,Vertebrata
OG_1549	23	20	23	Deuterostomia	Myxines,Amical		SUMF2			ENSLOCG00000004200	sumf2
OG_1550	23	20	23	Deuterostomia	Letrei,Amical,Danrer	CLSPN	CLSPN	EA62702	PTHR14396	ENSLOCG00000000631	clspn
OG_1551	27	22	23	Deuterostomia	Amical	FAF1,Unchar_3431,Unchar_14792	FAF1	EA34895,EA13051,EA56419	,PTHR23322	ENSLOCG00000009388	faf1
OG_1552	23	18	23	Deuterostomia	Letrei,Petmar,Amical,Orylat,Galgal	CCDC150	CCDC150	EA74075	PTHR35352	ENSLOCG00000008917	Xetrov90014665m,ccdc150
OG_1553	54	22	23	Deuterostomia	Amical	GALNT7-2,GALNT7-1	GALNT7	EA73052,EA21227	PTHR11675	ENSLOCG00000013565	galnt7
OG_1554	10	6	23	Deuterostomia	Braflo,Vertebrata
OG_1555	6	5	23	Deuterostomia	Echinodermata,Vertebrata
OG_1556	25	22	23	Deuterostomia	Amical	SCOC	SCOC	EA20201	PTHR21614	ENSLOCG00000010495	scoc-like
OG_1557	25	21	23	Deuterostomia	Letrei,Amical	WDR55-2,WDR55-1	WDR55	EA76172,EA74508	PTHR44019	ENSLOCG00000011188	wdr55,LOC100490380-like
OG_1558	29	22	23	Deuterostomia	Amical	CCNH	CCNH	EA60248	PTHR10026	ENSLOCG00000001902	ccnh
OG_1559	62	21	23	Deuterostomia	Ptyfla,Amical	PRICKLE2-1,PRICKLE2-2	PRICKLE1,PRICKLE3,PRICKLE2	EA23990,EA76515	PTHR24211	ENSLOCG00000001460,ENSLOCG00000010297	prickle1,prickle2,prickle3-like
OG_1560	70	21	23	Deuterostomia	Strpur,Amical	ENTPD1,ENTPD3-1,ENTPD3-2	ENTPD3,ENTPD8,ENTPD1,ENTPD2	EA43278,EA72103,EA85415	PTHR11782	ENSLOCG00000001110,ENSLOCG00000000903,ENSLOCG00000001020	entpd8,entpd3,LOC101735145,Xetrov90025814m,entpd2
OG_1561	100	22	23	Deuterostomia	Amical	ADRA2C,ADRA2A	ADRA2B,ADRA2C,ADRA2A	EA71273,EA45481	PTHR24248	ENSLOCG00000010920,ENSLOCG00000015645,ENSLOCG00000018254,ENSLOCG00000018038	LOC100493940,adra2c,adra2b
OG_1562	29	22	23	Deuterostomia	Amical	HS2ST1	AC093155.3,HS2ST1	EA03141	PTHR12129	ENSLOCG00000005135	hs2st1
OG_1563	20	20	23	Deuterostomia	Sackow,Letrei,Amical	C1QTNF12	C1QTNF12	EA76611	PTHR24019	ENSLOCG00000002323	fam132a
OG_1564	5	2	2	Ceph2
OG_1565	59	22	23	Deuterostomia	Amical	SORBS1,SORBS3	SORBS2,SORBS1,SORBS3	EA00667,EA79362	PTHR14167	ENSLOCG00000013818,ENSLOCG00000011554,ENSLOCG00000014940	sorbs2,sorbs1-like
OG_1566	24	21	23	Deuterostomia	Letrei,Amical	Unchar_19008	XBP1	EA72892	PTHR46542	ENSLOCG00000003156	xbp1
OG_1567	25	22	23	Deuterostomia	Amical	Unchar_1594	RPS15A,ARL6IP1,AC138811.2	EA08146,EA06382	PTHR11758	ENSLOCG00000007017	rps15a
OG_1568	56	21	23	Deuterostomia	Letrei,Amical	NCOA2-3,NCOA2-2,NCOA2-1,NCOA1-2,NCOA1-1	NCOA3,NCOA2,NCOA1	EA42644,EA14367,EA11819,EA42952,EA13112	PTHR10684	ENSLOCG00000004079,ENSLOCG00000003989,ENSLOCG00000015891	ncoa3,ncoa2,ncoa1
OG_1569	29	22	23	Deuterostomia	Amical	PRPSAP2	SLC25A17	EA64117	PTHR10210	ENSLOCG00000011492,ENSLOCG00000008103	slc25a17
OG_1570	75	22	23	Deuterostomia	Amical	SLC12A2-1,SLC12A2-2,SLC12A3-2	SLC12A3,SLC12A2,SLC12A1	EA16070,EA30415,EA51249	PTHR11827	ENSLOCG00000008420,ENSLOCG00000000965,ENSLOCG00000013230,ENSLOCG00000007841	slc12a1,slc12a3.2,slc12a2,slc12a3
OG_1571	25	22	23	Deuterostomia	Amical	POLG2	POLG2	EA54866	PTHR10745	ENSLOCG00000013528	polg2-like,LOC100493143
OG_1572	13	2	2	Ceph2
OG_1573	3	3	3	Cephalochordata
OG_1574	11	3	3	Cephalochordata
OG_1575	26	20	23	Deuterostomia	Ptyfla,Letrei,Amical	ASAH1	ASAH1	EA20513	PTHR28583	ENSLOCG00000013874	asah1
OG_1576	11	3	3	Cephalochordata
OG_1577	33	19	23	Deuterostomia	Letrei,Myxines,Amical		NFKB2,NFKB1			ENSLOCG00000012413,ENSLOCG00000012080	nfkb1,nfkb2
OG_1578	48	22	23	Deuterostomia	Amical	GTPBP1,RPL36A	RPL36AL,GTPBP1,RPL36A,RPL36A-HNRNPH2	EA41736,EA35128	PTHR10369,PTHR43721	ENSLOCG00000011287,ENSLOCG00000015330	rpl36a,gtpbp1
OG_1579	24	19	23	Deuterostomia	Letrei,Calmil,Holostei	LENG8	LENG8	EA44218	PTHR12436		Xetrov90027366m,LOC100495696-like,LOC100488131,LOC100498176
OG_1580	26	22	23	Deuterostomia	Amical	SLC25A29	SLC25A29	EA51110	PTHR45624	ENSLOCG00000011616	slc25a29
OG_1581	27	21	23	Deuterostomia	Braflo,Amical	AIDA	AIDA	EA60627	PTHR28654	ENSLOCG00000016416	aida
OG_1582	22	18	23	Deuterostomia	Ptyfla,Calmil,Holostei,Galgal	ZNRD2	ZNRD2	EA20917	PTHR16537		sssca1
OG_1583	8	3	3	Cephalochordata
OG_1584	67	22	23	Deuterostomia	Amical	FGD4,FGD1-3,FGD1-1,FGD1-2,Unchar_11677	FGD2,FGD1,FGD3,FGD4	EA62139,EA72934,EA18415,EA20383,EA45448	PTHR33332,PTHR12673	ENSLOCG00000016610,ENSLOCG00000011545,ENSLOCG00000014094,ENSLOCG00000014698	fgd1-like,fgd3-like,fgd4
OG_1585	21	14	23	Deuterostomia	Strpur,Cyclostomata,Chondrichthyes,Amical		HRH1			ENSLOCG00000013921	LOC100495566
OG_1586	26	20	23	Deuterostomia	Holostei,Orylat	UROC1,Unchar_7267,Unchar_5392	UROC1	EA73591,EA27755,EA21122	,PTHR12216		uroc1
OG_1587	25	21	23	Deuterostomia	Ptyfla,Amical	MED20	MED20	EA22520	PTHR12465	ENSLOCG00000012654	med20
OG_1588	37	22	23	Deuterostomia	Amical	SEPTIN7-1	2007-09-01	EA15642	PTHR18884	ENSLOCG00000006999,ENSLOCG00000003765	sept7-like
OG_1589	25	21	23	Deuterostomia	Letrei,Amical	NELFB	NELFB	EA29056	PTHR13503	ENSLOCG00000001721	nelfb
OG_1590	15	7	23	Deuterostomia	Vertebrata
OG_1591	23	20	23	Deuterostomia	Letrei,Calmil,Amical	PORCN	PORCN	EA20942	PTHR13906	ENSLOCG00000014348	porcn
OG_1592	20	18	23	Deuterostomia	Echinodermata,Braflo,Amical,Latcha	LRRC41	LRRC41	EA31689	PTHR15354	ENSLOCG00000004116	lrrc41
OG_1593	22	20	23	Deuterostomia	Ptyfla,Letrei,Amical	VAC14	VAC14	EA68457	PTHR16023	ENSLOCG00000005906	vac14
OG_1594	26	20	23	Deuterostomia	Letrei,Calmil,Amical	FTSJ3	FTSJ3	EA58580	PTHR10920	ENSLOCG00000008979	ftsj3
OG_1595	41	22	23	Deuterostomia	Amical	PGAP4	TMEM246	EA07049	PTHR31410	ENSLOCG00000017357	tmem246
OG_1596	173	21	23	Deuterostomia	Letrei,Amical	FABP6,FABP1	FABP6,FABP1	EA70825,EA81621	PTHR11955	ENSLOCG00000005668,ENSLOCG00000009437,ENSLOCG00000001202,ENSLOCG00000011257	fabp1,LOC100487630,LOC100145027
OG_1597	7	7	23	Deuterostomia	Vertebrata
OG_1598	21	20	23	Deuterostomia	Petmar,Chipun,Amical	SYT15	SYT15,FO681492.1	EA00549	PTHR10024	ENSLOCG00000012890	LOC100496499
OG_1599	32	21	23	Deuterostomia	Ptyfla,Amical	TMED4	TMED9,TMED4	EA43274	PTHR22811	ENSLOCG00000015187,ENSLOCG00000012165	tmed4,tmed9
OG_1600	24	16	23	Deuterostomia	Acapla,Sackow,Hyperoartia,Holostei	ZC3H10	ZC3H10	EA30349	PTHR12675		zc3h10
OG_1601	44	22	23	Deuterostomia	Amical	PRKAG2-1,PRKAG2-2,PRKAG2-3	PRKAG2,PRKAG1	EA25205,EA29838,EA65430	PTHR13780	ENSLOCG00000012585,ENSLOCG00000007652	prkag1,LOC101734041
OG_1602	25	22	23	Deuterostomia	Amical	USP14-6	USP14	EA84844	PTHR43982	ENSLOCG00000002049	usp14
OG_1603	7	5	23	Deuterostomia	Strpur,Sackow,Vertebrata
OG_1604	25	21	23	Deuterostomia	Amical,Latcha	FARSA	FARSA	EA32217	PTHR11538	ENSLOCG00000008389	farsa
OG_1605	35	22	23	Deuterostomia	Amical	FNIP1	FNIP1,FNIP2	EA78594	PTHR21634	ENSLOCG00000008049,ENSLOCG00000010308	fnip1-like,fnip2-like
OG_1606	23	21	23	Deuterostomia	Letrei,Amical	NAF1	NAF1	EA82908	PTHR31633	ENSLOCG00000007989	naf1
OG_1607	27	21	23	Deuterostomia	Letrei,Amical	XRCC6	XRCC6	EA80695	PTHR12604	ENSLOCG00000011533	xrcc6
OG_1608	41	20	23	Deuterostomia	Echinodermata,Amical	TRAF3IP2,P4HA1-3	TRAF3IP2	EA45104,EA83704	PTHR34257,PTHR10869	ENSLOCG00000016988,ENSLOCG00000010562	traf3ip3,Xetrov90014010m
OG_1609	142	9	23	Deuterostomia	Acapla,Hyperoartia,Chondrichthyes,Holostei,Danrer,Sarcopterygia	Unchar_13355,Unchar_15264		EA51807,EA58096	PTHR47642
OG_1610	24	20	23	Deuterostomia	Ptyfla,Letrei,Amical	METTL14-1,METTL14-2	METTL14	EA06052,EA06365	PTHR13107	ENSLOCG00000003385	mettl14
OG_1611	19	19	23	Deuterostomia	Ptyfla,Letrei,Petmar,Amical	SCO1	SCO1	EA73956	PTHR12151	ENSLOCG00000012104	LOC100494754
OG_1612	25	20	23	Deuterostomia	Letrei,Eptbur,Amical	Unchar_19391	LRRC34	EA74428	PTHR24111	ENSLOCG00000007136	lrrc34
OG_1613	5	3	3	Cephalochordata
OG_1614	12	6	23	Deuterostomia	Ptyfla,Vertebrata
OG_1615	21	3	3	Cephalochordata
OG_1616	14	3	3	Cephalochordata
OG_1617	12	3	3	Cephalochordata
OG_1618	22	21	23	Deuterostomia	Letrei,Amical	DDX31	DDX31	EA84206	PTHR24031	ENSLOCG00000005630	Xetrov90019893m
OG_1619	24	19	23	Deuterostomia	Ptyfla,Leth,Amical	Unchar_19685,RSRC2-2,RSRC2-1	RSRC2	EA75571,EA73965,EA58063	PTHR22426	ENSLOCG00000005444	rsrc2
OG_1620	20	19	23	Deuterostomia	Acapla,Letrei,Holostei	NDUFC2	NDUFC2,NDUFC2-KCTD14	EA19631	PTHR13099		LOC100488920-like
OG_1621	20	20	23	Deuterostomia	Letrei,Amical,Latcha	METAP1	METAP1	EA72930	PTHR43330	ENSLOCG00000012206	metap1
OG_1622	21	20	23	Deuterostomia	Ptyfla,Amical,Latcha	RBM22	RBM22	EA77917	PTHR14089	ENSLOCG00000010989	rbm22
OG_1623	6	3	3	Cephalochordata
OG_1624	26	21	23	Deuterostomia	Amical,Latcha	ACAA2	ACAA2	EA08922	PTHR18919	ENSLOCG00000011285	acaa2
OG_1625	27	22	23	Deuterostomia	Amical	Unchar_16337,Unchar_16108,Unchar_15023	KIAA1143	EA62553,EA61596,EA57085	PTHR31195	ENSLOCG00000002203	kiaa1143
OG_1626	20	3	3	Cephalochordata
OG_1627	19	18	23	Deuterostomia	Petmar,Myxines,Amical,Orylat		CCDC175			ENSLOCG00000009257	ccdc175
OG_1628	31	22	23	Deuterostomia	Amical	WDR44-1,WDR44-2,Unchar_10229	WDR44	EA37606,EA38810,EA39385	,PTHR14221	ENSLOCG00000015409	wdr44
OG_1629	48	22	23	Deuterostomia	Amical	GPR173-3,GPR173-1,GPR173-2	GPR27,GPR85,GPR173	EA36812,EA09216,EA20036	PTHR19268	ENSLOCG00000017907,ENSLOCG00000018245,ENSLOCG00000017977	gpr85,gpr173,LOC100485839
OG_1630	5	5	23	Deuterostomia	Echinodermata,Vertebrata
OG_1631	17	3	3	Cephalochordata
OG_1632	29	22	23	Deuterostomia	Amical	ERCC4	ERCC4	EA47423	PTHR10150	ENSLOCG00000007513	ercc4
OG_1633	23	22	23	Deuterostomia	Amical	MFSD1-1,MFSD1-2	MFSD1	EA36148,EA37332	PTHR23512	ENSLOCG00000003756	mfsd1-like
OG_1634	26	21	23	Deuterostomia	Letrei,Amical	TMTC4	TMTC4	EA51503	PTHR44227	ENSLOCG00000002966	tmtc4
OG_1635	24	21	23	Deuterostomia	Eptbur,Amical	MCM8	MCM8,AL035461.3,CRLS1	EA20138	PTHR11630	ENSLOCG00000016449	mcm8
OG_1636	51	22	23	Deuterostomia	Amical	AKT1-1,AKT1-2	AKT1,AKT3,AKT2	EA12673,EA48885	PTHR24356	ENSLOCG00000015396,ENSLOCG00000012762,ENSLOCG00000014670	akt2,akt1
OG_1637	50	22	23	Deuterostomia	Amical	RGS7-2,RGS7-4,RGS7-1,RGS7-3	RGS6,RGS7	EA36554,EA54015,EA12352,EA48891	PTHR45746	ENSLOCG00000016589,ENSLOCG00000012364	rgs6-like
OG_1638	37	20	23	Deuterostomia	Ptyfla,Brabel,Amical	DHX57-2,MMGT1,Unchar_896	MMGT1,DHX57	EA60457,EA04765,EA03769	PTHR21181,PTHR18934	ENSLOCG00000011507,ENSLOCG00000015774	dhx57,mmgt1
OG_1639	6	4	23	Deuterostomia	Echinodermata,Ptyfla,Vertebrata
OG_1640	24	18	23	Deuterostomia	Letrei,Calmil,Amical,Latcha,Galgal	MEN1	MEN1	EA36369	PTHR12693	ENSLOCG00000002090	men1
OG_1641	5	3	3	Cephalochordata
OG_1642	44	22	23	Deuterostomia	Amical	TSPAN31,TSPAN13-1,TSPAN13-2	TSPAN31,TSPAN13	EA35412,EA18470,EA66634	PTHR19282	ENSLOCG00000011327,ENSLOCG00000003959	tspan13,tspan31
OG_1643	8	7	23	Deuterostomia	Vertebrata
OG_1644	22	18	23	Deuterostomia	Letrei,Amical,Latcha,Mammalia	ACADS-2		EA59515	PTHR48083	ENSLOCG00000010811	MGC147631
OG_1645	40	22	23	Deuterostomia	Amical	AL139300.1	KLC4,KLC2,APOPT1,KLC1,AL139300.1	EA51513	PTHR45783	ENSLOCG00000001503,ENSLOCG00000015877,ENSLOCG00000009937	klc1
OG_1646	24	19	23	Deuterostomia	Letrei,Myxines,Amical		CENPF			ENSLOCG00000016707	cenpf
OG_1647	19	7	23	Deuterostomia	Vertebrata
OG_1648	28	20	23	Deuterostomia	Amical,Euteleostei	CCDC66	CCDC66	EA21113	PTHR22736	ENSLOCG00000013348	ccdc66-like
OG_1649	24	21	23	Deuterostomia	Letrei,Amical	PCIF1	PCIF1	EA67319	PTHR21727	ENSLOCG00000006757	pcif1
OG_1650	6	3	3	Cephalochordata
OG_1651	28	21	23	Deuterostomia	Letrei,Amical	ANKRD17-1	ANKRD17,ANKHD1,ANKHD1-EIF4EBP3	EA72968	PTHR23206	ENSLOCG00000012482	ankhd1,ankrd17
OG_1652	21	21	23	Deuterostomia	Letrei,Amical	SGCB	SGCB	EA18058	PTHR21142	ENSLOCG00000014106	sgcb
OG_1653	41	22	23	Deuterostomia	Amical	KLHL5-1	KLHL4,KLHL1,KLHL5	EA06217	PTHR24412	ENSLOCG00000013889,ENSLOCG00000013045,ENSLOCG00000011264	klhl4,klhl5-like
OG_1654	23	22	23	Deuterostomia	Amical	AGK	AGK	EA39659	PTHR12358	ENSLOCG00000016598	agk
OG_1655	25	19	23	Deuterostomia	Letrei,Myxines,Amical		PDX1			ENSLOCG00000014149,ENSLOCG00000004260	pdx1
OG_1656	22	22	23	Deuterostomia	Amical	FBXO28	FBXO28	EA19907	PTHR13252	ENSLOCG00000016709	fbxo28
OG_1657	24	21	23	Deuterostomia	Amical,Galgal	GULP1	GULP1	EA30033	PTHR11232	ENSLOCG00000006118	Xetrov90023828m
OG_1658	40	22	23	Deuterostomia	Amical	SLC25A12,SLC25A13	SLC25A12,SLC25A13	EA68185,EA66346	PTHR45678,PTHR12294	ENSLOCG00000010992,ENSLOCG00000007673	slc25a13,slc25a12
OG_1659	17	17	23	Deuterostomia	Echinodermata,Letrei,Myxines,Amical		FASTKD3			ENSLOCG00000011153	fastkd3
OG_1660	24	22	23	Deuterostomia	Amical	CBFB-1,CBFB-2	CBFB	EA10597,EA50753	PTHR10276	ENSLOCG00000007913	Xetrov90011369m
OG_1661	10	4	23	Deuterostomia	Echinodermata,Sackow,Vertebrata
OG_1662	25	21	23	Deuterostomia	Letrei,Amical	GALE	GALE	EA15899	PTHR43725	ENSLOCG00000001779	gale
OG_1663	31	21	23	Deuterostomia	Letrei,Amical	Unchar_22280,AMPD2	AMPD2	EA84652,EA83971	PTHR11359	ENSLOCG00000012353	ampd2-like
OG_1664	20	14	23	Deuterostomia	Letrei,Myxines,Chondrichthyes,Actinopterygii		HSD17B11,HSD17B13				hsd17b11,hsd17b13
OG_1665	22	22	23	Deuterostomia	Amical	MPI	MPI	EA42028	PTHR10309	ENSLOCG00000014939	mpi
OG_1666	7	4	23	Deuterostomia	Echinodermata,Ptyfla,Vertebrata
OG_1667	22	22	23	Deuterostomia	Amical	ATP6V1H-2	ATP6V1H	EA81061	PTHR10698	ENSLOCG00000005751	atp6v1h
OG_1668	5	3	3	Cephalochordata
OG_1669	13	13	23	Deuterostomia	Cyclostomata,Amical,Orylat,Amniotes					ENSLOCG00000013771	LOC100487093-like
OG_1670	25	22	23	Deuterostomia	Amical	ETF1-1,ETF1-2	ETF1	EA68921,EA71411	PTHR10113	ENSLOCG00000009715	etf1
OG_1671	29	21	23	Deuterostomia	Ptyfla,Amical	TOMM20	TOMM20	EA48470	PTHR12430	ENSLOCG00000015904	tomm20
OG_1672	253	22	23	Deuterostomia	Amical	TNFAIP6-1,HAPLN3,VCAN-1,BCAN-1,VCAN-2,ACAN,TNFAIP6-2,BCAN-2	HAPLN2,HAPLN4,HAPLN3,TNFAIP6,HAPLN1,ACAN,NCAN,BCAN,VCAN	EA26437,EA66448,EA61372,EA66168,EA70866,EA25914,EA37360,EA70114	PTHR46908,PTHR22804	ENSLOCG00000002695,ENSLOCG00000004701,ENSLOCG00000008116,ENSLOCG00000014221,ENSLOCG00000001981,ENSLOCG00000014218,ENSLOCG00000008101,ENSLOCG00000004727,ENSLOCG00000002002	hapln2,hapln1,acan,hapln3,hapln4,ncan,LOC100486298-like,tnfaip6,vcan
OG_1673	36	19	23	Deuterostomia	Letrei,Myxines,Amical		PLCXD2,PLCXD3			ENSLOCG00000003981,ENSLOCG00000007985	LOC100496710-like,plcxd3
OG_1674	23	21	23	Deuterostomia	Letrei,Amical	RABEPK,Unchar_10302	RABEPK	EA83873,EA39665	,PTHR46647	ENSLOCG00000004994	rabepk-like
OG_1675	38	5	23	Deuterostomia	Strpur,Ptyfla,Vertebrata
OG_1676	19	18	23	Deuterostomia	Ptyfla,Hyperoartia,Amical	COX15	AL133353.2,COX15	EA22306	PTHR23289	ENSLOCG00000012765	LOC100486044
OG_1677	24	21	23	Deuterostomia	Letrei,Amical	DMBX1-2	DMBX1	EA32028	PTHR46639	ENSLOCG00000004020	dmbx1
OG_1678	20	20	23	Deuterostomia	Letrei,Holostei	OVCA2	OVCA2	EA30321	PTHR48070		ovca2
OG_1679	33	21	23	Deuterostomia	Letrei,Amical	CLTB	CLTB,CLTA	EA22636	PTHR10639	ENSLOCG00000011155,ENSLOCG00000011899	cltb,Xetrov90001904m
OG_1680	18	2	2	Ceph2
OG_1681	7	4	23	Deuterostomia	Echinodermata,Sackow,Vertebrata
OG_1682	18	9	23	Deuterostomia	Echinodermata,Letrei,Gnathostomata	Unchar_16902		EA64606	PTHR14139
OG_1683	22	21	23	Deuterostomia	Letrei,Amical	UTP15	UTP15	EA27849	PTHR19924	ENSLOCG00000011049	utp15
OG_1684	19	18	23	Deuterostomia	Letrei,Eptbur,Chipun,Amical,Latcha	Unchar_2457	C12orf45	EA09043	PTHR28674	ENSLOCG00000015052	c12orf45
OG_1685	16	3	3	Cephalochordata
OG_1686	44	16	23	Deuterostomia	Letrei,Amical,Danrer,Latcha,Amniotes	CAMKV-1		EA73866	PTHR24347	ENSLOCG00000004147	LOC100496714
OG_1687	34	20	23	Deuterostomia	Ptyfla,Letrei,Amical	MEOX2-1,MEOX2-2	MEOX2,MEOX1	EA59126,EA67461	PTHR24328	ENSLOCG00000011275,ENSLOCG00000012129	meox2
OG_1688	25	21	23	Deuterostomia	Calmil,Amical	RPL32	RPL32	EA78837	PTHR23413	ENSLOCG00000013512	Xetrov90029781m,LOC100493057
OG_1689	265	22	23	Deuterostomia	Amical	GLRA3,GLRA2-1,GLRA2-2,GLRB-2,GLRB-1	GLRA3,GLRA1,GLRB,GLRA4,GLRA2	EA06033,EA20833,EA33810,EA72996,EA31114	PTHR18945	ENSLOCG00000013603,ENSLOCG00000011646,ENSLOCG00000008187,ENSLOCG00000010066,ENSLOCG00000015333	glra3,glra1-like,glra2-like,glrb
OG_1690	29	22	23	Deuterostomia	Amical	SCGN-2,SCGN-1	SCGN	EA49715,EA46800	PTHR19972	ENSLOCG00000009052	scgn
OG_1691	43	22	23	Deuterostomia	Amical	SORD	SORD	EA30500	PTHR43161	ENSLOCG00000013722	sord
OG_1692	7	6	23	Deuterostomia	Strpur,Vertebrata
OG_1693	24	19	23	Deuterostomia	Ptyfla,Leth,Amical	KHDC4-4	KHDC4	EA65167	PTHR15744	ENSLOCG00000012968,ENSLOCG00000006286	kiaa0907
OG_1694	65	16	23	Deuterostomia	Letrei,Myxines,Amical,Orylat,Mammalia					ENSLOCG00000011881,ENSLOCG00000011886	LOC100487637,Xetrov90013347m
OG_1695	26	22	23	Deuterostomia	Amical	METTL16	METTL16	EA60615	PTHR13393	ENSLOCG00000004429	mettl16
OG_1696	13	12	23	Deuterostomia	Letrei,Myxines,Calmil,Amical,Euteleostei,Latcha,Amniotes					ENSLOCG00000002123	LOC100492437
OG_1697	39	18	23	Deuterostomia	Ptyfla,Letrei,Myxines,Amical		DKK2,DKK4,DKK1			ENSLOCG00000012675,ENSLOCG00000006347,ENSLOCG00000015623	dkk2,dkk1
OG_1698	31	17	19	Chordata	Letrei,Amical	CPLX2	CPLX2,CPLX1	EA71392	PTHR16705	ENSLOCG00000009620,ENSLOCG00000011618	cplx2,cplx1
OG_1699	20	19	23	Deuterostomia	Letrei,Petmar,Amical,Latcha	POMGNT1	POMGNT1	EA29589	PTHR46396	ENSLOCG00000005707	pomgnt1
OG_1700	45	21	23	Deuterostomia	Ptyfla,Amical	KCNK1-1,KCNK1-2	KCNK7,KCNK6,KCNK1	EA38796,EA47364	PTHR11003	ENSLOCG00000016222,ENSLOCG00000002634,ENSLOCG00000014534	kcnk7,kcnk1,kcnk6
OG_1701	23	21	23	Deuterostomia	Amical,Galgal	INPP1	INPP1	EA64601	PTHR43028	ENSLOCG00000004294	inpp1
OG_1702	22	20	23	Deuterostomia	Brabel,Letrei,Amical	RALGAPB	RALGAPB	EA47855	PTHR21344	ENSLOCG00000000654	ralgapb-like
OG_1703	28	22	23	Deuterostomia	Amical	WDR19	WDR19	EA33669	PTHR14920	ENSLOCG00000013035	Xetrov90000579m,wdr19
OG_1704	26	21	23	Deuterostomia	Acapla,Amical	SETD4	SETD4	EA06778	PTHR13271	ENSLOCG00000006764	setd4
OG_1705	11	8	23	Deuterostomia	Braflo,Letrei,Myxines,Gnathostomata
OG_1706	23	7	23	Deuterostomia	Vertebrata
OG_1707	10	5	23	Deuterostomia	Echinodermata,Vertebrata
OG_1708	26	21	23	Deuterostomia	Letrei,Amical	LRRC58	LRRC58	EA55605	PTHR45752	ENSLOCG00000007004	Xetrov90028356m
OG_1709	20	9	23	Deuterostomia	Letrei,Petmar,Parata,Gnathostomata
OG_1710	23	21	23	Deuterostomia	Letrei,Amical	ATXN3	ATXN3,ATXN3L	EA53113	PTHR14159	ENSLOCG00000012965	atxn3
OG_1711	23	21	23	Deuterostomia	Ptyfla,Amical	ZNF277	ZNF277	EA11657	PTHR13267	ENSLOCG00000015928	znf277
OG_1712	20	20	23	Deuterostomia	Braflo,Letrei,Amical	PGPEP1	PGPEP1	EA15505	PTHR23402	ENSLOCG00000002042	pgpep1
OG_1713	31	22	23	Deuterostomia	Amical	GEMIN5	GEMIN5	EA81492	PTHR46362	ENSLOCG00000012402	gemin5-like
OG_1714	23	21	23	Deuterostomia	Ptyfla,Amical	UTP11	UTP11	EA52507	PTHR12838	ENSLOCG00000005795	utp11l
OG_1715	40	22	23	Deuterostomia	Amical	BMI1	PCGF2,BMI1,COMMD3,COMMD3-BMI1	EA26508	PTHR10825	ENSLOCG00000013689,ENSLOCG00000011803	pcgf2,bmi1
OG_1716	11	3	3	Cephalochordata
OG_1717	30	20	23	Deuterostomia	Myxines,Amical		CYP4V2			ENSLOCG00000013836	cyp4v2-like.2,cyp4v2-like.1
OG_1718	26	22	23	Deuterostomia	Amical	EIF2D	EIF2D	EA73981	PTHR12217	ENSLOCG00000012230	eif2d
OG_1719	11	9	23	Deuterostomia	Hyperoartia,Gnathostomata	Unchar_4858		EA18910	PTHR24134
OG_1720	15	11	23	Deuterostomia	Letrei,Myxines,Calmil,Amical,Euteleostei,Sarcopterygia					ENSLOCG00000015966
OG_1721	25	21	23	Deuterostomia	Letrei,Amical	EEF1E1	EEF1E1-BLOC1S5,EEF1E1	EA59104	PTHR44490	ENSLOCG00000013217	eef1e1
OG_1722	25	22	23	Deuterostomia	Amical	ALDH6A1	ALDH6A1	EA19902	PTHR43866	ENSLOCG00000010934	aldh6a1
OG_1723	19	16	23	Deuterostomia	Cyclostomata,Amical,Danrer		CCDC148			ENSLOCG00000005892	ccdc148-like
OG_1724	30	20	23	Deuterostomia	Myxines,Amical		CYB5R1,CYB5R3			ENSLOCG00000010168,ENSLOCG00000015246	LOC100488016,cyb5r3
OG_1725	35	22	23	Deuterostomia	Amical	BMPR2-2,BMPR2-4,BMPR2-3,BMPR2-1,BMPR2-5	BMPR2	EA28209,EA65576,EA65446,EA18303,EA66944	PTHR23255	ENSLOCG00000010166	bmpr2
OG_1726	7	3	3	Cephalochordata
OG_1727	19	19	23	Deuterostomia	Ptyfla,Braflo,Letrei,Amical	TMEM129	TMEM129	EA56523	PTHR31322	ENSLOCG00000011038	tmem129
OG_1728	23	19	23	Deuterostomia	Myxines,Amical,Danrer		SLC39A3,AC006538.3			ENSLOCG00000000362	slc39a3
OG_1729	89	22	23	Deuterostomia	Amical	ALK-3,ALK-2,ALK-1	LTK,ALK	EA49277,EA47990,EA47119	PTHR24416	ENSLOCG00000014716,ENSLOCG00000016799	alk-like.1,alk-like.2
OG_1730	25	21	23	Deuterostomia	Letrei,Amical	FUT11-2,FUT11-1	FUT11	EA39480,EA16963	PTHR11929	ENSLOCG00000000619	fut11
OG_1731	16	3	3	Cephalochordata
OG_1732	28	19	23	Deuterostomia	Strpur,Ptyfla,Letrei,Amical	WASHC5-2,WASHC5-1,WASHC5-3	WASHC5	EA01534,EA00739,EA02648	PTHR15691	ENSLOCG00000010046	kiaa0196
OG_1733	23	21	23	Deuterostomia	Amical,Xentro	PTPMT1	PTPMT1	EA05636	PTHR46712	ENSLOCG00000005999
OG_1734	8	8	23	Deuterostomia	Ptyfla,Cyclostomata,Chondrichthyes,Amical,Danrer,Sarcopterygia					ENSLOCG00000012571
OG_1735	18	18	23	Deuterostomia	Leth,Eptbur,Chipun,Amical	ZFP64	ZFP64	EA48127	PTHR23226	ENSLOCG00000002444	zfp64
OG_1736	20	20	23	Deuterostomia	Ptyfla,Letrei,Amical	SRPRB	SRPRB	EA39506	PTHR11485	ENSLOCG00000009740	tf
OG_1737	21	21	23	Deuterostomia	Calmil,Amical	HSPB11	HSPB11	EA31897	PTHR33906	ENSLOCG00000011348	hspb11
OG_1738	26	21	23	Deuterostomia	Letrei,Amical	Unchar_5398	COX16,SYNJ2BP-COX16,SYNJ2BP	EA21141	PTHR17130	ENSLOCG00000014052	Xetrov90021648m
OG_1739	89	8	23	Deuterostomia	Letrei,Petmar,Myxines,Gnathostomata
OG_1740	19	18	23	Deuterostomia	Acapla,Ptyfla,Leth,Amical	SMIM8	SMIM8	EA82705	PTHR14274	ENSLOCG00000016923	smim8
OG_1741	24	21	23	Deuterostomia	Amical,Galgal	PI4K2A-2	NAGK	EA71418	PTHR12865	ENSLOCG00000001362	LOC100485993
OG_1742	23	22	23	Deuterostomia	Amical	RPL11	RPL11	EA85511	PTHR11994	ENSLOCG00000000953	rpl11
OG_1743	25	21	23	Deuterostomia	Letrei,Amical	AREL1	AREL1	EA35700	PTHR11254	ENSLOCG00000010734	arel1
OG_1744	20	20	23	Deuterostomia	Ptyfla,Holostei	C12orf57	C12orf57	EA79220	PTHR13463		c12orf57
OG_1745	142	22	23	Deuterostomia	Amical	SCN2A-2,SCN4A-1,SCN1A-1,SCN1A-2,SCN2A-3,SCN4A-2,SCN2A-1	SCN5A,SCN8A,SCN9A,SCN3A,SCN10A,SCN1A,SCN2A,SCN4A,SCN11A	EA38783,EA36641,EA18604,EA27904,EA61052,EA64343,EA25141	PTHR10037,PTHR45628	ENSLOCG00000009914,ENSLOCG00000013195,ENSLOCG00000006769,ENSLOCG00000008347	Xetrov90024852m,LOC101734293,LOC101731347,LOC101732351,scn2a,LOC101732179
OG_1746	52	21	23	Deuterostomia	Letrei,Amical	KCNK9-4,KCNK9-1,KCNK9-2,KCNK9-3	KCNK15,KCNK9,KCNK3	EA61324,EA02999,EA03354,EA15536	PTHR11003	ENSLOCG00000003851,ENSLOCG00000003854,ENSLOCG00000016383	kcnk9,LOC100492337-like
OG_1747	41	21	23	Deuterostomia	Ptyfla,Amical	TMEM189-UBE2V1	UBE2V2,TMEM189-UBE2V1,UBE2V1,TMEM189	EA48837	PTHR24068	ENSLOCG00000006012,ENSLOCG00000002269	ube2v1,ube2v2
OG_1748	35	22	23	Deuterostomia	Amical	CIT	CIT	EA07099	PTHR22988	ENSLOCG00000001564	cit
OG_1749	6	2	3	Cephalochordata	Braflo
OG_1750	24	21	23	Deuterostomia	Ptyfla,Amical	BRD8-1	BRD8	EA41193	PTHR15398	ENSLOCG00000009616	Xetrov90007767m
OG_1751	22	19	23	Deuterostomia	Myxines,Amical,Xentro		KIAA1147			ENSLOCG00000016597
OG_1752	21	21	23	Deuterostomia	Letrei,Amical	SNX16-1	SNX16	EA54755	PTHR22999	ENSLOCG00000010309	Xetrov90016963m
OG_1753	9	4	23	Deuterostomia	Strpur,Hemichordata,Vertebrata
OG_1754	140	22	23	Deuterostomia	Amical	ABL1-1,ABL1-2	ABL2,ABL1	EA44211,EA77446	PTHR24418	ENSLOCG00000009782,ENSLOCG00000005460	abl1-like,abl2,ptk6
OG_1755	21	18	23	Deuterostomia	Braflo,Letrei,Calmil,Holostei	NEDD8	NEDD8	EA65141	PTHR10666		nedd8
OG_1756	26	22	23	Deuterostomia	Amical	LSM12,Unchar_8560	LSM12	EA33143,EA32671	PTHR13542	ENSLOCG00000013079	lsm12
OG_1757	22	21	23	Deuterostomia	Braflo,Amical	DPH5	DPH5	EA34800	PTHR10882	ENSLOCG00000000186	dph5
OG_1758	23	21	23	Deuterostomia	Letrei,Amical	UCHL5	UCHL5	EA16314	PTHR10589	ENSLOCG00000007370	uchl5
OG_1759	52	21	23	Deuterostomia	Letrei,Amical	SPTLC2-1,SPTLC2-2	SPTLC3,SPTLC2	EA54032,EA54060	PTHR13693	ENSLOCG00000015971,ENSLOCG00000008789	sptlc3-like,sptlc2
OG_1760	5	5	23	Deuterostomia	Acapla,Brabel,Braflo,Hyperoartia,Parata,Gnathostomata
OG_1761	20	18	23	Deuterostomia	Hemichordata,Letrei,Amical,Xentro	USH1C	USH1C	EA82148	PTHR23116	ENSLOCG00000002073
OG_1762	22	21	23	Deuterostomia	Chipun,Amical	TBC1D23	MRPL18	EA63005	PTHR10125	ENSLOCG00000008109	mrpl18
OG_1763	10	7	23	Deuterostomia	Sackow,Cyclostomata,Chondrichthyes,Actinopterygii,Tetrapoda
OG_1764	46	22	23	Deuterostomia	Amical	ACVR2B,ACVR2A-2	ACVR2A,ACVR2B	EA24942,EA26312	PTHR23255	ENSLOCG00000001336,ENSLOCG00000009939	acvr2b,acvr2a
OG_1765	32	19	23	Deuterostomia	Ptyfla,Leth,Amical	AF241726.2	TSPAN6,AF241726.2,TSPAN7	EA75857	PTHR19282	ENSLOCG00000015294,ENSLOCG00000007939	tspan6,tspan7
OG_1766	34	22	23	Deuterostomia	Amical	PRPSAP2	PRPSAP1,PRPSAP2	EA64117	PTHR10210	ENSLOCG00000005788,ENSLOCG00000013449	prpsap1,prpsap2
OG_1767	22	20	23	Deuterostomia	Acapla,Letrei,Amical	GPR161-3,Unchar_13889	GPR161	EA80174,EA53500	PTHR22752	ENSLOCG00000008616	gpr161
OG_1768	45	19	23	Deuterostomia	Echinodermata,Sackow,Amical	ADAM11,ADAM22	ADAM22,ADAM11,ADAM23	EA62727,EA65506	PTHR11905	ENSLOCG00000010320,ENSLOCG00000011485,ENSLOCG00000010807	adam11,Xetrov90015733m,adam23
OG_1769	21	18	23	Deuterostomia	Strpur,Ptyfla,Brabel,Letrei,Amical	SUMO1	SUMO1,-	EA60562	PTHR10562	ENSLOCG00000010236	sumo1
OG_1770	3	3	3	Cephalochordata
OG_1771	22	20	23	Deuterostomia	Letjap,Chipun,Amical	DDX23	DDX23	EA28075	PTHR47958	ENSLOCG00000007385	ddx23
OG_1772	18	17	23	Deuterostomia	Leth,Myxines,Amical,Latcha		SLC38A11			ENSLOCG00000008368	slc38a11
OG_1773	23	20	23	Deuterostomia	Letrei,Eptbur,Amical	METTL2A	METTL2B,METTL2A	EA62009	PTHR22809	ENSLOCG00000011314	mettl2b
OG_1774	25	22	23	Deuterostomia	Amical	PREPL	PREPL	EA55149	PTHR11757	ENSLOCG00000016376	prepl
OG_1775	23	22	23	Deuterostomia	Amical	BLOC1S1	AC009779.3,BLOC1S1	EA26201	PTHR13073	ENSLOCG00000004941	bloc1s1
OG_1776	25	21	23	Deuterostomia	Letrei,Amical	AARSD1	AARSD1,PTGES3L-AARSD1,PTGES3L	EA60081	PTHR43462	ENSLOCG00000012212	aarsd1
OG_1777	24	22	23	Deuterostomia	Amical	CARS1	CARS	EA02142	PTHR10890	ENSLOCG00000001712	cars
OG_1778	22	20	23	Deuterostomia	Letrei,Calmil,Amical	GTF2B	GTF2B	EA45090	PTHR11618	ENSLOCG00000005057	gtf2b
OG_1779	20	19	23	Deuterostomia	Braflo,Chipun,Amical,Galgal	LSM2	LSM2	EA84162	PTHR13829	ENSLOCG00000005228	lsm2
OG_1780	20	17	23	Deuterostomia	Petmar,Myxines,Amical,Xentro,Galgal		CCDC74A,CCDC74B			ENSLOCG00000006453
OG_1781	29	21	23	Deuterostomia	Letrei,Amical	CSNK1A1-1,CSNK1A1-2	CSNK1A1,CSNK1A1L	EA22351,EA70408	PTHR11909	ENSLOCG00000012101	csnk1a1
OG_1782	7	5	23	Deuterostomia	Acapla,Ptyfla,Vertebrata
OG_1783	49	21	23	Deuterostomia	Letrei,Amical	PAK5-3,PAK5-1,PAK5-2	PAK5,PAK4,PAK6	EA35925,EA10254,EA10707	PTHR45832,PTHR48015	ENSLOCG00000012854,ENSLOCG00000014365,ENSLOCG00000016429	pak7,pak4,pak6
OG_1784	25	20	23	Deuterostomia	Letrei,Amical,Galgal	ZFPL1	ZFPL1	EA18829	PTHR12981	ENSLOCG00000002285	zfpl1
OG_1785	20	20	23	Deuterostomia	Ptyfla,Amical,Homsap	Unchar_17621		EA67337	PTHR16771	ENSLOCG00000011004	shfm1
OG_1786	18	16	23	Deuterostomia	Letrei,Amical,Euteleostei,Amniotes	ZDHHC17-2		EA64462	PTHR24161	ENSLOCG00000012739	LOC100498452
OG_1787	33	21	23	Deuterostomia	Letrei,Amical	GNB1-2	GNB2,GNB4	EA77936	PTHR19850	ENSLOCG00000001216,ENSLOCG00000013499	gnb4
OG_1788	60	21	23	Deuterostomia	Letrei,Amical	RELN	RELN	EA11938	PTHR11841	ENSLOCG00000015474	reln
OG_1789	65	22	23	Deuterostomia	Amical	DLC1-3,DLC1-2,DLC1-1	STARD8,STARD13,DLC1	EA78745,EA18305,EA18025	PTHR12659	ENSLOCG00000013982,ENSLOCG00000012379,ENSLOCG00000008293,ENSLOCG00000014688,ENSLOCG00000013979	LOC100490096,stard8-like,dlc1,stard13
OG_1790	7	6	23	Deuterostomia	Ptyfla,Vertebrata
OG_1791	10	9	23	Deuterostomia	Strpur,Hemichordata,Brabel,Braflo,Cyclostomata,Chondrichthyes,Amical,Xentro		RAPGEF3			ENSLOCG00000005254
OG_1792	26	22	23	Deuterostomia	Amical	CTSB	CTSB	EA79994	PTHR12411	ENSLOCG00000000768	ctsb
OG_1793	31	3	3	Cephalochordata
OG_1794	16	3	3	Cephalochordata
OG_1795	21	20	23	Deuterostomia	Ptyfla,Letrei,Amical	RP2	RP2	EA32026	PTHR15440	ENSLOCG00000008112	rp2
OG_1796	11	3	3	Cephalochordata
OG_1797	20	20	23	Deuterostomia	Ptyfla,Letrei,Amical	DTWD2	DTWD2	EA29377	PTHR21392	ENSLOCG00000008859	dtwd2
OG_1798	20	18	23	Deuterostomia	Letrei,Myxines,Amical,Homsap					ENSLOCG00000008337	uox
OG_1799	26	22	23	Deuterostomia	Amical	UTP6	UTP6	EA54830	PTHR23271	ENSLOCG00000013797	utp6
OG_1800	88	7	23	Deuterostomia	Echinodermata,Ptyfla,Cyclostomata,Chondrichthyes,Holostei,Latcha,Amniotes						Xetrov90029321m
OG_1801	50	21	23	Deuterostomia	Ptyfla,Amical	UBE2E2,UBE2E1,UBE2E3	UBE2E2,UBE2E1,UBE2E3	EA25988,EA19370,EA38487	,PTHR24068	ENSLOCG00000006775,ENSLOCG00000006490,ENSLOCG00000006730	ube2e2-like.1,ube2e3
OG_1802	23	21	23	Deuterostomia	Letrei,Amical	NME5	NME5	EA85592	PTHR46161	ENSLOCG00000009764	nme5
OG_1803	26	22	23	Deuterostomia	Amical	DDX1	DDX1	EA40353	PTHR47958	ENSLOCG00000016473	Xetrov90029710m,LOC101735129,LOC101734279
OG_1804	20	19	23	Deuterostomia	Myxines,Amical,Orylat		TTC12			ENSLOCG00000004328	Xetrov90018561m
OG_1805	53	22	23	Deuterostomia	Amical	MAP4K3-2,MAP4K5-1,MAP4K3-1,MAP4K5-2,Unchar_22349,Unchar_12674	MAP4K5,MAP4K3	EA58767,EA20596,EA50012,EA46921,EA84913,EA49329	,PTHR43671,PTHR48012	ENSLOCG00000015753,ENSLOCG00000011867	map4k3,map4k5
OG_1806	8	3	3	Cephalochordata
OG_1807	32	21	23	Deuterostomia	Letrei,Amical	RAB22A	RAB22A,RAB31	EA50904	PTHR24073	ENSLOCG00000002436,ENSLOCG00000007029	rab31
OG_1808	3	3	3	Cephalochordata
OG_1809	21	21	23	Deuterostomia	Petmar,Amical	MRPL44	MRPL44	EA35973	PTHR11207	ENSLOCG00000009636	mrpl44
OG_1810	12	3	3	Cephalochordata
OG_1811	31	20	23	Deuterostomia	Ptyfla,Letrei,Amical	GABPB2,Unchar_18768	GABPB1,GABPB2	EA71569,EA71991	PTHR24193	ENSLOCG00000013022,ENSLOCG00000007719	gabpb1,gabpb2
OG_1812	8	7	23	Deuterostomia	Vertebrata
OG_1813	8	2	2	Ceph2
OG_1814	18	17	23	Deuterostomia	Amical,Euteleostei,Latcha,Mammalia	Unchar_10690		EA41273	PTHR47249	ENSLOCG00000016206	LOC100496743
OG_1815	29	21	23	Deuterostomia	Letrei,Amical	PREP	PREP	EA05948	PTHR42881	ENSLOCG00000016532,ENSLOCG00000004946	prep
OG_1816	22	21	23	Deuterostomia	Letrei,Amical	OTUD3	OTUD3	EA59155	PTHR12419	ENSLOCG00000007718	otud3
OG_1817	21	18	23	Deuterostomia	Leth,Myxines,Amical		DLG5			ENSLOCG00000004786	dlg5
OG_1818	24	19	23	Deuterostomia	Letrei,Calmil,Amical,Galgal	PABPN1	BCL2L2-PABPN1,PABPN1,BCL2L2	EA14075	PTHR23236	ENSLOCG00000000796	pabpn1
OG_1819	23	20	23	Deuterostomia	Leth,Amical	MRPS6	MRPS6	EA57009	PTHR21011	ENSLOCG00000018238	mrps6
OG_1820	6	6	23	Deuterostomia	Ptyfla,Vertebrata
OG_1821	18	16	23	Deuterostomia	Letrei,Calmil,Holostei,Orylat,Xentro,Galgal	NFATC2IP	NFATC2IP	EA57462	PTHR47187
OG_1822	24	21	23	Deuterostomia	Letrei,Amical	GBA2	GBA2	EA16680	PTHR12654	ENSLOCG00000009428	LOC101732438
OG_1823	24	21	23	Deuterostomia	Letrei,Amical	CAND1-1,CAND1-2	CAND1	EA21723,EA22362	PTHR12696	ENSLOCG00000016171	cand1
OG_1824	19	17	23	Deuterostomia	Ptyfla,Brabel,Braflo,Letrei,Holostei	TEN1	TEN1,TEN1-CDK3	EA33168	PTHR33905		ten1-like
OG_1825	228	20	23	Deuterostomia	Myxines,Amical		UGT2B7,UGT2B11,UGT2B10,UGT2B15,UGT2B17,UGT2B4,UGT2A3,UGT2B28,UGT1A5,UGT1A8,UGT1A7,UGT1A9,UGT1A10,UGT1A6,UGT1A4,UGT1A3,UGT1A1,UGT2A1,UGT2A2			ENSLOCG00000017952,ENSLOCG00000003076,ENSLOCG00000017962,ENSLOCG00000018102,ENSLOCG00000010558	Xetrov90001733m,LOC101734175,LOC101734108,LOC100489505-like,Xetrov90024116m,LOC101731695,LOC101734295,Xetrov90024081m
OG_1826	23	20	23	Deuterostomia	Letrei,Chipun,Amical	RAPSN	RAPSN	EA04605	PTHR46574	ENSLOCG00000005948	rapsn
OG_1827	21	21	23	Deuterostomia	Amical,Xentro	TSEN2	TSEN2	EA77402	PTHR21227	ENSLOCG00000013958
OG_1828	258	21	23	Deuterostomia	Sackow,Amical	Unchar_21913,ZP4,ZP2-2,ZP2-1,UMOD,Unchar_20281	ZP1,GP2,ZP4,UMODL1,ZP2	EA83129,EA82959,EA75061,EA12775,EA54239,EA77749	PTHR14002,PTHR47130,PTHR23343	ENSLOCG00000013944,ENSLOCG00000006149,ENSLOCG00000011970,ENSLOCG00000012957,ENSLOCG00000012110,ENSLOCG00000014391,ENSLOCG00000001456,ENSLOCG00000001472,ENSLOCG00000014455,ENSLOCG00000011456,ENSLOCG00000000726,ENSLOCG00000013002,ENSLOCG00000013935,ENSLOCG00000005563,ENSLOCG00000013947,ENSLOCG00000003673,ENSLOCG00000017184,ENSLOCG00000013953,ENSLOCG00000017190,ENSLOCG00000008044,ENSLOCG00000008055	zp4.2,LOC100494768,zpax,zp4,zpy1,LOC100487490,zp2,zpd,LOC100491587
OG_1829	22	22	23	Deuterostomia	Amical	LRRC59	LRRC59	EA64685	PTHR45752	ENSLOCG00000011171	lrrc59
OG_1830	28	22	23	Deuterostomia	Amical	GPR89B	GPR89A,GPR89B	EA11659	PTHR15948	ENSLOCG00000008847	gpr89b
OG_1831	38	19	23	Deuterostomia	Ptyfla,Leth,Amical	KCTD2-1	KCTD5,KCTD2,KCTD17	EA36985	PTHR14958	ENSLOCG00000003769,ENSLOCG00000010755	kctd2-like,kctd5
OG_1832	279	22	23	Deuterostomia	Amical	SVEP1-1,SVEP1-2	SVEP1	EA36441,EA36970	PTHR19325	ENSLOCG00000013366	svep1
OG_1833	17	17	23	Deuterostomia	Letrei,Myxines,Amical,Orylat,Xentro		CCDC153			ENSLOCG00000003312
OG_1834	24	21	23	Deuterostomia	Letrei,Amical	UBFD1	UBFD1	EA40474	PTHR16470	ENSLOCG00000004087	ubfd1
OG_1835	30	22	23	Deuterostomia	Amical	ARL6IP1-1,ARL6IP1-2	ARL6IP1,AC138811.2	EA45069,EA67584	PTHR20952	ENSLOCG00000007049	arl6ip1
OG_1836	21	20	23	Deuterostomia	Leth,Amical	ALG2-2	ALG2	EA65938	PTHR45918	ENSLOCG00000005323	alg2
OG_1837	21	21	23	Deuterostomia	Letrei,Amical	LRGUK	LRGUK	EA75929	PTHR23117	ENSLOCG00000015628	lrguk
OG_1838	9	7	23	Deuterostomia	Vertebrata
OG_1839	23	20	23	Deuterostomia	Brabel,Letrei,Amical	NARS1	NARS	EA64654	PTHR22594	ENSLOCG00000003598	nars
OG_1840	21	18	23	Deuterostomia	Leth,Calmil,Holostei	MVP	MVP	EA70694	PTHR14165		Xetrov90028946m,mvp
OG_1841	38	22	23	Deuterostomia	Amical	ABAT	ABAT	EA67373	PTHR43206	ENSLOCG00000006598	abat
OG_1842	28	22	23	Deuterostomia	Amical	RINT1-2,RINT1-3,RINT1-1,Unchar_13236	RINT1	EA11548,EA12523,EA09647,EA51533	,PTHR13520	ENSLOCG00000015491	rint1
OG_1843	19	19	23	Deuterostomia	Ptyfla,Letrei,Calmil,Amical	NPHP1	NPHP1	EA20142	PTHR15176	ENSLOCG00000015611	nphp1
OG_1844	21	20	23	Deuterostomia	Ptyfla,Brabel,Amical	Unchar_12267	TMEM251,AL110118.2	EA47735	PTHR31925	ENSLOCG00000017714	tmem251
OG_1845	19	16	23	Deuterostomia	Echinodermata,Hyperoartia,Amical,Latcha	FBXW8	FBXW8	EA80402	PTHR19855	ENSLOCG00000003552	fbxw8
OG_1846	96	22	23	Deuterostomia	Amical	GNAI1-2,GNAI1-1,GNAI1-3,GNAI2,GNAT1,GNAT2	GNAI2,GNAI1,GNAT3,GNAI3,GNAT2,GNAT1	EA23118,EA11070,EA72826,EA76206,EA10861,EA12051	PTHR10218	ENSLOCG00000010798,ENSLOCG00000016016,ENSLOCG00000012341,ENSLOCG00000010938,ENSLOCG00000012347	gnai1,gnai2,gnai3,LOC100216126,gnat1
OG_1847	25	19	23	Deuterostomia	Letrei,Calmil,Amical,Galgal	FAM50A	FAM50A,FAM50B	EA37787	PTHR12722	ENSLOCG00000014548	fam50a
OG_1848	25	21	23	Deuterostomia	Amical,Galgal	DPP3	DPP3	EA51313	PTHR23422	ENSLOCG00000001626	dpp3
OG_1849	59	22	23	Deuterostomia	Amical	HS6ST1,HS6ST3	HS6ST2,HS6ST1,HS6ST3	EA82228,EA50532	PTHR12812	ENSLOCG00000006754,ENSLOCG00000005220	hs6st1,Xetrov90020636m,hs6st2,hs6st3-like,Xetrov90006027m
OG_1850	36	21	23	Deuterostomia	Letrei,Amical	UNC79-1	NPC2	EA10303	PTHR21696	ENSLOCG00000010850	npc2
OG_1851	81	21	23	Deuterostomia	Letjap,Amical	SAMD9L-1,Unchar_11879,SAMD9-2,SAMD9-1,SAMD9L-2	SAMD9,SAMD9L	EA41274,EA46359,EA85747,EA82902,EA83880	PTHR16155	ENSLOCG00000012985,ENSLOCG00000015533,ENSLOCG00000017984,ENSLOCG00000013721,ENSLOCG00000017764	samd9l-like.1,samd9l-like.2,LOC100491171
OG_1852	45	17	19	Chordata	Letrei,Amical	METTL21C	METTL21C	EA15703	PTHR14614	ENSLOCG00000010045,ENSLOCG00000010052	mettl21c-like,LOC100485374-like
OG_1853	36	20	23	Deuterostomia	Letrei,Petmar,Amical	ELMOD1-2,ELMOD1-1	ELMOD1,ELMOD2	EA77113,EA77041	PTHR12771	ENSLOCG00000006784,ENSLOCG00000009137	elmod2,elmod1
OG_1854	23	19	23	Deuterostomia	Echinodermata,Letrei,Amical	ALKBH8	ALKBH8	EA20991	PTHR13069	ENSLOCG00000006833	alkbh8
OG_1855	31	6	23	Deuterostomia	Strpur,Vertebrata
OG_1856	31	22	23	Deuterostomia	Amical	UHRF1-1	UHRF2,UHRF1	EA33231	PTHR14140	ENSLOCG00000010051,ENSLOCG00000000097	LOC100124801
OG_1857	24	20	23	Deuterostomia	Braflo,Letrei,Amical	PPIE	PPIE	EA60575	PTHR11071	ENSLOCG00000001906	ppie-like
OG_1858	33	22	23	Deuterostomia	Amical	UTP20-1,UTP20-3,UTP20-5,UTP20-4,UTP20-2	UTP20	EA31038,EA33700,EA35348,EA34242,EA31579	PTHR17695	ENSLOCG00000015197	utp20
OG_1859	86	18	23	Deuterostomia	Strpur,Myxines,Calmil,Amical		MFRP			ENSLOCG00000006477	mfrp,Xetrov90018836m,Xetrov90010263m
OG_1860	164	7	23	Deuterostomia	Vertebrata
OG_1861	151	19	23	Deuterostomia	Sackow,Letrei,Petmar,Amical	CES1	CES4A,CES2,CES1,CES5A,CES3	EA34509	PTHR11559	ENSLOCG00000002519	LOC100494149,ces3,LOC100493652-like,ces2,LOC100493819-like,LOC100493994-like
OG_1862	21	17	19	Chordata	Letrei,Amical	TSPAN12	TSPAN12	EA11833	PTHR19282	ENSLOCG00000015791	tspan12-like
OG_1863	21	20	23	Deuterostomia	Letrei,Amical,Danrer	FBXO42	FBXO42	EA59217	PTHR46432	ENSLOCG00000007861	fbxo42
OG_1864	25	18	23	Deuterostomia	Letrei,Myxines,Amical,Orylat		TTLL10			ENSLOCG00000000400,ENSLOCG00000007378	LOC101733827
OG_1865	33	21	23	Deuterostomia	Letrei,Amical	APPL1-2,APPL1-1	APPL1,APPL2	EA75170,EA72977	PTHR46415	ENSLOCG00000015456,ENSLOCG00000013306	appl2,appl1
OG_1866	22	22	23	Deuterostomia	Amical	LARS2-1	LARS2	EA16095	PTHR43740	ENSLOCG00000002048	lars2-like
OG_1867	141	20	23	Deuterostomia	Strpur,Letrei,Amical	CHIA,CHI3L2-1,CHIT1,Unchar_21283,Unchar_21133,Unchar_20991,Unchar_21127,Unchar_21502	CHI3L1,CHI3L2,OVGP1,CHIA,CHIT1	EA02859,EA03462,EA00512,EA81135,EA80685,EA80233,EA80666,EA81844	PTHR23301,PTHR11177	ENSLOCG00000010826,ENSLOCG00000011946,ENSLOCG00000011937,ENSLOCG00000012120,ENSLOCG00000011788	chit1,chia,LOC548945
OG_1868	21	3	3	Cephalochordata
OG_1869	23	21	23	Deuterostomia	Braflo,Amical	TIMM23	TIMM23	EA00900	PTHR15371	ENSLOCG00000012900	timm23
OG_1870	18	7	23	Deuterostomia	Vertebrata
OG_1871	28	19	23	Deuterostomia	Ptyfla,Letrei,Parata,Amical		OSCP1			ENSLOCG00000003127	oscp1
OG_1872	25	19	23	Deuterostomia	Ptyfla,Letrei,Amical,Latcha	GNB5-2,GNB5-1	GNB5	EA77546,EA74834	PTHR19850	ENSLOCG00000013355	gnb5
OG_1873	20	17	23	Deuterostomia	Ptyfla,Leth,Myxines,Amical		LRRC28			ENSLOCG00000014419	lrrc28,LOC101733155
OG_1874	17	16	23	Deuterostomia	Myxines,Amical,Orylat,Amniotes					ENSLOCG00000013939	LOC100486333-like
OG_1875	15	15	23	Deuterostomia	Ptyfla,Brabel,Letrei,Petmar,Myxines,Amical,Latcha		ZDHHC21			ENSLOCG00000011340	zdhhc21
OG_1876	17	3	3	Cephalochordata
OG_1877	17	17	23	Deuterostomia	Braflo,Letrei,Myxines,Holostei		ASB8				LOC100486931
OG_1878	36	12	23	Deuterostomia	Letrei,Myxines,Actinopterygii,Latcha,Xentro,Mammalia
OG_1879	26	20	23	Deuterostomia	Chondrichthyes,Amical	POLR2A	POLR2A	EA74017	PTHR19376	ENSLOCG00000013863	polr2a
OG_1880	6	4	23	Deuterostomia	Echinodermata,Ptyfla,Vertebrata
OG_1881	19	18	23	Deuterostomia	Echinodermata,Myxines,Amical		VAT1			ENSLOCG00000011410	vat1
OG_1882	29	21	23	Deuterostomia	Calmil,Amical	NDUFV1	NDUFV1	EA06523	PTHR11780	ENSLOCG00000000045,ENSLOCG00000006268	ndufv1
OG_1883	8	7	23	Deuterostomia	Vertebrata
OG_1884	28	20	23	Deuterostomia	Brabel,Letrei,Amical	Unchar_3478,XPR1	XPR1	EA13230,EA00334	PTHR10783	ENSLOCG00000009831	xpr1
OG_1885	21	21	23	Deuterostomia	Letrei,Amical	DNPEP	DNPEP	EA38494	PTHR28570	ENSLOCG00000010615	dnpep
OG_1886	17	15	23	Deuterostomia	Echinodermata,Cyclostomata,Amical		KLHL7			ENSLOCG00000011576	klhl7
OG_1887	27	22	23	Deuterostomia	Amical	DKC1-1,DKC1-2,DKC1-3	DKC1	EA73514,EA74491,EA75664	PTHR23127	ENSLOCG00000013713	dkc1-like
OG_1888	31	21	23	Deuterostomia	Letrei,Amical	SPON1	SPON1	EA79781	PTHR11311	ENSLOCG00000004343	spon1
OG_1889	48	19	23	Deuterostomia	Echinodermata,Ptyfla,Amical	NMRK2-2,NMRK2-1,Unchar_16950	NMRK1,NMRK2	EA74260,EA65267,EA64759	PTHR10285,	ENSLOCG00000009775,ENSLOCG00000003973,ENSLOCG00000013090	nmrk2,nmrk1
OG_1890	22	20	23	Deuterostomia	Letrei,Petmar,Amical	CPOX	AC021660.3,CPOX	EA70784	PTHR10755	ENSLOCG00000010115	cpox-like
OG_1891	30	21	23	Deuterostomia	Parata,Amical		SLC2A13			ENSLOCG00000016098	slc2a13
OG_1892	25	22	23	Deuterostomia	Amical	WTAP	WTAP	EA53103	PTHR15217	ENSLOCG00000016191	wtap
OG_1893	55	22	23	Deuterostomia	Amical	FHL2-2	FHL5,FHL3,FHL2	EA55576	PTHR24205	ENSLOCG00000008763,ENSLOCG00000005810,ENSLOCG00000016962	fhl5,fhl3,fhl2
OG_1894	9	6	23	Deuterostomia	Ptyfla,Vertebrata
OG_1895	71	22	23	Deuterostomia	Amical	CEL	CEL	EA83681	PTHR43903	ENSLOCG00000005785	cel-like.2,cel-like.1
OG_1896	22	21	23	Deuterostomia	Letrei,Amical	SSR3	SSR3	EA77924	PTHR13399	ENSLOCG00000003280	ssr3
OG_1897	16	16	23	Deuterostomia	Ptyfla,Brabel,Braflo,Letrei,Myxines,Amical		VCPKMT			ENSLOCG00000011242	vcpkmt
OG_1898	19	17	23	Deuterostomia	Sackow,Braflo,Letrei,Chondrichthyes,Amical	UBL4A	UBL4A,UBL4B	EA22331	PTHR46555	ENSLOCG00000015578	ubl4a
OG_1899	23	21	23	Deuterostomia	Braflo,Amical	TMEM267	TMEM267	EA10023	PTHR13628	ENSLOCG00000012351	LOC100490930
OG_1900	25	21	23	Deuterostomia	Letrei,Amical	CTDSPL2-2	CTDSPL2	EA71423	PTHR12210	ENSLOCG00000013760	ctdspl2
OG_1901	26	21	23	Deuterostomia	Brabel,Amical	SUCLA2	SUCLA2	EA48970	PTHR11815	ENSLOCG00000010416	sucla2
OG_1902	56	21	23	Deuterostomia	Letrei,Amical	CCNL1-2,CCNL1-1,LSG1-2,LSG1-1	CCNL1,CCNL2,LSG1	EA16639,EA15002,EA78666,EA74305	PTHR45709,PTHR10026	ENSLOCG00000003314,ENSLOCG00000004918	ccnl1,lsg1-like,ccnl2
OG_1903	32	22	23	Deuterostomia	Amical	PPP3R1-2,PPP3R1-3,PPP3R1-1	AC017083.3,PPP3R1	EA47180,EA54171,EA36699	PTHR45942	ENSLOCG00000016015	ppp3r1
OG_1904	46	21	23	Deuterostomia	Letrei,Amical	NOX3,CYBB	NOX3,CYBB,NOX1	EA71673,EA71963	PTHR11972	ENSLOCG00000015303,ENSLOCG00000016849,ENSLOCG00000007849	nox1,cybb
OG_1905	49	21	23	Deuterostomia	Letrei,Amical	TMEM106B-1,TMEM106B-2	TMEM106C,TMEM106A,TMEM106B	EA58674,EA67729	PTHR28556	ENSLOCG00000012162,ENSLOCG00000005136,ENSLOCG00000011187	tmem106b,tmem106c
OG_1906	18	16	23	Deuterostomia	Ptyfla,Leth,Eptbur,Amical,Latcha,Homsap	CRCP		EA79493	PTHR15561	ENSLOCG00000005302	crcp
OG_1907	26	21	23	Deuterostomia	Letrei,Amical	RBM45-2,RBM45-1	RBM45	EA67214,EA65128	PTHR10352	ENSLOCG00000006862	rbm45-like
OG_1908	25	22	23	Deuterostomia	Amical	ERCC3-2,ERCC3-1	ERCC3	EA64611,EA63879	PTHR11274	ENSLOCG00000010907	ercc3
OG_1909	53	21	23	Deuterostomia	Ptyfla,Amical	RBFOX1,RBFOX3	RBFOX2,RBFOX3,RBFOX1	EA44239,EA33170	PTHR15597	ENSLOCG00000006675,ENSLOCG00000012267	rbfox3-like,rbfox2,rbfox1
OG_1910	48	22	23	Deuterostomia	Amical	SBK1	SBK1,SBK3,SBK2	EA32264	PTHR24359	ENSLOCG00000003322,ENSLOCG00000010878,ENSLOCG00000014538	LOC100495913,LOC100496267,LOC100489561-like,LOC100125030,LOC100135243,sbk1,Xetrov90019041m,LOC101730450
OG_1911	23	22	23	Deuterostomia	Amical	DHX33	DHX33	EA12889	PTHR18934	ENSLOCG00000002764	dhx33
OG_1912	94	19	23	Deuterostomia	Letrei,Myxines,Amical		GPR50,MTNR1A,MTNR1B			ENSLOCG00000007314,ENSLOCG00000014745,ENSLOCG00000011690	mtnr1a,LOC100493509,mtnr1b,LOC100486065,Xetrov90029042m,LOC100485432
OG_1913	24	21	23	Deuterostomia	Ptyfla,Amical	APRT	APRT	EA09338	PTHR32315	ENSLOCG00000004763	aprt
OG_1914	27	22	23	Deuterostomia	Amical	MICU1-1,MICU1-2	MICU1	EA00981,EA03132	PTHR12294	ENSLOCG00000008610	micu1
OG_1915	28	21	23	Deuterostomia	Ptyfla,Amical	BCAT2	BCAT2,BCAT1	EA83120	PTHR11825	ENSLOCG00000015344	bcat2
OG_1916	19	19	23	Deuterostomia	Hemichordata,Letrei,Amical	CDPF1	CDPF1	EA77005	PTHR31849	ENSLOCG00000016653	cdpf1-like
OG_1917	29	21	23	Deuterostomia	Letrei,Amical	RPGRIP1L	RPGRIP1L	EA54762	PTHR14240	ENSLOCG00000007156	rpgrip1l
OG_1918	10	3	3	Cephalochordata
OG_1919	26	21	23	Deuterostomia	Petmar,Amical	HLCS-1,HLCS-2	HLCS	EA06329,EA07112	PTHR12835,	ENSLOCG00000005030	hlcs-like
OG_1920	65	22	23	Deuterostomia	Amical	KCNIP4-2,KCNIP4-1	KCNIP1,KCNIP4,KCNIP2,KCNIP3	EA45604,EA39872	PTHR23055	ENSLOCG00000012753,ENSLOCG00000012515,ENSLOCG00000009667,ENSLOCG00000015636	kcnip1-like,kcnip4-like,kcnip2-like,kcnip3
OG_1921	26	21	23	Deuterostomia	Letrei,Amical	NAA25	NAA25	EA78899	PTHR22767	ENSLOCG00000007981	naa25
OG_1922	34	21	23	Deuterostomia	Ptyfla,Amical	RAB36	RAB34,RAB36	EA07606	PTHR47977	ENSLOCG00000005802,ENSLOCG00000002825	rab34,rab36
OG_1923	22	19	23	Deuterostomia	Ptyfla,Braflo,Amical,Latcha	NUDT2	NUDT2	EA20555	PTHR21340	ENSLOCG00000004965	Xetrov90003832m,LOC101734499
OG_1924	31	21	23	Deuterostomia	Ptyfla,Amical	SUPV3L1-3,SUPV3L1-1,SUPV3L1-2,SUPV3L1-4	SUPV3L1	EA43697,EA41929,EA43418,EA44839	PTHR12131	ENSLOCG00000009159	supv3l1
OG_1925	20	18	23	Deuterostomia	Hyperoartia,Eptbur,Amical	Unchar_6738	GPR156	EA25780	PTHR10519	ENSLOCG00000007020	gpr156
OG_1926	8	3	3	Cephalochordata
OG_1927	26	22	23	Deuterostomia	Amical	SNX17	SNX17	EA84019	PTHR12431	ENSLOCG00000016735	snx17,LOC101732978
OG_1928	25	21	23	Deuterostomia	Letrei,Amical	CNOT11	CNOT11	EA18121	PTHR15975	ENSLOCG00000010579	cnot11-like
OG_1929	25	21	23	Deuterostomia	Ptyfla,Amical	AL121594.1	KIAA0391,AL121594.1	EA47627	PTHR13547	ENSLOCG00000009172	kiaa0391
OG_1930	24	22	23	Deuterostomia	Amical	SLC35B2	SLC35B2	EA46957	PTHR10778	ENSLOCG00000016398	slc35b2
OG_1931	21	20	23	Deuterostomia	Leth,Amical	FBXO22	FBXO22	EA26935	PTHR14939	ENSLOCG00000014728	fbxo22
OG_1932	16	16	23	Deuterostomia	Ptyfla,Cyclostomata,Amical		TRUB1			ENSLOCG00000012979	trub1
OG_1933	14	5	23	Deuterostomia	Echinodermata,Vertebrata
OG_1934	6	3	3	Cephalochordata
OG_1935	14	12	23	Deuterostomia	Cyclostomata,Chipun,Amical,Tetrapoda					ENSLOCG00000005947
OG_1936	7	5	19	Chordata	Cyclostomata,Osteichthyes
OG_1937	221	21	23	Deuterostomia	Letrei,Amical	Unchar_1247,SPEF2-4,KIAA1586-1,ZNF862-2,KIAA1586-2,Unchar_18191,PRDM11,SPEF2-1,Unchar_18766	KIAA1586,ZNF862,PRDM11,SPEF2	EA05177,EA24306,EA02133,EA34161,EA69609,EA69511,EA22553,EA15760,EA71982	,PTHR46880	ENSLOCG00000005840,ENSLOCG00000015689,ENSLOCG00000017398	prdm11-like
OG_1938	26	21	23	Deuterostomia	Letrei,Amical	CPSF1-1,CPSF1-2	CPSF1	EA64702,EA64913	PTHR10644	ENSLOCG00000008484	LOC100491532-like,LOC101730702,cpsf1-like
OG_1939	24	20	23	Deuterostomia	Letrei,Amical,Latcha	PSME3IP1	FAM192A	EA52272	PTHR13495	ENSLOCG00000007733	fam192a
OG_1940	114	8	23	Deuterostomia	Acapla,Cyclostomata,Chondrichthyes,Actinopterygii,Amniotes						Xetrov90016014m,Xetrov90011603m,Xetrov90026076m,LOC100494453-like,Xetrov90015807m
OG_1941	21	21	23	Deuterostomia	Letrei,Amical	TMCO4	TMCO4	EA58583	PTHR17920	ENSLOCG00000007593	LOC101732283
OG_1942	37	22	23	Deuterostomia	Amical	SOAT1-1,SOAT1-2	SOAT1,SOAT2	EA29087,EA64380	PTHR10408	ENSLOCG00000005783,ENSLOCG00000009767	soat1,soat2,LOC101730739-like
OG_1943	26	21	23	Deuterostomia	Letrei,Amical	PLBD2	PLBD2	EA57676	PTHR12370	ENSLOCG00000008313	plbd2
OG_1944	12	7	23	Deuterostomia	Vertebrata
OG_1945	23	20	23	Deuterostomia	Leth,Amical	TXNDC9	TXNDC9	EA32866	PTHR21148	ENSLOCG00000001434	LOC101731201
OG_1946	20	20	23	Deuterostomia	Sackow,Letrei,Amical	SESTD1	SESTD1	EA28920	PTHR46607	ENSLOCG00000006398	sestd1
OG_1947	10	5	23	Deuterostomia	Hemichordata,Vertebrata
OG_1948	19	19	23	Deuterostomia	Letrei,Myxines,Amical		TBC1D31			ENSLOCG00000009250	zhx2
OG_1949	26	22	23	Deuterostomia	Amical	KARS1-1,KARS1-2,KARS1-3	KARS	EA58057,EA58524,EA61779	PTHR42918	ENSLOCG00000004002	kars
OG_1950	23	22	23	Deuterostomia	Amical	DDX24	DDX24	EA19605	PTHR24031	ENSLOCG00000012997	ddx24-like
OG_1951	27	21	23	Deuterostomia	Letrei,Amical	NUP62-3,NUP62-4,NUP62-1,NUP62-2	NUP62,NUP62CL	EA07762,EA08002,EA05265,EA05576	PTHR12084	ENSLOCG00000014967	LOC394934
OG_1952	23	21	23	Deuterostomia	Letrei,Amical	NUDT18	NUDT18	EA20225	PTHR22769	ENSLOCG00000015389	nudt18-like
OG_1953	22	22	23	Deuterostomia	Amical	VPS18	VPS18	EA52313	PTHR23323	ENSLOCG00000012325	vps18
OG_1954	23	21	23	Deuterostomia	Ptyfla,Amical	XPNPEP3	XPNPEP3	EA82700	PTHR43226	ENSLOCG00000011565	xpnpep3
OG_1955	29	21	23	Deuterostomia	Letrei,Amical	SRSF1	AC015813.2,SRSF1	EA76900	PTHR23147	ENSLOCG00000005994	srsf1
OG_1956	21	19	23	Deuterostomia	Ptyfla,Letrei,Eptbur,Amical	METTL23	METTL23,AC005837.2	EA53905	PTHR14614	ENSLOCG00000011260	mettl23
OG_1957	25	22	23	Deuterostomia	Amical	COQ7-2,COQ7-1	COQ7	EA80562,EA80334	PTHR11237	ENSLOCG00000007132	coq7
OG_1958	25	21	23	Deuterostomia	Eptbur,Amical	TSPAN10	TSPAN10	EA33286	PTHR19282	ENSLOCG00000013019	LOC101731851,LOC100486637
OG_1959	23	22	23	Deuterostomia	Amical	METTL5	METTL5	EA26903	PTHR23290	ENSLOCG00000007918	mettl5
OG_1960	35	21	23	Deuterostomia	Amical,Xentro	TBCD-1,TBCD-2,TBCD-3,Unchar_21170	TBCD	EA80246,EA80253,EA82112,EA80809	,PTHR12658	ENSLOCG00000013980
OG_1961	18	16	23	Deuterostomia	Ptyfla,Leth,Chipun,Amical,Galgal,Homsap	RPP21		EA55171	PTHR14742	ENSLOCG00000005595	rpp21
OG_1962	20	15	23	Deuterostomia	Cyclostomata,Calmil,Amical,Galgal		TREH			ENSLOCG00000000719	treh-like
OG_1963	6	6	23	Deuterostomia	Sackow,Vertebrata
OG_1964	30	21	23	Deuterostomia	Letrei,Amical	NR1H2	NR1H2,NR1H3	EA27988	PTHR48092	ENSLOCG00000006349	nr1h2
OG_1965	77	21	23	Deuterostomia	Sackow,Amical	CMTM8,PLLP	CMTM8,PLLP,MALL	EA49127,EA49829	PTHR22776	ENSLOCG00000001400,ENSLOCG00000007690	cmtm8-like,mall,LOC100493581,mal-like.1
OG_1966	15	8	23	Deuterostomia	Strpur,Sackow,Cyclostomata,Chondrichthyes,Amical,Sarcopterygia					ENSLOCG00000008699
OG_1967	48	21	23	Deuterostomia	Brabel,Amical	WDFY3-4,WDFY3-5,WDFY3-2,WDFY3-3	WDFY3	EA77155,EA78396,EA74616,EA75391	PTHR46108	ENSLOCG00000007056	wdfy3-like
OG_1968	299	22	23	Deuterostomia	Amical	ZAN-1,ZAN-2,Unchar_1431,ZAN-3,Unchar_1883,Unchar_20333,Unchar_20564	ZAN,FCGBP,TECTA,TBCEL,AP000646.1	EA05306,EA07040,EA05781,EA07313,EA07397,EA77996,EA78828	PTHR11339	ENSLOCG00000003831,ENSLOCG00000005742,ENSLOCG00000013041,ENSLOCG00000000311,ENSLOCG00000003668,ENSLOCG00000003495,ENSLOCG00000000919,ENSLOCG00000005564,ENSLOCG00000001765,ENSLOCG00000014594,ENSLOCG00000014599	LOC101732634,Xetrov90019631m,LOC100492852,LOC100493184,Xetrov90019630m,LOC101735028,LOC100490936
OG_1969	29	22	23	Deuterostomia	Amical	WARS1	WARS	EA48626	PTHR10055	ENSLOCG00000011600	wars
OG_1970	24	20	23	Deuterostomia	Sackow,Amical,Orylat	ATM-2	ATM	EA85452	PTHR37079	ENSLOCG00000001332	atm,Xetrov90006807m
OG_1971	31	21	23	Deuterostomia	Amical,Musmus	IFI30-2,IFI30-1	IFI30	EA03496,EA02373	PTHR13234	ENSLOCG00000001914	ifi30
OG_1972	24	21	23	Deuterostomia	Letrei,Amical	TMEM259-2,TMEM259-1,TMEM259-3	TMEM259	EA75445,EA73999,EA78027	PTHR21650	ENSLOCG00000001828	tmem259
OG_1973	25	22	23	Deuterostomia	Amical	IQUB-2,IQUB-1	IQUB	EA76609,EA76243	PTHR21074	ENSLOCG00000015872	iqub-like
OG_1974	22	20	23	Deuterostomia	Ptyfla,Letrei,Amical	C1D	C1D	EA47545	PTHR15341	ENSLOCG00000016024	c1d
OG_1975	21	21	23	Deuterostomia	Letrei,Amical	NOP58	NOP58	EA34496	PTHR10894	ENSLOCG00000010225	nop58
OG_1976	4	2	3	Cephalochordata	Braflo
OG_1977	27	21	23	Deuterostomia	Letrei,Amical	DENR	DENR	EA07750	PTHR12789	ENSLOCG00000005501	denr
OG_1978	22	19	23	Deuterostomia	Letrei,Myxines,Amical		RPGR			ENSLOCG00000007914	Xetrov90005215m
OG_1979	23	22	23	Deuterostomia	Amical	NUDC	NUDC	EA06414	PTHR12356	ENSLOCG00000003879	nudc
OG_1980	22	21	23	Deuterostomia	Letrei,Amical	RTCB	RTCB	EA19233	PTHR11118	ENSLOCG00000016515	rtcb
OG_1981	41	22	23	Deuterostomia	Amical	NOS1AP	NOS1AP,AL512785.2,C1orf226	EA84297	PTHR11232	ENSLOCG00000003958,ENSLOCG00000007192	LOC100488020,nos1ap
OG_1982	6	3	3	Cephalochordata
OG_1983	85	22	23	Deuterostomia	Amical	RASAL2-3,RASAL2-1,DAB2IP-2,RASAL2-2,DAB2IP-1	RASAL2,RASAL3,SYNGAP1,DAB2IP	EA43731,EA03916,EA85167,EA07271,EA03866	PTHR10194	ENSLOCG00000009149,ENSLOCG00000006735,ENSLOCG00000003915,ENSLOCG00000000159,ENSLOCG00000000172	rasal3,rasal2-like.2,dab2ip-like,syngap1
OG_1984	28	21	23	Deuterostomia	Letrei,Amical	GPR143	GPR143	EA20441	PTHR15177	ENSLOCG00000010107	LOC100144286,gpr143
OG_1985	7	6	23	Deuterostomia	Strpur,Vertebrata
OG_1986	31	22	23	Deuterostomia	Amical	TRAF6	TRAF6	EA02912	PTHR10131	ENSLOCG00000001118	traf6
OG_1987	12	12	23	Deuterostomia	Myxines,Chipun,Actinopterygii,Latcha,Amniotes						LOC101733151-like
OG_1988	3	3	3	Cephalochordata
OG_1989	16	3	3	Cephalochordata
OG_1990	26	22	23	Deuterostomia	Amical	UBXN7,Unchar_21473	UBXN7	EA79796,EA81754	PTHR23322	ENSLOCG00000009799	ubxn7
OG_1991	26	22	23	Deuterostomia	Amical	MDH1	MDH1	EA50235	PTHR23382	ENSLOCG00000016063	mdh1
OG_1992	33	22	23	Deuterostomia	Amical	RNF13	RNF167,RNF13	EA83731	PTHR22765	ENSLOCG00000001774,ENSLOCG00000013630	rnf13,rnf167
OG_1993	233	12	23	Deuterostomia	Gnathostomata	Unchar_1417,PKD1L3-1,PKDREJ,PKD2L1-3		EA05738,EA06220,EA06579,EA19741	PTHR10877
OG_1994	20	19	23	Deuterostomia	Braflo,Letrei,Amical,Danrer	METAP1	TXNDC15	EA72930	PTHR43330	ENSLOCG00000010163	txndc15-like
OG_1995	20	20	23	Deuterostomia	Calmil,Amical,Latcha	RABGGTB	RABGGTB	EA30854	PTHR11774	ENSLOCG00000003528	rabggtb
OG_1996	71	22	23	Deuterostomia	Amical	MITF-1,TFE3,MITF-2	TFEC,TFEB,MITF,TFE3	EA19156,EA12533,EA76126	PTHR45776	ENSLOCG00000012145,ENSLOCG00000015941,ENSLOCG00000010058,ENSLOCG00000014691	tfec,Xetrov90029804m,mitf,tfeb,Xetrov90029803m
OG_1997	25	20	23	Deuterostomia	Ptyfla,Letrei,Amical	COG6-1,COG6-2	COG6	EA47156,EA51414	PTHR21506	ENSLOCG00000008824	cog6
OG_1998	23	21	23	Deuterostomia	Letrei,Amical	DSCC1	DSCC1	EA80314	PTHR13395	ENSLOCG00000009176	dscc1
OG_1999	11	3	3	Cephalochordata
[truncated: 20,692 more rows]

## Sheet: Fig4c
GO.ID	Term	Annotated	Significant	Expected	Fisher	genes	lab
GO:0010628	positive regulation of gene expression	2222	192	143.04	4.4e-06	ENSLOCG00000000097,ENSLOCG00000000661,ENSLOCG00000000801,ENSLOCG00000001126,ENSLOCG00000001144,ENSLOCG00000001284,ENSLOCG00000001432,ENSLOCG00000001695,ENSLOCG00000001764,ENSLOCG00000001775,ENSLOCG00000001912,ENSLOCG00000001957,ENSLOCG00000002665,ENSLOCG00000002819,ENSLOCG00000002820,ENSLOCG00000002910,ENSLOCG00000002936,ENSLOCG00000003134,ENSLOCG00000003162,ENSLOCG00000003353,ENSLOCG00000003456,…	ABonly_Gar	ubiquitin-like with PHD and ring finger domains 1,adenomatosis polyposis coli 2,survival motor neuron protein-like,wingless-type MMTV integration site family, member 4a,regulation of nuclear pre-mRNA domain containing 1B,nuclear factor I/C,elongation factor, RNA polymerase II, 2,low choriolytic enzyme-like,cyclin T2a,GATA binding protein 6,aristaless related homeobox b,hepatocyte nuclear factor 4…
GO:0045944	positive regulation of transcription by RNA polymerase II	1205	116	77.57	4.9e-06	ENSLOCG00000000097,ENSLOCG00000000661,ENSLOCG00000001144,ENSLOCG00000001284,ENSLOCG00000001432,ENSLOCG00000001764,ENSLOCG00000001775,ENSLOCG00000001957,ENSLOCG00000002819,ENSLOCG00000002820,ENSLOCG00000002910,ENSLOCG00000003162,ENSLOCG00000003644,ENSLOCG00000003660,ENSLOCG00000003773,ENSLOCG00000003798,ENSLOCG00000003917,ENSLOCG00000004172,ENSLOCG00000004320,ENSLOCG00000004418,ENSLOCG00000004432,…	ABonly_Gar	ubiquitin-like with PHD and ring finger domains 1,adenomatosis polyposis coli 2,regulation of nuclear pre-mRNA domain containing 1B,nuclear factor I/C,elongation factor, RNA polymerase II, 2,cyclin T2a,GATA binding protein 6,hepatocyte nuclear factor 4, alpha,fibroblast growth factor 2,pleckstrin homology domain containing, family G (with RhoGef domain) member 5b,ataxin 1a,TGFB-induced factor hom…
GO:0033209	tumor necrosis factor-mediated signaling pathway	62	14	3.99	3e-05	ENSLOCG00000001649,ENSLOCG00000004304,ENSLOCG00000004432,ENSLOCG00000006042,ENSLOCG00000006877,ENSLOCG00000008873,ENSLOCG00000008892,ENSLOCG00000008908,ENSLOCG00000008913,ENSLOCG00000011662,ENSLOCG00000014669,ENSLOCG00000015460,ENSLOCG00000015613,ENSLOCG00000016605	ABonly_Gar	tumor necrosis factor receptor superfamily, member 19,,conserved helix-loop-helix ubiquitous kinase,Fas cell surface death receptor,,tumor necrosis factor ligand superfamily member 14-like,,TNF superfamily member 13b,TNF superfamily member 14,nerve growth factor receptor a (TNFR superfamily, member 16),ectodysplasin A2 receptor,tumor necrosis factor receptor superfamily, member a,inhibitor of kap…
GO:0061061	muscle structure development	797	79	51.3	6.9e-05	ENSLOCG00000000801,ENSLOCG00000001126,ENSLOCG00000001182,ENSLOCG00000001454,ENSLOCG00000001764,ENSLOCG00000001775,ENSLOCG00000002936,ENSLOCG00000003075,ENSLOCG00000003753,ENSLOCG00000003798,ENSLOCG00000003823,ENSLOCG00000004432,ENSLOCG00000004436,ENSLOCG00000004720,ENSLOCG00000004765,ENSLOCG00000005123,ENSLOCG00000005484,ENSLOCG00000005810,ENSLOCG00000005862,ENSLOCG00000006185,ENSLOCG00000006244,…	ABonly_Gar	survival motor neuron protein-like,wingless-type MMTV integration site family, member 4a,microtubule-actin crosslinking factor 1,erythrocyte membrane protein band 4.1 like 1,cyclin T2a,GATA binding protein 6,growth differentiation factor 6a,erythrocyte membrane protein band 4.1 like 3,ubiquitin-conjugating enzyme E2Ia,AT rich interactive domain 1Aa (SWI-like),ribosomal protein S6 kinase b, polype…
GO:0010629	negative regulation of gene expression	1761	150	113.36	0.00013	ENSLOCG00000000097,ENSLOCG00000001126,ENSLOCG00000001182,ENSLOCG00000001203,ENSLOCG00000001261,ENSLOCG00000001284,ENSLOCG00000001347,ENSLOCG00000001775,ENSLOCG00000001912,ENSLOCG00000001957,ENSLOCG00000002246,ENSLOCG00000002539,ENSLOCG00000002665,ENSLOCG00000002910,ENSLOCG00000002980,ENSLOCG00000003009,ENSLOCG00000003162,ENSLOCG00000003194,ENSLOCG00000003353,ENSLOCG00000003370,ENSLOCG00000003456,…	ABonly_Gar	ubiquitin-like with PHD and ring finger domains 1,wingless-type MMTV integration site family, member 4a,microtubule-actin crosslinking factor 1,REX1, RNA exonuclease 1 homolog,,nuclear factor I/C,poly(A) binding protein interacting protein 2B,GATA binding protein 6,aristaless related homeobox b,hepatocyte nuclear factor 4, alpha,scratch family zinc finger 2,histone deacetylase 1,UPF3A, regulator …
GO:0032870	cellular response to hormone stimulus	665	67	42.81	0.00015	ENSLOCG00000001126,ENSLOCG00000001349,ENSLOCG00000001599,ENSLOCG00000001775,ENSLOCG00000001957,ENSLOCG00000002289,ENSLOCG00000002436,ENSLOCG00000002507,ENSLOCG00000002923,ENSLOCG00000003574,ENSLOCG00000003798,ENSLOCG00000003823,ENSLOCG00000004320,ENSLOCG00000004978,ENSLOCG00000005123,ENSLOCG00000005538,ENSLOCG00000005862,ENSLOCG00000006393,ENSLOCG00000006585,ENSLOCG00000006617,ENSLOCG00000006752,…	ABonly_Gar	wingless-type MMTV integration site family, member 4a,potassium voltage-gated channel subfamily Q member 4,potassium voltage-gated channel, KQT-like subfamily, member 2a,GATA binding protein 6,hepatocyte nuclear factor 4, alpha,protein tyrosine phosphatase, non-receptor type 1,RAB31, member RAS oncogene family,adenylate cyclase 5,LY6/PLAUR domain containing 1,,AT rich interactive domain 1Aa (SWI-…
GO:0048568	embryonic organ development	666	67	42.87	0.00016	ENSLOCG00000000661,ENSLOCG00000001126,ENSLOCG00000001349,ENSLOCG00000002936,ENSLOCG00000003653,ENSLOCG00000003753,ENSLOCG00000003798,ENSLOCG00000004723,ENSLOCG00000004765,ENSLOCG00000004944,ENSLOCG00000004948,ENSLOCG00000005102,ENSLOCG00000005395,ENSLOCG00000005862,ENSLOCG00000006244,ENSLOCG00000006379,ENSLOCG00000006498,ENSLOCG00000006585,ENSLOCG00000006829,ENSLOCG00000006846,ENSLOCG00000006850,…	ABonly_Gar	adenomatosis polyposis coli 2,wingless-type MMTV integration site family, member 4a,potassium voltage-gated channel subfamily Q member 4,growth differentiation factor 6a,phosphatase and actin regulator 4a,ubiquitin-conjugating enzyme E2Ia,AT rich interactive domain 1Aa (SWI-like),zinc finger protein 503,wingless-type MMTV integration site family, member 11, related,chromodomain helicase DNA bindi…
GO:0032924	activin receptor signaling pathway	21	7	1.35	0.00023	ENSLOCG00000001261,ENSLOCG00000002936,ENSLOCG00000003162,ENSLOCG00000003917,ENSLOCG00000005102,ENSLOCG00000005862,ENSLOCG00000015342	ABonly_Gar	,growth differentiation factor 6a,TGFB-induced factor homeobox 1,growth differentiation factor 2,nodal-related 2,activin A receptor type 1,bone morphogenetic protein 10
GO:0071407	cellular response to organic cyclic compound	595	60	38.3	0.00033	ENSLOCG00000001126,ENSLOCG00000002507,ENSLOCG00000003353,ENSLOCG00000003644,ENSLOCG00000003798,ENSLOCG00000003823,ENSLOCG00000004978,ENSLOCG00000005210,ENSLOCG00000005395,ENSLOCG00000005538,ENSLOCG00000005711,ENSLOCG00000005862,ENSLOCG00000006042,ENSLOCG00000006393,ENSLOCG00000006476,ENSLOCG00000006829,ENSLOCG00000006877,ENSLOCG00000006909,ENSLOCG00000007430,ENSLOCG00000007804,ENSLOCG00000007936,…	ABonly_Gar	wingless-type MMTV integration site family, member 4a,adenylate cyclase 5,lin-28 homolog A (C. elegans),growth differentiation factor 11,AT rich interactive domain 1Aa (SWI-like),ribosomal protein S6 kinase b, polypeptide 1b,PR domain containing 1b, with ZNF domain,pumilio RNA-binding family member 1,inhibitor of DNA binding 3,progesterone receptor,TAR (HIV) RNA binding protein 2,activin A recept…
GO:0030177	positive regulation of Wnt signaling pathway	177	24	11.39	0.00042	ENSLOCG00000000661,ENSLOCG00000001126,ENSLOCG00000001182,ENSLOCG00000002198,ENSLOCG00000002819,ENSLOCG00000003370,ENSLOCG00000004015,ENSLOCG00000004178,ENSLOCG00000007377,ENSLOCG00000007804,ENSLOCG00000009208,ENSLOCG00000009662,ENSLOCG00000010090,ENSLOCG00000010223,ENSLOCG00000010314,ENSLOCG00000010337,ENSLOCG00000010776,ENSLOCG00000011259,ENSLOCG00000012996,ENSLOCG00000013012,ENSLOCG00000015437,…	ABonly_Gar	adenomatosis polyposis coli 2,wingless-type MMTV integration site family, member 4a,microtubule-actin crosslinking factor 1,casein kinase 2, alpha 4 polypeptide,fibroblast growth factor 2,methyl-CpG binding domain protein 2,sulfatase 2b,sulfatase 1,casein kinase 2, alpha 1 polypeptide,wingless-type MMTV integration site family, member 10b,wingless-type MMTV integration site family, member 3A,leuc…
GO:0006869	lipid transport	236	29	15.19	0.00059	ENSLOCG00000002392,ENSLOCG00000002632,ENSLOCG00000003823,ENSLOCG00000004069,ENSLOCG00000004514,ENSLOCG00000004948,ENSLOCG00000005502,ENSLOCG00000005533,ENSLOCG00000005544,ENSLOCG00000006326,ENSLOCG00000006421,ENSLOCG00000006462,ENSLOCG00000006660,ENSLOCG00000007857,ENSLOCG00000008103,ENSLOCG00000009987,ENSLOCG00000010317,ENSLOCG00000010731,ENSLOCG00000010831,ENSLOCG00000011492,ENSLOCG00000011676,…	ABonly_Gar	ATPase phospholipid transporting 9A (putative),low density lipoprotein receptor adaptor protein 1b,ribosomal protein S6 kinase b, polypeptide 1b,syntaxin 12,transmembrane protein 30B,tocopherol (alpha) transfer protein,mucolipin 3,mucolipin 2,oxysterol binding protein-like 2b,PRELI domain containing 3B,cellular retinoic acid binding protein 2, b,oxysterol binding protein-like 1A,mucolipin 1a,ATPa…
GO:0014706	striated muscle tissue development	363	40	23.37	0.0006	ENSLOCG00000001764,ENSLOCG00000001775,ENSLOCG00000002819,ENSLOCG00000002936,ENSLOCG00000003798,ENSLOCG00000005862,ENSLOCG00000006185,ENSLOCG00000006244,ENSLOCG00000006321,ENSLOCG00000006634,ENSLOCG00000006850,ENSLOCG00000007278,ENSLOCG00000007529,ENSLOCG00000007804,ENSLOCG00000007838,ENSLOCG00000008826,ENSLOCG00000008957,ENSLOCG00000009050,ENSLOCG00000009208,ENSLOCG00000009503,ENSLOCG00000009736,…	ABonly_Gar	cyclin T2a,GATA binding protein 6,fibroblast growth factor 2,growth differentiation factor 6a,AT rich interactive domain 1Aa (SWI-like),activin A receptor type 1,eukaryotic translation elongation factor 2,RNA binding motif protein 24a,protein kinase cGMP-dependent 1b,eukaryotic translation elongation factor 2, like 2,early growth response 2,supervillin a,myocardin related transcription factor Ba,…
GO:0006468	protein phosphorylation	1858	152	119.6	0.00077	ENSLOCG00000001129,ENSLOCG00000001470,ENSLOCG00000001649,ENSLOCG00000001764,ENSLOCG00000001957,ENSLOCG00000002198,ENSLOCG00000002289,ENSLOCG00000002460,ENSLOCG00000002819,ENSLOCG00000002936,ENSLOCG00000002980,ENSLOCG00000003644,ENSLOCG00000003660,ENSLOCG00000003729,ENSLOCG00000003823,ENSLOCG00000003917,ENSLOCG00000003980,ENSLOCG00000004198,ENSLOCG00000004232,ENSLOCG00000004320,ENSLOCG00000004374,…	ABonly_Gar	zeta chain of T cell receptor associated protein kinase 70,inhibin beta B chain-like,tumor necrosis factor receptor superfamily, member 19,cyclin T2a,hepatocyte nuclear factor 4, alpha,casein kinase 2, alpha 4 polypeptide,protein tyrosine phosphatase, non-receptor type 1,protein phosphatase 4 regulatory subunit 1,fibroblast growth factor 2,growth differentiation factor 6a,activity-dependent neuro…
GO:0001707	mesoderm formation	113	17	7.27	0.00087	ENSLOCG00000001182,ENSLOCG00000002819,ENSLOCG00000004765,ENSLOCG00000005102,ENSLOCG00000005465,ENSLOCG00000005862,ENSLOCG00000006395,ENSLOCG00000009050,ENSLOCG00000009155,ENSLOCG00000009208,ENSLOCG00000009984,ENSLOCG00000012211,ENSLOCG00000012444,ENSLOCG00000012996,ENSLOCG00000016067,ENSLOCG00000016069,ENSLOCG00000016070	ABonly_Gar	microtubule-actin crosslinking factor 1,fibroblast growth factor 2,wingless-type MMTV integration site family, member 11, related,nodal-related 2,RGM domain family, member D,activin A receptor type 1,repulsive guidance molecule BMP co-receptor b,NK2 homeobox 3,ephrin A5,wingless-type MMTV integration site family, member 3A,protein kinase, cAMP-dependent, catalytic, alpha, genome duplicate a,trans…
GO:0045597	positive regulation of cell differentiation	1217	105	78.34	0.00099	ENSLOCG00000000967,ENSLOCG00000001126,ENSLOCG00000001129,ENSLOCG00000001182,ENSLOCG00000001261,ENSLOCG00000001470,ENSLOCG00000001775,ENSLOCG00000002507,ENSLOCG00000002819,ENSLOCG00000002910,ENSLOCG00000002936,ENSLOCG00000002980,ENSLOCG00000003028,ENSLOCG00000003162,ENSLOCG00000003353,ENSLOCG00000003717,ENSLOCG00000003723,ENSLOCG00000003823,ENSLOCG00000003917,ENSLOCG00000004320,ENSLOCG00000004374,…	ABonly_Gar	glycerophosphodiester phosphodiesterase domain containing 5b,wingless-type MMTV integration site family, member 4a,zeta chain of T cell receptor associated protein kinase 70,microtubule-actin crosslinking factor 1,,inhibin beta B chain-like,GATA binding protein 6,adenylate cyclase 5,fibroblast growth factor 2,ataxin 1a,growth differentiation factor 6a,activity-dependent neuroprotector homeobox a,…
GO:0090090	negative regulation of canonical Wnt signaling pathway	157	21	10.11	0.00112	ENSLOCG00000000661,ENSLOCG00000001126,ENSLOCG00000003225,ENSLOCG00000004015,ENSLOCG00000004178,ENSLOCG00000004720,ENSLOCG00000004765,ENSLOCG00000007569,ENSLOCG00000008904,ENSLOCG00000009795,ENSLOCG00000010314,ENSLOCG00000011259,ENSLOCG00000011289,ENSLOCG00000011657,ENSLOCG00000012122,ENSLOCG00000012211,ENSLOCG00000012615,ENSLOCG00000014724,ENSLOCG00000015437,ENSLOCG00000016605,ENSLOCG00000016977	ABonly_Gar	adenomatosis polyposis coli 2,wingless-type MMTV integration site family, member 4a,RAN binding protein 3,sulfatase 2b,sulfatase 1,Rac GTPase activating protein 1,wingless-type MMTV integration site family, member 11, related,serine/threonine kinase 4,secreted frizzled-related protein 5,serine/threonine kinase 3 (STE20 homolog, yeast),adenomatous polyposis coli,MLLT3, super elongation complex sub…
GO:1901701	cellular response to oxygen-containing compound	1073	94	69.07	0.00115	ENSLOCG00000001126,ENSLOCG00000001349,ENSLOCG00000001599,ENSLOCG00000001957,ENSLOCG00000002289,ENSLOCG00000002436,ENSLOCG00000002507,ENSLOCG00000002923,ENSLOCG00000003353,ENSLOCG00000003574,ENSLOCG00000003644,ENSLOCG00000003823,ENSLOCG00000004320,ENSLOCG00000004432,ENSLOCG00000004765,ENSLOCG00000004978,ENSLOCG00000005123,ENSLOCG00000005395,ENSLOCG00000005538,ENSLOCG00000006005,ENSLOCG00000006042,…	ABonly_Gar	wingless-type MMTV integration site family, member 4a,potassium voltage-gated channel subfamily Q member 4,potassium voltage-gated channel, KQT-like subfamily, member 2a,hepatocyte nuclear factor 4, alpha,protein tyrosine phosphatase, non-receptor type 1,RAB31, member RAS oncogene family,adenylate cyclase 5,LY6/PLAUR domain containing 1,lin-28 homolog A (C. elegans),,growth differentiation factor…
GO:1901699	cellular response to nitrogen compound	707	70	45.51	0.00156	ENSLOCG00000001349,ENSLOCG00000001599,ENSLOCG00000001957,ENSLOCG00000002289,ENSLOCG00000002436,ENSLOCG00000002507,ENSLOCG00000002923,ENSLOCG00000003353,ENSLOCG00000003574,ENSLOCG00000003644,ENSLOCG00000003823,ENSLOCG00000004320,ENSLOCG00000005123,ENSLOCG00000005210,ENSLOCG00000005538,ENSLOCG00000005711,ENSLOCG00000006042,ENSLOCG00000006089,ENSLOCG00000006393,ENSLOCG00000006585,ENSLOCG00000006617,…	ABonly_Gar	potassium voltage-gated channel subfamily Q member 4,potassium voltage-gated channel, KQT-like subfamily, member 2a,hepatocyte nuclear factor 4, alpha,protein tyrosine phosphatase, non-receptor type 1,RAB31, member RAS oncogene family,adenylate cyclase 5,LY6/PLAUR domain containing 1,lin-28 homolog A (C. elegans),,growth differentiation factor 11,ribosomal protein S6 kinase b, polypeptide 1b,cAMP…
GO:0042475	odontogenesis of dentin-containing tooth	70	12	4.51	0.00156	ENSLOCG00000001284,ENSLOCG00000001775,ENSLOCG00000004432,ENSLOCG00000005484,ENSLOCG00000006942,ENSLOCG00000009050,ENSLOCG00000011289,ENSLOCG00000012211,ENSLOCG00000012444,ENSLOCG00000013581,ENSLOCG00000015250,ENSLOCG00000016977	ABonly_Gar	nuclear factor I/C,GATA binding protein 6,conserved helix-loop-helix ubiquitous kinase,laminin, alpha 5,follistatin a,NK2 homeobox 3,sclerostin domain containing 1a,transcription factor 7 like 2,heart and neural crest derivatives expressed 1,heart and neural crest derivatives expressed 2,cyclin and CBS domain divalent metal cation transport mediator 4b,histone deacetylase 2
GO:0006367	transcription initiation from RNA polymerase II promoter	151	20	9.72	0.00164	ENSLOCG00000001004,ENSLOCG00000001957,ENSLOCG00000003773,ENSLOCG00000005538,ENSLOCG00000006335,ENSLOCG00000006617,ENSLOCG00000006846,ENSLOCG00000009736,ENSLOCG00000010506,ENSLOCG00000011259,ENSLOCG00000011274,ENSLOCG00000011427,ENSLOCG00000012767,ENSLOCG00000013012,ENSLOCG00000013459,ENSLOCG00000014279,ENSLOCG00000014680,ENSLOCG00000015206,ENSLOCG00000016688,ENSLOCG00000017020	ABonly_Gar	MLLT1, super elongation complex subunit b,hepatocyte nuclear factor 4, alpha,TAF4A RNA polymerase II, TATA box binding protein (TBP)-associated factor,progesterone receptor,TATA-box binding protein associated factor 4b,K(lysine) acetyltransferase 2B,thyroid hormone receptor beta,TEA domain family member 3 b,mastermind-like transcriptional coactivator 3,MLLT3, super elongation complex subunit,dach…
GO:0019220	regulation of phosphate metabolic process	1722	140	110.85	0.00165	ENSLOCG00000001470,ENSLOCG00000001649,ENSLOCG00000001764,ENSLOCG00000001957,ENSLOCG00000002198,ENSLOCG00000002289,ENSLOCG00000002460,ENSLOCG00000002797,ENSLOCG00000002819,ENSLOCG00000002910,ENSLOCG00000002936,ENSLOCG00000002980,ENSLOCG00000003644,ENSLOCG00000003653,ENSLOCG00000003660,ENSLOCG00000003729,ENSLOCG00000003917,ENSLOCG00000003980,ENSLOCG00000004374,ENSLOCG00000004409,ENSLOCG00000004765,…	ABonly_Gar	inhibin beta B chain-like,tumor necrosis factor receptor superfamily, member 19,cyclin T2a,hepatocyte nuclear factor 4, alpha,casein kinase 2, alpha 4 polypeptide,protein tyrosine phosphatase, non-receptor type 1,protein phosphatase 4 regulatory subunit 1,regulator of calcineurin 3,fibroblast growth factor 2,ataxin 1a,growth differentiation factor 6a,activity-dependent neuroprotector homeobox a,g…
GO:0030182	neuron differentiation	2154	181	138.66	0.00167	ENSLOCG00000000801,ENSLOCG00000000967,ENSLOCG00000001126,ENSLOCG00000001182,ENSLOCG00000001241,ENSLOCG00000001261,ENSLOCG00000001268,ENSLOCG00000001359,ENSLOCG00000001454,ENSLOCG00000001681,ENSLOCG00000001912,ENSLOCG00000002198,ENSLOCG00000002289,ENSLOCG00000002404,ENSLOCG00000002534,ENSLOCG00000002539,ENSLOCG00000002566,ENSLOCG00000002819,ENSLOCG00000002820,ENSLOCG00000002936,ENSLOCG00000002980,…	ABonly_Gar	survival motor neuron protein-like,glycerophosphodiester phosphodiesterase domain containing 5b,wingless-type MMTV integration site family, member 4a,microtubule-actin crosslinking factor 1,mical-like 2a,,leucine zipper, putative tumor suppressor family member 3b,transmembrane protein 184a,erythrocyte membrane protein band 4.1 like 1,ephrin-A2a,aristaless related homeobox b,casein kinase 2, alpha…
GO:0006355	regulation of transcription, DNA-templated	2823	254	181.72	0.0017	ENSLOCG00000000097,ENSLOCG00000000661,ENSLOCG00000001004,ENSLOCG00000001126,ENSLOCG00000001144,ENSLOCG00000001261,ENSLOCG00000001284,ENSLOCG00000001338,ENSLOCG00000001432,ENSLOCG00000001470,ENSLOCG00000001764,ENSLOCG00000001775,ENSLOCG00000001912,ENSLOCG00000001957,ENSLOCG00000002198,ENSLOCG00000002246,ENSLOCG00000002265,ENSLOCG00000002539,ENSLOCG00000002641,ENSLOCG00000002819,ENSLOCG00000002820,…	ABonly_Gar	ubiquitin-like with PHD and ring finger domains 1,adenomatosis polyposis coli 2,MLLT1, super elongation complex subunit b,wingless-type MMTV integration site family, member 4a,regulation of nuclear pre-mRNA domain containing 1B,,nuclear factor I/C,,elongation factor, RNA polymerase II, 2,inhibin beta B chain-like,cyclin T2a,GATA binding protein 6,aristaless related homeobox b,hepatocyte nuclear f…
GO:0042127	regulation of cell population proliferation	1728	140	111.24	0.00189	ENSLOCG00000001126,ENSLOCG00000001129,ENSLOCG00000001144,ENSLOCG00000001775,ENSLOCG00000001912,ENSLOCG00000001957,ENSLOCG00000002198,ENSLOCG00000002289,ENSLOCG00000002539,ENSLOCG00000002819,ENSLOCG00000002910,ENSLOCG00000002936,ENSLOCG00000003162,ENSLOCG00000003353,ENSLOCG00000003370,ENSLOCG00000003456,ENSLOCG00000003644,ENSLOCG00000003753,ENSLOCG00000003798,ENSLOCG00000003823,ENSLOCG00000003917,…	ABonly_Gar	wingless-type MMTV integration site family, member 4a,zeta chain of T cell receptor associated protein kinase 70,regulation of nuclear pre-mRNA domain containing 1B,GATA binding protein 6,aristaless related homeobox b,hepatocyte nuclear factor 4, alpha,casein kinase 2, alpha 4 polypeptide,protein tyrosine phosphatase, non-receptor type 1,histone deacetylase 1,fibroblast growth factor 2,ataxin 1a,…
GO:0045165	cell fate commitment	653	61	42.04	0.00202	ENSLOCG00000000661,ENSLOCG00000000801,ENSLOCG00000001126,ENSLOCG00000001182,ENSLOCG00000001775,ENSLOCG00000001912,ENSLOCG00000002198,ENSLOCG00000002936,ENSLOCG00000003134,ENSLOCG00000003717,ENSLOCG00000003798,ENSLOCG00000004720,ENSLOCG00000004723,ENSLOCG00000004765,ENSLOCG00000004944,ENSLOCG00000005102,ENSLOCG00000005361,ENSLOCG00000005465,ENSLOCG00000005502,ENSLOCG00000005533,ENSLOCG00000005862,…	ABonly_Gar	adenomatosis polyposis coli 2,survival motor neuron protein-like,wingless-type MMTV integration site family, member 4a,microtubule-actin crosslinking factor 1,GATA binding protein 6,aristaless related homeobox b,casein kinase 2, alpha 4 polypeptide,growth differentiation factor 6a,staufen double-stranded RNA binding protein 1,staufen double-stranded RNA binding protein 2,AT rich interactive domai…
GO:0070830	bicellular tight junction assembly	37	8	2.38	0.00207	ENSLOCG00000001241,ENSLOCG00000004274,ENSLOCG00000004288,ENSLOCG00000004307,ENSLOCG00000004765,ENSLOCG00000010314,ENSLOCG00000012382,ENSLOCG00000012389	ABonly_Gar	mical-like 2a,MARVEL domain containing 2b,occludin,occludin,wingless-type MMTV integration site family, member 11, related,adenomatous polyposis coli,receptor (G protein-coupled) activity modifying protein 2,
GO:0050803	regulation of synapse structure or activity	425	43	27.36	0.00211	ENSLOCG00000001268,ENSLOCG00000002534,ENSLOCG00000002566,ENSLOCG00000002949,ENSLOCG00000002980,ENSLOCG00000003134,ENSLOCG00000003717,ENSLOCG00000003823,ENSLOCG00000004400,ENSLOCG00000004953,ENSLOCG00000005123,ENSLOCG00000005210,ENSLOCG00000005274,ENSLOCG00000005502,ENSLOCG00000005533,ENSLOCG00000005581,ENSLOCG00000005862,ENSLOCG00000006012,ENSLOCG00000006660,ENSLOCG00000007090,ENSLOCG00000009050,…	ABonly_Gar	leucine zipper, putative tumor suppressor family member 3b,,,syntabulin (syntaxin-interacting),activity-dependent neuroprotector homeobox a,staufen double-stranded RNA binding protein 1,staufen double-stranded RNA binding protein 2,ribosomal protein S6 kinase b, polypeptide 1b,heterogeneous nuclear ribonucleoprotein R,dual-specificity tyrosine-(Y)-phosphorylation regulated kinase 1A, b,eukaryotic…
GO:0006612	protein targeting to membrane	112	16	7.21	0.00212	ENSLOCG00000001182,ENSLOCG00000001454,ENSLOCG00000003075,ENSLOCG00000003967,ENSLOCG00000004050,ENSLOCG00000005245,ENSLOCG00000006628,ENSLOCG00000007168,ENSLOCG00000007842,ENSLOCG00000008912,ENSLOCG00000011210,ENSLOCG00000011236,ENSLOCG00000011718,ENSLOCG00000011805,ENSLOCG00000015441,ENSLOCG00000017276	ABonly_Gar	microtubule-actin crosslinking factor 1,erythrocyte membrane protein band 4.1 like 1,erythrocyte membrane protein band 4.1 like 3,zgc:113278,translocation associated membrane protein 1,syndecan binding protein,autophagy related 4C, cysteine peptidase,charged multivesicular body protein 4Ba,autophagy related 4D, cysteine peptidase a,golgin A7 family, member Ba,ribosomal protein L3,calcium channel,…
GO:0043009	chordate embryonic development	786	71	50.6	0.00215	ENSLOCG00000001123,ENSLOCG00000001126,ENSLOCG00000001775,ENSLOCG00000002936,ENSLOCG00000003162,ENSLOCG00000003260,ENSLOCG00000003353,ENSLOCG00000003653,ENSLOCG00000003798,ENSLOCG00000004015,ENSLOCG00000004178,ENSLOCG00000004432,ENSLOCG00000004569,ENSLOCG00000004765,ENSLOCG00000004888,ENSLOCG00000004948,ENSLOCG00000005102,ENSLOCG00000005395,ENSLOCG00000005568,ENSLOCG00000005862,ENSLOCG00000006042,…	ABonly_Gar	low density lipoprotein receptor-related protein 1Ba,wingless-type MMTV integration site family, member 4a,GATA binding protein 6,growth differentiation factor 6a,TGFB-induced factor homeobox 1,si:ch211-285f17.1,lin-28 homolog A (C. elegans),phosphatase and actin regulator 4a,AT rich interactive domain 1Aa (SWI-like),sulfatase 2b,sulfatase 1,conserved helix-loop-helix ubiquitous kinase,phospholip…
GO:0050804	modulation of chemical synaptic transmission	514	50	33.09	0.0022	ENSLOCG00000000801,ENSLOCG00000001349,ENSLOCG00000002949,ENSLOCG00000002980,ENSLOCG00000003134,ENSLOCG00000003717,ENSLOCG00000004320,ENSLOCG00000004400,ENSLOCG00000005123,ENSLOCG00000005210,ENSLOCG00000006195,ENSLOCG00000006393,ENSLOCG00000006850,ENSLOCG00000007497,ENSLOCG00000008011,ENSLOCG00000008370,ENSLOCG00000008989,ENSLOCG00000009503,ENSLOCG00000009620,ENSLOCG00000009866,ENSLOCG00000009878,…	ABonly_Gar	survival motor neuron protein-like,potassium voltage-gated channel subfamily Q member 4,syntabulin (syntaxin-interacting),activity-dependent neuroprotector homeobox a,staufen double-stranded RNA binding protein 1,staufen double-stranded RNA binding protein 2,cAMP responsive element binding protein 1b,heterogeneous nuclear ribonucleoprotein R,eukaryotic translation initiation factor 4E binding pro…
GO:0071456	cellular response to hypoxia	179	22	11.52	0.00259	ENSLOCG00000001775,ENSLOCG00000001957,ENSLOCG00000002289,ENSLOCG00000004374,ENSLOCG00000004432,ENSLOCG00000006042,ENSLOCG00000006585,ENSLOCG00000006972,ENSLOCG00000007162,ENSLOCG00000007247,ENSLOCG00000007529,ENSLOCG00000009609,ENSLOCG00000010431,ENSLOCG00000010805,ENSLOCG00000012783,ENSLOCG00000012941,ENSLOCG00000013648,ENSLOCG00000013870,ENSLOCG00000015302,ENSLOCG00000015437,ENSLOCG00000015613,…	ABonly_Gar	GATA binding protein 6,hepatocyte nuclear factor 4, alpha,protein tyrosine phosphatase, non-receptor type 1,ADAM metallopeptidase domain 8a,conserved helix-loop-helix ubiquitous kinase,Fas cell surface death receptor,aryl hydrocarbon receptor nuclear translocator,nuclear factor, erythroid 2-like 2a,enolase 1a, (alpha),zgc:77086,myocardin related transcription factor Ba,protein tyrosine phosphatas…
GO:0048477	oogenesis	806	72	51.88	0.00266	ENSLOCG00000000661,ENSLOCG00000000801,ENSLOCG00000001126,ENSLOCG00000002151,ENSLOCG00000002198,ENSLOCG00000002539,ENSLOCG00000003009,ENSLOCG00000003134,ENSLOCG00000003717,ENSLOCG00000003823,ENSLOCG00000004400,ENSLOCG00000004436,ENSLOCG00000004569,ENSLOCG00000004695,ENSLOCG00000005210,ENSLOCG00000005711,ENSLOCG00000005862,ENSLOCG00000006205,ENSLOCG00000006326,ENSLOCG00000006476,ENSLOCG00000006572,…	ABonly_Gar	adenomatosis polyposis coli 2,survival motor neuron protein-like,wingless-type MMTV integration site family, member 4a,pantothenate kinase 2,casein kinase 2, alpha 4 polypeptide,histone deacetylase 1,Scm polycomb group protein homolog 1,staufen double-stranded RNA binding protein 1,staufen double-stranded RNA binding protein 2,ribosomal protein S6 kinase b, polypeptide 1b,heterogeneous nuclear ri…
GO:0009966	regulation of signal transduction	3179	252	204.64	0.00284	ENSLOCG00000000661,ENSLOCG00000000967,ENSLOCG00000001126,ENSLOCG00000001129,ENSLOCG00000001182,ENSLOCG00000001470,ENSLOCG00000001649,ENSLOCG00000001775,ENSLOCG00000001912,ENSLOCG00000001957,ENSLOCG00000002198,ENSLOCG00000002246,ENSLOCG00000002265,ENSLOCG00000002289,ENSLOCG00000002365,ENSLOCG00000002539,ENSLOCG00000002632,ENSLOCG00000002704,ENSLOCG00000002797,ENSLOCG00000002819,ENSLOCG00000002820,…	ABonly_Gar	adenomatosis polyposis coli 2,glycerophosphodiester phosphodiesterase domain containing 5b,wingless-type MMTV integration site family, member 4a,zeta chain of T cell receptor associated protein kinase 70,microtubule-actin crosslinking factor 1,inhibin beta B chain-like,tumor necrosis factor receptor superfamily, member 19,GATA binding protein 6,aristaless related homeobox b,hepatocyte nuclear fac…
GO:0022603	regulation of anatomical structure morphogenesis	1343	111	86.45	0.00307	ENSLOCG00000000661,ENSLOCG00000001126,ENSLOCG00000001182,ENSLOCG00000001261,ENSLOCG00000001268,ENSLOCG00000001470,ENSLOCG00000001775,ENSLOCG00000001957,ENSLOCG00000002539,ENSLOCG00000002819,ENSLOCG00000002980,ENSLOCG00000003075,ENSLOCG00000003162,ENSLOCG00000003296,ENSLOCG00000003717,ENSLOCG00000003723,ENSLOCG00000003823,ENSLOCG00000003917,ENSLOCG00000004015,ENSLOCG00000004107,ENSLOCG00000004178,…	ABonly_Gar	adenomatosis polyposis coli 2,wingless-type MMTV integration site family, member 4a,microtubule-actin crosslinking factor 1,,leucine zipper, putative tumor suppressor family member 3b,inhibin beta B chain-like,GATA binding protein 6,hepatocyte nuclear factor 4, alpha,histone deacetylase 1,fibroblast growth factor 2,activity-dependent neuroprotector homeobox a,erythrocyte membrane protein band 4.1…
GO:0031175	neuron projection development	1549	125	99.71	0.00387	ENSLOCG00000000801,ENSLOCG00000000967,ENSLOCG00000001126,ENSLOCG00000001182,ENSLOCG00000001241,ENSLOCG00000001268,ENSLOCG00000001681,ENSLOCG00000001912,ENSLOCG00000002198,ENSLOCG00000002289,ENSLOCG00000002404,ENSLOCG00000002534,ENSLOCG00000002539,ENSLOCG00000002566,ENSLOCG00000002820,ENSLOCG00000002936,ENSLOCG00000002980,ENSLOCG00000003009,ENSLOCG00000003028,ENSLOCG00000003075,ENSLOCG00000003717,…	ABonly_Gar	survival motor neuron protein-like,glycerophosphodiester phosphodiesterase domain containing 5b,wingless-type MMTV integration site family, member 4a,microtubule-actin crosslinking factor 1,mical-like 2a,leucine zipper, putative tumor suppressor family member 3b,ephrin-A2a,aristaless related homeobox b,casein kinase 2, alpha 4 polypeptide,protein tyrosine phosphatase, non-receptor type 1,VAMP (ve…
GO:0030509	BMP signaling pathway	208	24	13.39	0.00391	ENSLOCG00000001470,ENSLOCG00000001775,ENSLOCG00000002265,ENSLOCG00000002936,ENSLOCG00000003917,ENSLOCG00000004178,ENSLOCG00000005102,ENSLOCG00000005141,ENSLOCG00000005465,ENSLOCG00000005862,ENSLOCG00000006395,ENSLOCG00000006942,ENSLOCG00000007687,ENSLOCG00000007803,ENSLOCG00000009208,ENSLOCG00000011289,ENSLOCG00000012122,ENSLOCG00000012211,ENSLOCG00000013813,ENSLOCG00000015342,ENSLOCG00000015437,…	ABonly_Gar	inhibin beta B chain-like,GATA binding protein 6,chordin-like 2,growth differentiation factor 6a,growth differentiation factor 2,sulfatase 1,nodal-related 2,follistatin-like 3 (secreted glycoprotein),RGM domain family, member D,activin A receptor type 1,repulsive guidance molecule BMP co-receptor b,follistatin a,growth differentiation factor 5,,wingless-type MMTV integration site family, member 3…
GO:0035556	intracellular signal transduction	2730	210	175.74	0.0042	ENSLOCG00000001011,ENSLOCG00000001129,ENSLOCG00000001349,ENSLOCG00000001470,ENSLOCG00000001599,ENSLOCG00000001649,ENSLOCG00000001957,ENSLOCG00000002198,ENSLOCG00000002289,ENSLOCG00000002349,ENSLOCG00000002507,ENSLOCG00000002704,ENSLOCG00000002797,ENSLOCG00000002819,ENSLOCG00000002820,ENSLOCG00000002936,ENSLOCG00000003296,ENSLOCG00000003353,ENSLOCG00000003456,ENSLOCG00000003644,ENSLOCG00000003653,…	ABonly_Gar	guanylate cyclase 2F, retinal,zeta chain of T cell receptor associated protein kinase 70,potassium voltage-gated channel subfamily Q member 4,inhibin beta B chain-like,potassium voltage-gated channel, KQT-like subfamily, member 2a,tumor necrosis factor receptor superfamily, member 19,hepatocyte nuclear factor 4, alpha,casein kinase 2, alpha 4 polypeptide,protein tyrosine phosphatase, non-receptor…
GO:0008283	cell population proliferation	2228	186	143.42	0.00425	ENSLOCG00000000097,ENSLOCG00000000661,ENSLOCG00000000801,ENSLOCG00000001126,ENSLOCG00000001129,ENSLOCG00000001144,ENSLOCG00000001775,ENSLOCG00000001912,ENSLOCG00000001957,ENSLOCG00000002198,ENSLOCG00000002289,ENSLOCG00000002349,ENSLOCG00000002539,ENSLOCG00000002819,ENSLOCG00000002910,ENSLOCG00000002936,ENSLOCG00000003134,ENSLOCG00000003162,ENSLOCG00000003353,ENSLOCG00000003370,ENSLOCG00000003456,…	ABonly_Gar	ubiquitin-like with PHD and ring finger domains 1,adenomatosis polyposis coli 2,survival motor neuron protein-like,wingless-type MMTV integration site family, member 4a,zeta chain of T cell receptor associated protein kinase 70,regulation of nuclear pre-mRNA domain containing 1B,GATA binding protein 6,aristaless related homeobox b,hepatocyte nuclear factor 4, alpha,casein kinase 2, alpha 4 polype…
GO:0000122	negative regulation of transcription by RNA polymerase II	862	75	55.49	0.00428	ENSLOCG00000000097,ENSLOCG00000001261,ENSLOCG00000001284,ENSLOCG00000001775,ENSLOCG00000001912,ENSLOCG00000002246,ENSLOCG00000002539,ENSLOCG00000002910,ENSLOCG00000003162,ENSLOCG00000003370,ENSLOCG00000003753,ENSLOCG00000003798,ENSLOCG00000004198,ENSLOCG00000004596,ENSLOCG00000004944,ENSLOCG00000004978,ENSLOCG00000005102,ENSLOCG00000005395,ENSLOCG00000006005,ENSLOCG00000006043,ENSLOCG00000006585,…	ABonly_Gar	ubiquitin-like with PHD and ring finger domains 1,,nuclear factor I/C,GATA binding protein 6,aristaless related homeobox b,scratch family zinc finger 2,histone deacetylase 1,ataxin 1a,TGFB-induced factor homeobox 1,methyl-CpG binding domain protein 2,ubiquitin-conjugating enzyme E2Ia,AT rich interactive domain 1Aa (SWI-like),Src like adaptor 2,zinc fingers and homeoboxes 3,chromodomain helicase D…
GO:0032270	positive regulation of cellular protein metabolic process	1583	127	101.9	0.00439	ENSLOCG00000000097,ENSLOCG00000000394,ENSLOCG00000000661,ENSLOCG00000001470,ENSLOCG00000001649,ENSLOCG00000001695,ENSLOCG00000001764,ENSLOCG00000002289,ENSLOCG00000002665,ENSLOCG00000002819,ENSLOCG00000002936,ENSLOCG00000002980,ENSLOCG00000003134,ENSLOCG00000003353,ENSLOCG00000003644,ENSLOCG00000003660,ENSLOCG00000003717,ENSLOCG00000003729,ENSLOCG00000003753,ENSLOCG00000003823,ENSLOCG00000003917,…	ABonly_Gar	ubiquitin-like with PHD and ring finger domains 1,small glutamine-rich tetratricopeptide repeat (TPR)-containing, alpha,adenomatosis polyposis coli 2,inhibin beta B chain-like,tumor necrosis factor receptor superfamily, member 19,low choriolytic enzyme-like,cyclin T2a,protein tyrosine phosphatase, non-receptor type 1,UPF3A, regulator of nonsense mediated mRNA decay,fibroblast growth factor 2,grow…
GO:2000026	regulation of multicellular organismal development	2586	208	166.47	0.00441	ENSLOCG00000000661,ENSLOCG00000000801,ENSLOCG00000000967,ENSLOCG00000001126,ENSLOCG00000001129,ENSLOCG00000001182,ENSLOCG00000001261,ENSLOCG00000001268,ENSLOCG00000001775,ENSLOCG00000001957,ENSLOCG00000002246,ENSLOCG00000002539,ENSLOCG00000002819,ENSLOCG00000002820,ENSLOCG00000002855,ENSLOCG00000002910,ENSLOCG00000002936,ENSLOCG00000002980,ENSLOCG00000003028,ENSLOCG00000003134,ENSLOCG00000003162,…	ABonly_Gar	adenomatosis polyposis coli 2,survival motor neuron protein-like,glycerophosphodiester phosphodiesterase domain containing 5b,wingless-type MMTV integration site family, member 4a,zeta chain of T cell receptor associated protein kinase 70,microtubule-actin crosslinking factor 1,,leucine zipper, putative tumor suppressor family member 3b,GATA binding protein 6,hepatocyte nuclear factor 4, alpha,sc…
GO:0071417	cellular response to organonitrogen compound	626	57	40.3	0.00483	ENSLOCG00000001957,ENSLOCG00000002289,ENSLOCG00000002436,ENSLOCG00000002507,ENSLOCG00000003644,ENSLOCG00000003823,ENSLOCG00000004320,ENSLOCG00000005123,ENSLOCG00000005538,ENSLOCG00000006042,ENSLOCG00000006089,ENSLOCG00000006393,ENSLOCG00000006585,ENSLOCG00000006617,ENSLOCG00000006909,ENSLOCG00000007090,ENSLOCG00000007430,ENSLOCG00000007804,ENSLOCG00000008011,ENSLOCG00000008370,ENSLOCG00000008826,…	ABonly_Gar	hepatocyte nuclear factor 4, alpha,protein tyrosine phosphatase, non-receptor type 1,RAB31, member RAS oncogene family,adenylate cyclase 5,growth differentiation factor 11,ribosomal protein S6 kinase b, polypeptide 1b,cAMP responsive element binding protein 1b,eukaryotic translation initiation factor 4E binding protein 2,progesterone receptor,Fas cell surface death receptor,low density lipoprotei…
GO:0034250	positive regulation of cellular amide metabolic process	177	21	11.39	0.00486	ENSLOCG00000002665,ENSLOCG00000003134,ENSLOCG00000003353,ENSLOCG00000003717,ENSLOCG00000003823,ENSLOCG00000004432,ENSLOCG00000005210,ENSLOCG00000005274,ENSLOCG00000005711,ENSLOCG00000006185,ENSLOCG00000006476,ENSLOCG00000006634,ENSLOCG00000006877,ENSLOCG00000006986,ENSLOCG00000007090,ENSLOCG00000010743,ENSLOCG00000011620,ENSLOCG00000015238,ENSLOCG00000015613,ENSLOCG00000016919,ENSLOCG00000017196	ABonly_Gar	UPF3A, regulator of nonsense mediated mRNA decay,staufen double-stranded RNA binding protein 1,lin-28 homolog A (C. elegans),staufen double-stranded RNA binding protein 2,ribosomal protein S6 kinase b, polypeptide 1b,conserved helix-loop-helix ubiquitous kinase,pumilio RNA-binding family member 1,phosphatidylinositol binding clathrin assembly protein a,TAR (HIV) RNA binding protein 2,eukaryotic t…
GO:0060560	developmental growth involved in morphogenesis	259	28	16.67	0.00488	ENSLOCG00000001912,ENSLOCG00000004765,ENSLOCG00000005581,ENSLOCG00000008370,ENSLOCG00000008904,ENSLOCG00000009155,ENSLOCG00000009208,ENSLOCG00000009793,ENSLOCG00000009984,ENSLOCG00000010226,ENSLOCG00000010337,ENSLOCG00000010543,ENSLOCG00000011339,ENSLOCG00000011661,ENSLOCG00000011672,ENSLOCG00000012211,ENSLOCG00000012767,ENSLOCG00000013118,ENSLOCG00000013222,ENSLOCG00000014724,ENSLOCG00000015437,…	ABonly_Gar	aristaless related homeobox b,wingless-type MMTV integration site family, member 11, related,mitogen-activated protein kinase kinase kinase 12,protein kinase cAMP-activated catalytic subunit beta,secreted frizzled-related protein 5,ephrin A5,wingless-type MMTV integration site family, member 3A,mitogen-activated protein kinase kinase kinase 13,protein kinase, cAMP-dependent, catalytic, alpha, gen…
GO:0040008	regulation of growth	1099	92	70.75	0.0049	ENSLOCG00000001126,ENSLOCG00000001182,ENSLOCG00000001347,ENSLOCG00000001470,ENSLOCG00000001775,ENSLOCG00000001912,ENSLOCG00000001957,ENSLOCG00000002198,ENSLOCG00000002322,ENSLOCG00000002819,ENSLOCG00000002980,ENSLOCG00000003009,ENSLOCG00000003134,ENSLOCG00000003717,ENSLOCG00000003823,ENSLOCG00000003917,ENSLOCG00000004320,ENSLOCG00000004400,ENSLOCG00000004569,ENSLOCG00000004765,ENSLOCG00000004953,…	ABonly_Gar	wingless-type MMTV integration site family, member 4a,microtubule-actin crosslinking factor 1,poly(A) binding protein interacting protein 2B,inhibin beta B chain-like,GATA binding protein 6,aristaless related homeobox b,hepatocyte nuclear factor 4, alpha,casein kinase 2, alpha 4 polypeptide,probable aminopeptidase NPEPL1,fibroblast growth factor 2,activity-dependent neuroprotector homeobox a,Scm …
GO:0007389	pattern specification process	1086	91	69.91	0.005	ENSLOCG00000000661,ENSLOCG00000001454,ENSLOCG00000002198,ENSLOCG00000002539,ENSLOCG00000002910,ENSLOCG00000002936,ENSLOCG00000003009,ENSLOCG00000003075,ENSLOCG00000003134,ENSLOCG00000003162,ENSLOCG00000003644,ENSLOCG00000003717,ENSLOCG00000003753,ENSLOCG00000003768,ENSLOCG00000003798,ENSLOCG00000003889,ENSLOCG00000004015,ENSLOCG00000004178,ENSLOCG00000004400,ENSLOCG00000004432,ENSLOCG00000005102,…	ABonly_Gar	adenomatosis polyposis coli 2,erythrocyte membrane protein band 4.1 like 1,casein kinase 2, alpha 4 polypeptide,histone deacetylase 1,ataxin 1a,growth differentiation factor 6a,Scm polycomb group protein homolog 1,erythrocyte membrane protein band 4.1 like 3,staufen double-stranded RNA binding protein 1,TGFB-induced factor homeobox 1,growth differentiation factor 11,staufen double-stranded RNA bi…
GO:0048598	embryonic morphogenesis	1047	96	67.4	0.00517	ENSLOCG00000000590,ENSLOCG00000000661,ENSLOCG00000001126,ENSLOCG00000001182,ENSLOCG00000001338,ENSLOCG00000001349,ENSLOCG00000001396,ENSLOCG00000001454,ENSLOCG00000001775,ENSLOCG00000002289,ENSLOCG00000002534,ENSLOCG00000002566,ENSLOCG00000002819,ENSLOCG00000002820,ENSLOCG00000002936,ENSLOCG00000003075,ENSLOCG00000003162,ENSLOCG00000003653,ENSLOCG00000003753,ENSLOCG00000003798,ENSLOCG00000004432,…	ABonly_Gar	receptor accessory protein 6,adenomatosis polyposis coli 2,wingless-type MMTV integration site family, member 4a,microtubule-actin crosslinking factor 1,,potassium voltage-gated channel subfamily Q member 4,laminin subunit alpha 3,erythrocyte membrane protein band 4.1 like 1,GATA binding protein 6,protein tyrosine phosphatase, non-receptor type 1,,,fibroblast growth factor 2,pleckstrin homology d…
GO:0035329	hippo signaling	26	6	1.67	0.00529	ENSLOCG00000007548,ENSLOCG00000007569,ENSLOCG00000009736,ENSLOCG00000009795,ENSLOCG00000013862,ENSLOCG00000016688	ABonly_Gar	angiomotin like 1,serine/threonine kinase 4,TEA domain family member 3 b,serine/threonine kinase 3 (STE20 homolog, yeast),angiomotin,TEA domain transcription factor 4
GO:0009887	animal organ morphogenesis	1794	147	115.48	0.00559	ENSLOCG00000000590,ENSLOCG00000000661,ENSLOCG00000001126,ENSLOCG00000001182,ENSLOCG00000001284,ENSLOCG00000001349,ENSLOCG00000001454,ENSLOCG00000001775,ENSLOCG00000001912,ENSLOCG00000002151,ENSLOCG00000002534,ENSLOCG00000002566,ENSLOCG00000002819,ENSLOCG00000002820,ENSLOCG00000002910,ENSLOCG00000002936,ENSLOCG00000003075,ENSLOCG00000003206,ENSLOCG00000003296,ENSLOCG00000003309,ENSLOCG00000003325,…	ABonly_Gar	receptor accessory protein 6,adenomatosis polyposis coli 2,wingless-type MMTV integration site family, member 4a,microtubule-actin crosslinking factor 1,nuclear factor I/C,potassium voltage-gated channel subfamily Q member 4,erythrocyte membrane protein band 4.1 like 1,GATA binding protein 6,aristaless related homeobox b,pantothenate kinase 2,,,fibroblast growth factor 2,pleckstrin homology domai…
GO:0031623	receptor internalization	62	10	3.99	0.00588	ENSLOCG00000002436,ENSLOCG00000002632,ENSLOCG00000005274,ENSLOCG00000006089,ENSLOCG00000008182,ENSLOCG00000011236,ENSLOCG00000012382,ENSLOCG00000012389,ENSLOCG00000013297,ENSLOCG00000018010	ABonly_Gar	RAB31, member RAS oncogene family,low density lipoprotein receptor adaptor protein 1b,phosphatidylinositol binding clathrin assembly protein a,low density lipoprotein receptor-related protein 1Ab,spleen tyrosine kinase,calcium channel, voltage-dependent, gamma subunit 2a,receptor (G protein-coupled) activity modifying protein 2,,receptor activity modifying protein 3,5-hydroxytryptamine receptor 1B
GO:0072659	protein localization to plasma membrane	181	21	11.65	0.00628	ENSLOCG00000001126,ENSLOCG00000001182,ENSLOCG00000002436,ENSLOCG00000002645,ENSLOCG00000003075,ENSLOCG00000005484,ENSLOCG00000006877,ENSLOCG00000007430,ENSLOCG00000008011,ENSLOCG00000008912,ENSLOCG00000009224,ENSLOCG00000009986,ENSLOCG00000010294,ENSLOCG00000012382,ENSLOCG00000012389,ENSLOCG00000012577,ENSLOCG00000013297,ENSLOCG00000013427,ENSLOCG00000015230,ENSLOCG00000015441,ENSLOCG00000015613	ABonly_Gar	wingless-type MMTV integration site family, member 4a,microtubule-actin crosslinking factor 1,RAB31, member RAS oncogene family,vesicle-associated membrane protein 3 (cellubrevin),erythrocyte membrane protein band 4.1 like 3,laminin, alpha 5,,adenylate cyclase 6a,Rap guanine nucleotide exchange factor (GEF) 2,golgin A7 family, member Ba,tetraspanin 15,neuronal vesicle trafficking associated 1,Rap…
GO:0007623	circadian rhythm	326	33	20.99	0.00654	ENSLOCG00000000968,ENSLOCG00000002151,ENSLOCG00000002198,ENSLOCG00000004320,ENSLOCG00000004953,ENSLOCG00000005395,ENSLOCG00000006042,ENSLOCG00000006321,ENSLOCG00000006393,ENSLOCG00000007377,ENSLOCG00000007430,ENSLOCG00000008370,ENSLOCG00000009866,ENSLOCG00000009984,ENSLOCG00000010371,ENSLOCG00000010743,ENSLOCG00000011662,ENSLOCG00000011861,ENSLOCG00000011989,ENSLOCG00000012897,ENSLOCG00000013329,…	ABonly_Gar	acyl-CoA synthetase bubblegum family member 2,pantothenate kinase 2,casein kinase 2, alpha 4 polypeptide,cAMP responsive element binding protein 1b,dual-specificity tyrosine-(Y)-phosphorylation regulated kinase 1A, b,inhibitor of DNA binding 3,Fas cell surface death receptor,protein kinase cGMP-dependent 1b,guanine nucleotide binding protein (G protein), alpha 11a (Gq class),casein kinase 2, alph…
GO:0001889	liver development	218	24	14.03	0.00702	ENSLOCG00000000097,ENSLOCG00000001126,ENSLOCG00000001775,ENSLOCG00000001792,ENSLOCG00000001957,ENSLOCG00000002198,ENSLOCG00000004015,ENSLOCG00000005102,ENSLOCG00000006042,ENSLOCG00000007377,ENSLOCG00000007529,ENSLOCG00000007643,ENSLOCG00000010384,ENSLOCG00000010743,ENSLOCG00000010831,ENSLOCG00000012393,ENSLOCG00000012767,ENSLOCG00000012783,ENSLOCG00000013012,ENSLOCG00000013329,ENSLOCG00000013870,…	ABonly_Gar	ubiquitin-like with PHD and ring finger domains 1,wingless-type MMTV integration site family, member 4a,GATA binding protein 6,3-hydroxy-3-methylglutaryl-CoA lyase,hepatocyte nuclear factor 4, alpha,casein kinase 2, alpha 4 polypeptide,sulfatase 2b,nodal-related 2,Fas cell surface death receptor,casein kinase 2, alpha 1 polypeptide,myocardin related transcription factor Ba,,RAP1A, member of RAS o…
GO:0060429	epithelium development	2010	155	129.39	0.00744	ENSLOCG00000000661,ENSLOCG00000001126,ENSLOCG00000001182,ENSLOCG00000001454,ENSLOCG00000001649,ENSLOCG00000001775,ENSLOCG00000001912,ENSLOCG00000001957,ENSLOCG00000002151,ENSLOCG00000002365,ENSLOCG00000002534,ENSLOCG00000002566,ENSLOCG00000002819,ENSLOCG00000002820,ENSLOCG00000002910,ENSLOCG00000003009,ENSLOCG00000003075,ENSLOCG00000003162,ENSLOCG00000003296,ENSLOCG00000003375,ENSLOCG00000003644,…	ABonly_Gar	adenomatosis polyposis coli 2,wingless-type MMTV integration site family, member 4a,microtubule-actin crosslinking factor 1,erythrocyte membrane protein band 4.1 like 1,tumor necrosis factor receptor superfamily, member 19,GATA binding protein 6,aristaless related homeobox b,hepatocyte nuclear factor 4, alpha,pantothenate kinase 2,APC down-regulated 1,,,fibroblast growth factor 2,pleckstrin homol…
GO:0006368	transcription elongation from RNA polymerase II promoter	95	13	6.12	0.00768	ENSLOCG00000001004,ENSLOCG00000001432,ENSLOCG00000001764,ENSLOCG00000003660,ENSLOCG00000005363,ENSLOCG00000005568,ENSLOCG00000005699,ENSLOCG00000009050,ENSLOCG00000011259,ENSLOCG00000011954,ENSLOCG00000012760,ENSLOCG00000013329,ENSLOCG00000013581	ABonly_Gar	MLLT1, super elongation complex subunit b,elongation factor, RNA polymerase II, 2,cyclin T2a,cyclin T1,transcription elongation factor A (SII), 2,elongation factor RNA polymerase II,transcription elongation factor A (SII), 1,NK2 homeobox 3,MLLT3, super elongation complex subunit,cyclin-dependent kinase 13,cyclin-dependent kinase 12,enhancer of zeste 2 polycomb repressive complex 2 subunit,heart a…
GO:0007420	brain development	993	83	63.92	0.0077	ENSLOCG00000000661,ENSLOCG00000000967,ENSLOCG00000001126,ENSLOCG00000001182,ENSLOCG00000001625,ENSLOCG00000001912,ENSLOCG00000002198,ENSLOCG00000002507,ENSLOCG00000002534,ENSLOCG00000002566,ENSLOCG00000002819,ENSLOCG00000002910,ENSLOCG00000003798,ENSLOCG00000004320,ENSLOCG00000004535,ENSLOCG00000004723,ENSLOCG00000004944,ENSLOCG00000005102,ENSLOCG00000005971,ENSLOCG00000006042,ENSLOCG00000006321,…	ABonly_Gar	adenomatosis polyposis coli 2,glycerophosphodiester phosphodiesterase domain containing 5b,wingless-type MMTV integration site family, member 4a,microtubule-actin crosslinking factor 1,Sad1 and UNC84 domain containing 1,aristaless related homeobox b,casein kinase 2, alpha 4 polypeptide,adenylate cyclase 5,,,fibroblast growth factor 2,ataxin 1a,AT rich interactive domain 1Aa (SWI-like),cAMP respon…
GO:0051253	negative regulation of RNA metabolic process	1278	114	82.27	0.00772	ENSLOCG00000000097,ENSLOCG00000001126,ENSLOCG00000001261,ENSLOCG00000001284,ENSLOCG00000001775,ENSLOCG00000001912,ENSLOCG00000001957,ENSLOCG00000002246,ENSLOCG00000002539,ENSLOCG00000002910,ENSLOCG00000003009,ENSLOCG00000003162,ENSLOCG00000003370,ENSLOCG00000003456,ENSLOCG00000003660,ENSLOCG00000003753,ENSLOCG00000003798,ENSLOCG00000004198,ENSLOCG00000004320,ENSLOCG00000004409,ENSLOCG00000004535,…	ABonly_Gar	ubiquitin-like with PHD and ring finger domains 1,wingless-type MMTV integration site family, member 4a,,nuclear factor I/C,GATA binding protein 6,aristaless related homeobox b,hepatocyte nuclear factor 4, alpha,scratch family zinc finger 2,histone deacetylase 1,ataxin 1a,Scm polycomb group protein homolog 1,TGFB-induced factor homeobox 1,methyl-CpG binding domain protein 2,RNA binding motif prot…
GO:0051960	regulation of nervous system development	1385	111	89.16	0.00795	ENSLOCG00000000801,ENSLOCG00000000967,ENSLOCG00000001126,ENSLOCG00000001182,ENSLOCG00000001261,ENSLOCG00000001268,ENSLOCG00000002246,ENSLOCG00000002539,ENSLOCG00000002819,ENSLOCG00000002820,ENSLOCG00000002910,ENSLOCG00000002936,ENSLOCG00000002980,ENSLOCG00000003028,ENSLOCG00000003134,ENSLOCG00000003162,ENSLOCG00000003353,ENSLOCG00000003644,ENSLOCG00000003717,ENSLOCG00000003723,ENSLOCG00000003798,…	ABonly_Gar	survival motor neuron protein-like,glycerophosphodiester phosphodiesterase domain containing 5b,wingless-type MMTV integration site family, member 4a,microtubule-actin crosslinking factor 1,,leucine zipper, putative tumor suppressor family member 3b,scratch family zinc finger 2,histone deacetylase 1,fibroblast growth factor 2,pleckstrin homology domain containing, family G (with RhoGef domain) me…
GO:0034330	cell junction organization	947	88	60.96	0.00822	ENSLOCG00000000801,ENSLOCG00000001126,ENSLOCG00000001182,ENSLOCG00000001241,ENSLOCG00000001268,ENSLOCG00000001396,ENSLOCG00000001454,ENSLOCG00000001957,ENSLOCG00000002404,ENSLOCG00000002534,ENSLOCG00000002566,ENSLOCG00000002949,ENSLOCG00000002980,ENSLOCG00000003075,ENSLOCG00000003134,ENSLOCG00000003717,ENSLOCG00000003823,ENSLOCG00000004274,ENSLOCG00000004288,ENSLOCG00000004307,ENSLOCG00000004320,…	ABonly_Gar	survival motor neuron protein-like,wingless-type MMTV integration site family, member 4a,microtubule-actin crosslinking factor 1,mical-like 2a,leucine zipper, putative tumor suppressor family member 3b,laminin subunit alpha 3,erythrocyte membrane protein band 4.1 like 1,hepatocyte nuclear factor 4, alpha,VAMP (vesicle-associated membrane protein)-associated protein A, like,,,syntabulin (syntaxin-…
GO:1901888	regulation of cell junction assembly	86	12	5.54	0.00877	ENSLOCG00000001126,ENSLOCG00000001182,ENSLOCG00000004288,ENSLOCG00000004307,ENSLOCG00000007265,ENSLOCG00000008011,ENSLOCG00000009155,ENSLOCG00000009984,ENSLOCG00000010384,ENSLOCG00000015437,ENSLOCG00000015613,ENSLOCG00000016180	ABonly_Gar	wingless-type MMTV integration site family, member 4a,microtubule-actin crosslinking factor 1,occludin,occludin,Rho GTPase activating protein 6,Rap guanine nucleotide exchange factor (GEF) 2,ephrin A5,protein kinase, cAMP-dependent, catalytic, alpha, genome duplicate a,RAP1A, member of RAS oncogene family b,secreted frizzled-related protein 1a,inhibitor of kappa light polypeptide gene enhancer in…
GO:0070328	triglyceride homeostasis	57	9	3.67	0.01006	ENSLOCG00000000968,ENSLOCG00000001957,ENSLOCG00000002151,ENSLOCG00000008760,ENSLOCG00000011861,ENSLOCG00000011989,ENSLOCG00000014360,ENSLOCG00000015085,ENSLOCG00000015206	ABonly_Gar	acyl-CoA synthetase bubblegum family member 2,hepatocyte nuclear factor 4, alpha,pantothenate kinase 2,gonadotropin releasing hormone receptor 1,pantothenate kinase 3,long-chain-fatty-acid--CoA ligase ACSBG2-like,gonadotropin releasing hormone receptor 4,patatin-like phospholipase domain containing 3,nuclear receptor subfamily 1, group H, member 4
GO:0055090	acylglycerol homeostasis	57	9	3.67	0.01006	ENSLOCG00000000968,ENSLOCG00000001957,ENSLOCG00000002151,ENSLOCG00000008760,ENSLOCG00000011861,ENSLOCG00000011989,ENSLOCG00000014360,ENSLOCG00000015085,ENSLOCG00000015206	ABonly_Gar	acyl-CoA synthetase bubblegum family member 2,hepatocyte nuclear factor 4, alpha,pantothenate kinase 2,gonadotropin releasing hormone receptor 1,pantothenate kinase 3,long-chain-fatty-acid--CoA ligase ACSBG2-like,gonadotropin releasing hormone receptor 4,patatin-like phospholipase domain containing 3,nuclear receptor subfamily 1, group H, member 4
GO:0043588	skin development	201	22	12.94	0.01022	ENSLOCG00000001649,ENSLOCG00000002365,ENSLOCG00000004765,ENSLOCG00000005361,ENSLOCG00000005484,ENSLOCG00000006942,ENSLOCG00000007569,ENSLOCG00000009825,ENSLOCG00000010314,ENSLOCG00000011289,ENSLOCG00000011297,ENSLOCG00000011662,ENSLOCG00000012211,ENSLOCG00000012767,ENSLOCG00000013870,ENSLOCG00000015067,ENSLOCG00000015230,ENSLOCG00000015391,ENSLOCG00000016234,ENSLOCG00000016977,ENSLOCG00000017091,…	ABonly_Gar	tumor necrosis factor receptor superfamily, member 19,APC down-regulated 1,wingless-type MMTV integration site family, member 11, related,wingless-type MMTV integration site family, member 10a,laminin, alpha 5,follistatin a,serine/threonine kinase 4,plakophilin 1b,adenomatous polyposis coli,sclerostin domain containing 1a,interferon regulatory factor 6,nerve growth factor receptor a (TNFR superfa…
GO:0090092	regulation of transmembrane receptor protein serine/threonine kinase signaling pathway	287	29	18.47	0.0106	ENSLOCG00000001470,ENSLOCG00000001775,ENSLOCG00000002265,ENSLOCG00000002936,ENSLOCG00000003644,ENSLOCG00000003917,ENSLOCG00000004061,ENSLOCG00000004178,ENSLOCG00000005102,ENSLOCG00000005141,ENSLOCG00000005245,ENSLOCG00000005465,ENSLOCG00000005862,ENSLOCG00000006395,ENSLOCG00000006942,ENSLOCG00000007687,ENSLOCG00000007803,ENSLOCG00000008826,ENSLOCG00000011289,ENSLOCG00000012122,ENSLOCG00000012211,…	ABonly_Gar	inhibin beta B chain-like,GATA binding protein 6,chordin-like 2,growth differentiation factor 6a,growth differentiation factor 11,growth differentiation factor 2,nicalin,sulfatase 1,nodal-related 2,follistatin-like 3 (secreted glycoprotein),syndecan binding protein,RGM domain family, member D,activin A receptor type 1,repulsive guidance molecule BMP co-receptor b,follistatin a,growth differentiat…
GO:0042325	regulation of phosphorylation	1543	121	99.33	0.01102	ENSLOCG00000001470,ENSLOCG00000001649,ENSLOCG00000001764,ENSLOCG00000001957,ENSLOCG00000002289,ENSLOCG00000002819,ENSLOCG00000002910,ENSLOCG00000002936,ENSLOCG00000002980,ENSLOCG00000003644,ENSLOCG00000003660,ENSLOCG00000003729,ENSLOCG00000003917,ENSLOCG00000003980,ENSLOCG00000004374,ENSLOCG00000004409,ENSLOCG00000004765,ENSLOCG00000004953,ENSLOCG00000005001,ENSLOCG00000005102,ENSLOCG00000005210,…	ABonly_Gar	inhibin beta B chain-like,tumor necrosis factor receptor superfamily, member 19,cyclin T2a,hepatocyte nuclear factor 4, alpha,protein tyrosine phosphatase, non-receptor type 1,fibroblast growth factor 2,ataxin 1a,growth differentiation factor 6a,activity-dependent neuroprotector homeobox a,growth differentiation factor 11,cyclin T1,arginine vasopressin induced 1,growth differentiation factor 2,ce…
GO:0009968	negative regulation of signal transduction	1491	126	95.98	0.01108	ENSLOCG00000000661,ENSLOCG00000000967,ENSLOCG00000001126,ENSLOCG00000001470,ENSLOCG00000001957,ENSLOCG00000002198,ENSLOCG00000002246,ENSLOCG00000002265,ENSLOCG00000002289,ENSLOCG00000002365,ENSLOCG00000002539,ENSLOCG00000002910,ENSLOCG00000002923,ENSLOCG00000003128,ENSLOCG00000003162,ENSLOCG00000003225,ENSLOCG00000003574,ENSLOCG00000003653,ENSLOCG00000003753,ENSLOCG00000003823,ENSLOCG00000004015,…	ABonly_Gar	adenomatosis polyposis coli 2,glycerophosphodiester phosphodiesterase domain containing 5b,wingless-type MMTV integration site family, member 4a,inhibin beta B chain-like,hepatocyte nuclear factor 4, alpha,casein kinase 2, alpha 4 polypeptide,scratch family zinc finger 2,chordin-like 2,protein tyrosine phosphatase, non-receptor type 1,APC down-regulated 1,histone deacetylase 1,ataxin 1a,LY6/PLAUR…
GO:0010648	negative regulation of cell communication	1622	135	104.41	0.01147	ENSLOCG00000000661,ENSLOCG00000000967,ENSLOCG00000001126,ENSLOCG00000001349,ENSLOCG00000001470,ENSLOCG00000001957,ENSLOCG00000002198,ENSLOCG00000002246,ENSLOCG00000002265,ENSLOCG00000002289,ENSLOCG00000002365,ENSLOCG00000002539,ENSLOCG00000002910,ENSLOCG00000002923,ENSLOCG00000002980,ENSLOCG00000003128,ENSLOCG00000003162,ENSLOCG00000003225,ENSLOCG00000003574,ENSLOCG00000003653,ENSLOCG00000003753,…	ABonly_Gar	adenomatosis polyposis coli 2,glycerophosphodiester phosphodiesterase domain containing 5b,wingless-type MMTV integration site family, member 4a,potassium voltage-gated channel subfamily Q member 4,inhibin beta B chain-like,hepatocyte nuclear factor 4, alpha,casein kinase 2, alpha 4 polypeptide,scratch family zinc finger 2,chordin-like 2,protein tyrosine phosphatase, non-receptor type 1,APC down-…
GO:0023057	negative regulation of signaling	1622	135	104.41	0.01147	ENSLOCG00000000661,ENSLOCG00000000967,ENSLOCG00000001126,ENSLOCG00000001349,ENSLOCG00000001470,ENSLOCG00000001957,ENSLOCG00000002198,ENSLOCG00000002246,ENSLOCG00000002265,ENSLOCG00000002289,ENSLOCG00000002365,ENSLOCG00000002539,ENSLOCG00000002910,ENSLOCG00000002923,ENSLOCG00000002980,ENSLOCG00000003128,ENSLOCG00000003162,ENSLOCG00000003225,ENSLOCG00000003574,ENSLOCG00000003653,ENSLOCG00000003753,…	ABonly_Gar	adenomatosis polyposis coli 2,glycerophosphodiester phosphodiesterase domain containing 5b,wingless-type MMTV integration site family, member 4a,potassium voltage-gated channel subfamily Q member 4,inhibin beta B chain-like,hepatocyte nuclear factor 4, alpha,casein kinase 2, alpha 4 polypeptide,scratch family zinc finger 2,chordin-like 2,protein tyrosine phosphatase, non-receptor type 1,APC down-…
GO:0040029	regulation of gene expression, epigenetic	302	30	19.44	0.01185	ENSLOCG00000001957,ENSLOCG00000002539,ENSLOCG00000003353,ENSLOCG00000003370,ENSLOCG00000003798,ENSLOCG00000004888,ENSLOCG00000005210,ENSLOCG00000005710,ENSLOCG00000005711,ENSLOCG00000006043,ENSLOCG00000006617,ENSLOCG00000006829,ENSLOCG00000006909,ENSLOCG00000007281,ENSLOCG00000008391,ENSLOCG00000010102,ENSLOCG00000011763,ENSLOCG00000011803,ENSLOCG00000012393,ENSLOCG00000012570,ENSLOCG00000012897,…	ABonly_Gar	hepatocyte nuclear factor 4, alpha,histone deacetylase 1,lin-28 homolog A (C. elegans),methyl-CpG binding domain protein 2,AT rich interactive domain 1Aa (SWI-like),zinc finger, MIZ-type containing 1a,pumilio RNA-binding family member 1,poly (ADP-ribose) glycohydrolase a,TAR (HIV) RNA binding protein 2,methyl-CpG binding domain protein 3,K(lysine) acetyltransferase 2B,protein kinase, interferon-i…
GO:0007519	skeletal muscle tissue development	169	19	10.88	0.01246	ENSLOCG00000001764,ENSLOCG00000002936,ENSLOCG00000006185,ENSLOCG00000006244,ENSLOCG00000006634,ENSLOCG00000006850,ENSLOCG00000007278,ENSLOCG00000007804,ENSLOCG00000007838,ENSLOCG00000008826,ENSLOCG00000008957,ENSLOCG00000009208,ENSLOCG00000009503,ENSLOCG00000010901,ENSLOCG00000011275,ENSLOCG00000011367,ENSLOCG00000011662,ENSLOCG00000014368,ENSLOCG00000018122	ABonly_Gar	cyclin T2a,growth differentiation factor 6a,eukaryotic translation elongation factor 2,RNA binding motif protein 24a,eukaryotic translation elongation factor 2, like 2,early growth response 2,supervillin a,wingless-type MMTV integration site family, member 10b,X-linked Kx blood group (McLeod syndrome),myostatin b,collagen, type IV, alpha 1,wingless-type MMTV integration site family, member 3A,cor…
GO:0035196	production of miRNAs involved in gene silencing by miRNA	31	6	2	0.01286	ENSLOCG00000003353,ENSLOCG00000005210,ENSLOCG00000005711,ENSLOCG00000006829,ENSLOCG00000016539,ENSLOCG00000017196	ABonly_Gar	lin-28 homolog A (C. elegans),pumilio RNA-binding family member 1,TAR (HIV) RNA binding protein 2,protein kinase, interferon-inducible double stranded RNA dependent activator,lin-28 homolog B (C. elegans),pumilio RNA-binding family member 2
GO:0031050	dsRNA processing	31	6	2	0.01286	ENSLOCG00000003353,ENSLOCG00000005210,ENSLOCG00000005711,ENSLOCG00000006829,ENSLOCG00000016539,ENSLOCG00000017196	ABonly_Gar	lin-28 homolog A (C. elegans),pumilio RNA-binding family member 1,TAR (HIV) RNA binding protein 2,protein kinase, interferon-inducible double stranded RNA dependent activator,lin-28 homolog B (C. elegans),pumilio RNA-binding family member 2
GO:0070918	production of small RNA involved in gene silencing by RNA	31	6	2	0.01286	ENSLOCG00000003353,ENSLOCG00000005210,ENSLOCG00000005711,ENSLOCG00000006829,ENSLOCG00000016539,ENSLOCG00000017196	ABonly_Gar	lin-28 homolog A (C. elegans),pumilio RNA-binding family member 1,TAR (HIV) RNA binding protein 2,protein kinase, interferon-inducible double stranded RNA dependent activator,lin-28 homolog B (C. elegans),pumilio RNA-binding family member 2
GO:0065009	regulation of molecular function	3004	220	193.37	0.01425	ENSLOCG00000000097,ENSLOCG00000000661,ENSLOCG00000001126,ENSLOCG00000001182,ENSLOCG00000001470,ENSLOCG00000001764,ENSLOCG00000001957,ENSLOCG00000002031,ENSLOCG00000002198,ENSLOCG00000002289,ENSLOCG00000002460,ENSLOCG00000002632,ENSLOCG00000002797,ENSLOCG00000002819,ENSLOCG00000002820,ENSLOCG00000002923,ENSLOCG00000002936,ENSLOCG00000002980,ENSLOCG00000003296,ENSLOCG00000003370,ENSLOCG00000003574,…	ABonly_Gar	ubiquitin-like with PHD and ring finger domains 1,adenomatosis polyposis coli 2,wingless-type MMTV integration site family, member 4a,microtubule-actin crosslinking factor 1,inhibin beta B chain-like,cyclin T2a,hepatocyte nuclear factor 4, alpha,hippocalcin like 4,casein kinase 2, alpha 4 polypeptide,protein tyrosine phosphatase, non-receptor type 1,protein phosphatase 4 regulatory subunit 1,low …
GO:0006357	regulation of transcription by RNA polymerase II	2188	205	140.85	0.01433	ENSLOCG00000000097,ENSLOCG00000000661,ENSLOCG00000001004,ENSLOCG00000001144,ENSLOCG00000001261,ENSLOCG00000001284,ENSLOCG00000001432,ENSLOCG00000001470,ENSLOCG00000001764,ENSLOCG00000001775,ENSLOCG00000001912,ENSLOCG00000001957,ENSLOCG00000002246,ENSLOCG00000002265,ENSLOCG00000002539,ENSLOCG00000002641,ENSLOCG00000002819,ENSLOCG00000002820,ENSLOCG00000002910,ENSLOCG00000002936,ENSLOCG00000002980,…	ABonly_Gar	ubiquitin-like with PHD and ring finger domains 1,adenomatosis polyposis coli 2,MLLT1, super elongation complex subunit b,regulation of nuclear pre-mRNA domain containing 1B,,nuclear factor I/C,elongation factor, RNA polymerase II, 2,inhibin beta B chain-like,cyclin T2a,GATA binding protein 6,aristaless related homeobox b,hepatocyte nuclear factor 4, alpha,scratch family zinc finger 2,chordin-lik…
GO:0043434	response to peptide hormone	488	44	31.41	0.0145	ENSLOCG00000000097,ENSLOCG00000001957,ENSLOCG00000002289,ENSLOCG00000002436,ENSLOCG00000002507,ENSLOCG00000003823,ENSLOCG00000004320,ENSLOCG00000004569,ENSLOCG00000005123,ENSLOCG00000005538,ENSLOCG00000006042,ENSLOCG00000006585,ENSLOCG00000006617,ENSLOCG00000006850,ENSLOCG00000007090,ENSLOCG00000007430,ENSLOCG00000008370,ENSLOCG00000008541,ENSLOCG00000009503,ENSLOCG00000009609,ENSLOCG00000009984,…	ABonly_Gar	ubiquitin-like with PHD and ring finger domains 1,hepatocyte nuclear factor 4, alpha,protein tyrosine phosphatase, non-receptor type 1,RAB31, member RAS oncogene family,adenylate cyclase 5,ribosomal protein S6 kinase b, polypeptide 1b,cAMP responsive element binding protein 1b,phospholipase C, gamma 1,eukaryotic translation initiation factor 4E binding protein 2,progesterone receptor,Fas cell sur…
GO:0048519	negative regulation of biological process	5177	390	333.26	0.01548	ENSLOCG00000000097,ENSLOCG00000000394,ENSLOCG00000000661,ENSLOCG00000000967,ENSLOCG00000001126,ENSLOCG00000001182,ENSLOCG00000001203,ENSLOCG00000001261,ENSLOCG00000001284,ENSLOCG00000001347,ENSLOCG00000001349,ENSLOCG00000001470,ENSLOCG00000001695,ENSLOCG00000001775,ENSLOCG00000001912,ENSLOCG00000001957,ENSLOCG00000002198,ENSLOCG00000002246,ENSLOCG00000002265,ENSLOCG00000002289,ENSLOCG00000002365,…	ABonly_Gar	ubiquitin-like with PHD and ring finger domains 1,small glutamine-rich tetratricopeptide repeat (TPR)-containing, alpha,adenomatosis polyposis coli 2,glycerophosphodiester phosphodiesterase domain containing 5b,wingless-type MMTV integration site family, member 4a,microtubule-actin crosslinking factor 1,REX1, RNA exonuclease 1 homolog,,nuclear factor I/C,poly(A) binding protein interacting protei…
GO:0010921	regulation of phosphatase activity	161	18	10.36	0.01554	ENSLOCG00000002198,ENSLOCG00000002460,ENSLOCG00000002797,ENSLOCG00000003653,ENSLOCG00000004834,ENSLOCG00000005001,ENSLOCG00000005568,ENSLOCG00000005862,ENSLOCG00000006587,ENSLOCG00000007377,ENSLOCG00000008295,ENSLOCG00000009148,ENSLOCG00000011273,ENSLOCG00000012936,ENSLOCG00000013908,ENSLOCG00000015613,ENSLOCG00000015882,ENSLOCG00000018089	ABonly_Gar	casein kinase 2, alpha 4 polypeptide,protein phosphatase 4 regulatory subunit 1,regulator of calcineurin 3,phosphatase and actin regulator 4a,cysteine-serine-rich nuclear protein 2,protein phosphatase 1 regulatory inhibitor subunit 1A,elongation factor RNA polymerase II,activin A receptor type 1,protein phosphatase 1, regulatory (inhibitor) subunit 1C,casein kinase 2, alpha 1 polypeptide,cysteine…
GO:0001501	skeletal system development	530	47	34.12	0.01557	ENSLOCG00000001126,ENSLOCG00000002819,ENSLOCG00000002936,ENSLOCG00000003260,ENSLOCG00000003644,ENSLOCG00000003917,ENSLOCG00000004015,ENSLOCG00000004178,ENSLOCG00000004409,ENSLOCG00000004765,ENSLOCG00000005102,ENSLOCG00000006005,ENSLOCG00000006244,ENSLOCG00000006379,ENSLOCG00000006393,ENSLOCG00000006829,ENSLOCG00000006942,ENSLOCG00000007074,ENSLOCG00000007146,ENSLOCG00000007687,ENSLOCG00000007804,…	ABonly_Gar	wingless-type MMTV integration site family, member 4a,fibroblast growth factor 2,growth differentiation factor 6a,si:ch211-285f17.1,growth differentiation factor 11,growth differentiation factor 2,sulfatase 2b,sulfatase 1,NGFI-A binding protein 2 (EGR1 binding protein 2),wingless-type MMTV integration site family, member 11, related,nodal-related 2,peroxiredoxin 1,RNA binding motif protein 24a,ho…
GO:0071396	cellular response to lipid	530	47	34.12	0.01557	ENSLOCG00000001126,ENSLOCG00000002507,ENSLOCG00000003798,ENSLOCG00000003823,ENSLOCG00000004320,ENSLOCG00000004765,ENSLOCG00000004978,ENSLOCG00000005395,ENSLOCG00000005538,ENSLOCG00000005862,ENSLOCG00000006476,ENSLOCG00000006752,ENSLOCG00000006877,ENSLOCG00000007430,ENSLOCG00000007804,ENSLOCG00000007936,ENSLOCG00000008357,ENSLOCG00000008400,ENSLOCG00000008826,ENSLOCG00000009155,ENSLOCG00000009208,…	ABonly_Gar	wingless-type MMTV integration site family, member 4a,adenylate cyclase 5,AT rich interactive domain 1Aa (SWI-like),ribosomal protein S6 kinase b, polypeptide 1b,cAMP responsive element binding protein 1b,wingless-type MMTV integration site family, member 11, related,PR domain containing 1b, with ZNF domain,inhibitor of DNA binding 3,progesterone receptor,activin A receptor type 1,heterogeneous n…
GO:1901652	response to peptide	557	49	35.86	0.01572	ENSLOCG00000000097,ENSLOCG00000001957,ENSLOCG00000002289,ENSLOCG00000002436,ENSLOCG00000002507,ENSLOCG00000003823,ENSLOCG00000004320,ENSLOCG00000004569,ENSLOCG00000005123,ENSLOCG00000005538,ENSLOCG00000006042,ENSLOCG00000006089,ENSLOCG00000006585,ENSLOCG00000006617,ENSLOCG00000006850,ENSLOCG00000007090,ENSLOCG00000007430,ENSLOCG00000008370,ENSLOCG00000008541,ENSLOCG00000008760,ENSLOCG00000009503,…	ABonly_Gar	ubiquitin-like with PHD and ring finger domains 1,hepatocyte nuclear factor 4, alpha,protein tyrosine phosphatase, non-receptor type 1,RAB31, member RAS oncogene family,adenylate cyclase 5,ribosomal protein S6 kinase b, polypeptide 1b,cAMP responsive element binding protein 1b,phospholipase C, gamma 1,eukaryotic translation initiation factor 4E binding protein 2,progesterone receptor,Fas cell sur…
GO:0051128	regulation of cellular component organization	2927	219	188.42	0.01577	ENSLOCG00000000097,ENSLOCG00000000394,ENSLOCG00000000661,ENSLOCG00000000801,ENSLOCG00000001126,ENSLOCG00000001182,ENSLOCG00000001268,ENSLOCG00000001347,ENSLOCG00000001470,ENSLOCG00000001957,ENSLOCG00000002198,ENSLOCG00000002289,ENSLOCG00000002460,ENSLOCG00000002534,ENSLOCG00000002539,ENSLOCG00000002566,ENSLOCG00000002632,ENSLOCG00000002820,ENSLOCG00000002980,ENSLOCG00000003028,ENSLOCG00000003075,…	ABonly_Gar	ubiquitin-like with PHD and ring finger domains 1,small glutamine-rich tetratricopeptide repeat (TPR)-containing, alpha,adenomatosis polyposis coli 2,survival motor neuron protein-like,wingless-type MMTV integration site family, member 4a,microtubule-actin crosslinking factor 1,leucine zipper, putative tumor suppressor family member 3b,poly(A) binding protein interacting protein 2B,inhibin beta B…
GO:0055007	cardiac muscle cell differentiation	116	14	7.47	0.01681	ENSLOCG00000001775,ENSLOCG00000003798,ENSLOCG00000005862,ENSLOCG00000006321,ENSLOCG00000009050,ENSLOCG00000009208,ENSLOCG00000009736,ENSLOCG00000011427,ENSLOCG00000012570,ENSLOCG00000013581,ENSLOCG00000015017,ENSLOCG00000015342,ENSLOCG00000016688,ENSLOCG00000016977	ABonly_Gar	GATA binding protein 6,AT rich interactive domain 1Aa (SWI-like),activin A receptor type 1,protein kinase cGMP-dependent 1b,NK2 homeobox 3,wingless-type MMTV integration site family, member 3A,TEA domain family member 3 b,mastermind-like transcriptional coactivator 1,K(lysine) acetyltransferase 2A,heart and neural crest derivatives expressed 2,NK2 homeobox 6,bone morphogenetic protein 10,TEA doma…
GO:0035051	cardiocyte differentiation	116	14	7.47	0.01681	ENSLOCG00000001775,ENSLOCG00000003798,ENSLOCG00000005862,ENSLOCG00000006321,ENSLOCG00000009050,ENSLOCG00000009208,ENSLOCG00000009736,ENSLOCG00000011427,ENSLOCG00000012570,ENSLOCG00000013581,ENSLOCG00000015017,ENSLOCG00000015342,ENSLOCG00000016688,ENSLOCG00000016977	ABonly_Gar	GATA binding protein 6,AT rich interactive domain 1Aa (SWI-like),activin A receptor type 1,protein kinase cGMP-dependent 1b,NK2 homeobox 3,wingless-type MMTV integration site family, member 3A,TEA domain family member 3 b,mastermind-like transcriptional coactivator 1,K(lysine) acetyltransferase 2A,heart and neural crest derivatives expressed 2,NK2 homeobox 6,bone morphogenetic protein 10,TEA doma…
GO:0045814	negative regulation of gene expression, epigenetic	116	14	7.47	0.01681	ENSLOCG00000001957,ENSLOCG00000002539,ENSLOCG00000003370,ENSLOCG00000003798,ENSLOCG00000005710,ENSLOCG00000006043,ENSLOCG00000006909,ENSLOCG00000007281,ENSLOCG00000011803,ENSLOCG00000012897,ENSLOCG00000013329,ENSLOCG00000013459,ENSLOCG00000013689,ENSLOCG00000016977	ABonly_Gar	hepatocyte nuclear factor 4, alpha,histone deacetylase 1,methyl-CpG binding domain protein 2,AT rich interactive domain 1Aa (SWI-like),poly (ADP-ribose) glycohydrolase a,methyl-CpG binding domain protein 3,DNA topoisomerase II beta,bromodomain adjacent to zinc finger domain, 2A,bmi1 polycomb ring finger oncogene 1a,DNA topoisomerase II alpha,enhancer of zeste 2 polycomb repressive complex 2 subun…
GO:0060284	regulation of cell development	1382	108	88.96	0.01762	ENSLOCG00000000661,ENSLOCG00000000801,ENSLOCG00000000967,ENSLOCG00000001126,ENSLOCG00000001182,ENSLOCG00000001261,ENSLOCG00000001268,ENSLOCG00000002246,ENSLOCG00000002507,ENSLOCG00000002539,ENSLOCG00000002819,ENSLOCG00000002820,ENSLOCG00000002910,ENSLOCG00000002936,ENSLOCG00000002980,ENSLOCG00000003028,ENSLOCG00000003134,ENSLOCG00000003162,ENSLOCG00000003353,ENSLOCG00000003644,ENSLOCG00000003717,…	ABonly_Gar	adenomatosis polyposis coli 2,survival motor neuron protein-like,glycerophosphodiester phosphodiesterase domain containing 5b,wingless-type MMTV integration site family, member 4a,microtubule-actin crosslinking factor 1,,leucine zipper, putative tumor suppressor family member 3b,scratch family zinc finger 2,adenylate cyclase 5,histone deacetylase 1,fibroblast growth factor 2,pleckstrin homology d…
GO:0048608	reproductive structure development	683	58	43.97	0.01783	ENSLOCG00000001126,ENSLOCG00000001775,ENSLOCG00000002665,ENSLOCG00000003309,ENSLOCG00000003325,ENSLOCG00000003798,ENSLOCG00000004948,ENSLOCG00000004978,ENSLOCG00000005102,ENSLOCG00000005141,ENSLOCG00000005402,ENSLOCG00000005538,ENSLOCG00000005748,ENSLOCG00000006042,ENSLOCG00000006476,ENSLOCG00000006498,ENSLOCG00000006585,ENSLOCG00000006677,ENSLOCG00000006942,ENSLOCG00000006986,ENSLOCG00000007247,…	ABonly_Gar	wingless-type MMTV integration site family, member 4a,GATA binding protein 6,UPF3A, regulator of nonsense mediated mRNA decay,,,AT rich interactive domain 1Aa (SWI-like),tocopherol (alpha) transfer protein,PR domain containing 1b, with ZNF domain,nodal-related 2,follistatin-like 3 (secreted glycoprotein),pleiomorphic adenoma gene 1,progesterone receptor,myosin IG,Fas cell surface death receptor,h…
GO:0048738	cardiac muscle tissue development	212	22	13.65	0.01813	ENSLOCG00000001775,ENSLOCG00000002819,ENSLOCG00000003798,ENSLOCG00000005862,ENSLOCG00000006321,ENSLOCG00000007529,ENSLOCG00000009050,ENSLOCG00000009208,ENSLOCG00000009736,ENSLOCG00000010543,ENSLOCG00000011427,ENSLOCG00000012444,ENSLOCG00000012570,ENSLOCG00000012767,ENSLOCG00000013581,ENSLOCG00000015017,ENSLOCG00000015230,ENSLOCG00000015342,ENSLOCG00000015590,ENSLOCG00000016688,ENSLOCG00000016814,…	ABonly_Gar	GATA binding protein 6,fibroblast growth factor 2,AT rich interactive domain 1Aa (SWI-like),activin A receptor type 1,protein kinase cGMP-dependent 1b,myocardin related transcription factor Ba,NK2 homeobox 3,wingless-type MMTV integration site family, member 3A,TEA domain family member 3 b,fibroblast growth factor 1,mastermind-like transcriptional coactivator 1,heart and neural crest derivatives …
GO:0010941	regulation of cell death	1918	145	123.47	0.01848	ENSLOCG00000000661,ENSLOCG00000001126,ENSLOCG00000001182,ENSLOCG00000001470,ENSLOCG00000001775,ENSLOCG00000002198,ENSLOCG00000002246,ENSLOCG00000002289,ENSLOCG00000002819,ENSLOCG00000002820,ENSLOCG00000002855,ENSLOCG00000002936,ENSLOCG00000002980,ENSLOCG00000003309,ENSLOCG00000003325,ENSLOCG00000003644,ENSLOCG00000003823,ENSLOCG00000003917,ENSLOCG00000004304,ENSLOCG00000004320,ENSLOCG00000004374,…	ABonly_Gar	adenomatosis polyposis coli 2,wingless-type MMTV integration site family, member 4a,microtubule-actin crosslinking factor 1,inhibin beta B chain-like,GATA binding protein 6,casein kinase 2, alpha 4 polypeptide,scratch family zinc finger 2,protein tyrosine phosphatase, non-receptor type 1,fibroblast growth factor 2,pleckstrin homology domain containing, family G (with RhoGef domain) member 5b,solu…
GO:1903312	negative regulation of mRNA metabolic process	43	7	2.77	0.01887	ENSLOCG00000003456,ENSLOCG00000006244,ENSLOCG00000010743,ENSLOCG00000011931,ENSLOCG00000014304,ENSLOCG00000014313,ENSLOCG00000016919	ABonly_Gar	RNA binding motif protein 38,RNA binding motif protein 24a,heterogeneous nuclear ribonucleoprotein D,uncharacterized protein C17orf104-like,RNA binding motif protein 10,,synaptotagmin binding, cytoplasmic RNA interacting protein, like
GO:1902373	negative regulation of mRNA catabolic process	43	7	2.77	0.01887	ENSLOCG00000003456,ENSLOCG00000006244,ENSLOCG00000010743,ENSLOCG00000011931,ENSLOCG00000014304,ENSLOCG00000014313,ENSLOCG00000016919	ABonly_Gar	RNA binding motif protein 38,RNA binding motif protein 24a,heterogeneous nuclear ribonucleoprotein D,uncharacterized protein C17orf104-like,RNA binding motif protein 10,,synaptotagmin binding, cytoplasmic RNA interacting protein, like
GO:0048255	mRNA stabilization	43	7	2.77	0.01887	ENSLOCG00000003456,ENSLOCG00000006244,ENSLOCG00000010743,ENSLOCG00000011931,ENSLOCG00000014304,ENSLOCG00000014313,ENSLOCG00000016919	ABonly_Gar	RNA binding motif protein 38,RNA binding motif protein 24a,heterogeneous nuclear ribonucleoprotein D,uncharacterized protein C17orf104-like,RNA binding motif protein 10,,synaptotagmin binding, cytoplasmic RNA interacting protein, like
GO:0061458	reproductive system development	686	58	44.16	0.01931	ENSLOCG00000001126,ENSLOCG00000001775,ENSLOCG00000002665,ENSLOCG00000003309,ENSLOCG00000003325,ENSLOCG00000003798,ENSLOCG00000004948,ENSLOCG00000004978,ENSLOCG00000005102,ENSLOCG00000005141,ENSLOCG00000005402,ENSLOCG00000005538,ENSLOCG00000005748,ENSLOCG00000006042,ENSLOCG00000006476,ENSLOCG00000006498,ENSLOCG00000006585,ENSLOCG00000006677,ENSLOCG00000006942,ENSLOCG00000006986,ENSLOCG00000007247,…	ABonly_Gar	wingless-type MMTV integration site family, member 4a,GATA binding protein 6,UPF3A, regulator of nonsense mediated mRNA decay,,,AT rich interactive domain 1Aa (SWI-like),tocopherol (alpha) transfer protein,PR domain containing 1b, with ZNF domain,nodal-related 2,follistatin-like 3 (secreted glycoprotein),pleiomorphic adenoma gene 1,progesterone receptor,myosin IG,Fas cell surface death receptor,h…
GO:0015711	organic anion transport	405	37	26.07	0.01967	ENSLOCG00000002259,ENSLOCG00000002392,ENSLOCG00000003823,ENSLOCG00000004514,ENSLOCG00000004907,ENSLOCG00000006326,ENSLOCG00000007037,ENSLOCG00000007857,ENSLOCG00000008020,ENSLOCG00000008103,ENSLOCG00000008555,ENSLOCG00000008703,ENSLOCG00000008715,ENSLOCG00000008787,ENSLOCG00000009954,ENSLOCG00000009987,ENSLOCG00000010168,ENSLOCG00000010317,ENSLOCG00000010612,ENSLOCG00000010731,ENSLOCG00000010786,…	ABonly_Gar	solute carrier family 52 (riboflavin transporter), member 3,ATPase phospholipid transporting 9A (putative),ribosomal protein S6 kinase b, polypeptide 1b,transmembrane protein 30B,glutaminase 2b (liver, mitochondrial),PRELI domain containing 3B,solute carrier family 43 (amino acid system L transporter), member 2a,ATPase phospholipid transporting 9B,solute carrier family 43 member 1,,transient rece…
GO:0010562	positive regulation of phosphorus metabolic process	1076	86	69.26	0.01983	ENSLOCG00000001470,ENSLOCG00000001649,ENSLOCG00000001764,ENSLOCG00000002289,ENSLOCG00000002819,ENSLOCG00000002936,ENSLOCG00000002980,ENSLOCG00000003644,ENSLOCG00000003660,ENSLOCG00000003729,ENSLOCG00000003917,ENSLOCG00000004374,ENSLOCG00000004409,ENSLOCG00000004765,ENSLOCG00000005102,ENSLOCG00000005245,ENSLOCG00000005581,ENSLOCG00000005754,ENSLOCG00000005862,ENSLOCG00000006042,ENSLOCG00000006561,…	ABonly_Gar	inhibin beta B chain-like,tumor necrosis factor receptor superfamily, member 19,cyclin T2a,protein tyrosine phosphatase, non-receptor type 1,fibroblast growth factor 2,growth differentiation factor 6a,activity-dependent neuroprotector homeobox a,growth differentiation factor 11,cyclin T1,arginine vasopressin induced 1,growth differentiation factor 2,ADAM metallopeptidase domain 8a,NGFI-A binding …
GO:0045937	positive regulation of phosphate metabolic process	1076	86	69.26	0.01983	ENSLOCG00000001470,ENSLOCG00000001649,ENSLOCG00000001764,ENSLOCG00000002289,ENSLOCG00000002819,ENSLOCG00000002936,ENSLOCG00000002980,ENSLOCG00000003644,ENSLOCG00000003660,ENSLOCG00000003729,ENSLOCG00000003917,ENSLOCG00000004374,ENSLOCG00000004409,ENSLOCG00000004765,ENSLOCG00000005102,ENSLOCG00000005245,ENSLOCG00000005581,ENSLOCG00000005754,ENSLOCG00000005862,ENSLOCG00000006042,ENSLOCG00000006561,…	ABonly_Gar	inhibin beta B chain-like,tumor necrosis factor receptor superfamily, member 19,cyclin T2a,protein tyrosine phosphatase, non-receptor type 1,fibroblast growth factor 2,growth differentiation factor 6a,activity-dependent neuroprotector homeobox a,growth differentiation factor 11,cyclin T1,arginine vasopressin induced 1,growth differentiation factor 2,ADAM metallopeptidase domain 8a,NGFI-A binding …
GO:0042327	positive regulation of phosphorylation	1006	81	64.76	0.01994	ENSLOCG00000001470,ENSLOCG00000001649,ENSLOCG00000001764,ENSLOCG00000002289,ENSLOCG00000002819,ENSLOCG00000002936,ENSLOCG00000002980,ENSLOCG00000003644,ENSLOCG00000003660,ENSLOCG00000003729,ENSLOCG00000003917,ENSLOCG00000004374,ENSLOCG00000004409,ENSLOCG00000004765,ENSLOCG00000005102,ENSLOCG00000005245,ENSLOCG00000005581,ENSLOCG00000005754,ENSLOCG00000005862,ENSLOCG00000006042,ENSLOCG00000006561,…	ABonly_Gar	inhibin beta B chain-like,tumor necrosis factor receptor superfamily, member 19,cyclin T2a,protein tyrosine phosphatase, non-receptor type 1,fibroblast growth factor 2,growth differentiation factor 6a,activity-dependent neuroprotector homeobox a,growth differentiation factor 11,cyclin T1,arginine vasopressin induced 1,growth differentiation factor 2,ADAM metallopeptidase domain 8a,NGFI-A binding …
GO:0031399	regulation of protein modification process	1821	138	117.22	0.01996	ENSLOCG00000001470,ENSLOCG00000001649,ENSLOCG00000001764,ENSLOCG00000001957,ENSLOCG00000002198,ENSLOCG00000002289,ENSLOCG00000002460,ENSLOCG00000002539,ENSLOCG00000002668,ENSLOCG00000002797,ENSLOCG00000002819,ENSLOCG00000002936,ENSLOCG00000002980,ENSLOCG00000003644,ENSLOCG00000003653,ENSLOCG00000003660,ENSLOCG00000003729,ENSLOCG00000003753,ENSLOCG00000003917,ENSLOCG00000003980,ENSLOCG00000004374,…	ABonly_Gar	inhibin beta B chain-like,tumor necrosis factor receptor superfamily, member 19,cyclin T2a,hepatocyte nuclear factor 4, alpha,casein kinase 2, alpha 4 polypeptide,protein tyrosine phosphatase, non-receptor type 1,protein phosphatase 4 regulatory subunit 1,histone deacetylase 1,cartilage associated protein,regulator of calcineurin 3,fibroblast growth factor 2,growth differentiation factor 6a,activ…
GO:0045727	positive regulation of translation	142	16	9.14	0.02031	ENSLOCG00000002665,ENSLOCG00000003134,ENSLOCG00000003353,ENSLOCG00000003717,ENSLOCG00000003823,ENSLOCG00000005210,ENSLOCG00000005711,ENSLOCG00000006185,ENSLOCG00000006476,ENSLOCG00000006634,ENSLOCG00000006986,ENSLOCG00000007090,ENSLOCG00000010743,ENSLOCG00000015238,ENSLOCG00000016919,ENSLOCG00000017196	ABonly_Gar	UPF3A, regulator of nonsense mediated mRNA decay,staufen double-stranded RNA binding protein 1,lin-28 homolog A (C. elegans),staufen double-stranded RNA binding protein 2,ribosomal protein S6 kinase b, polypeptide 1b,pumilio RNA-binding family member 1,TAR (HIV) RNA binding protein 2,eukaryotic translation elongation factor 2,heterogeneous nuclear ribonucleoprotein A1,eukaryotic translation elong…
GO:0048523	negative regulation of cellular process	4708	356	303.07	0.02056	ENSLOCG00000000097,ENSLOCG00000000394,ENSLOCG00000000661,ENSLOCG00000000967,ENSLOCG00000001126,ENSLOCG00000001182,ENSLOCG00000001261,ENSLOCG00000001284,ENSLOCG00000001347,ENSLOCG00000001349,ENSLOCG00000001470,ENSLOCG00000001695,ENSLOCG00000001775,ENSLOCG00000001912,ENSLOCG00000001957,ENSLOCG00000002198,ENSLOCG00000002246,ENSLOCG00000002265,ENSLOCG00000002289,ENSLOCG00000002365,ENSLOCG00000002460,…	ABonly_Gar	ubiquitin-like with PHD and ring finger domains 1,small glutamine-rich tetratricopeptide repeat (TPR)-containing, alpha,adenomatosis polyposis coli 2,glycerophosphodiester phosphodiesterase domain containing 5b,wingless-type MMTV integration site family, member 4a,microtubule-actin crosslinking factor 1,,nuclear factor I/C,poly(A) binding protein interacting protein 2B,potassium voltage-gated cha…
GO:0034755	iron ion transmembrane transport	17	4	1.09	0.02068	ENSLOCG00000005274,ENSLOCG00000006660,ENSLOCG00000009024,ENSLOCG00000015013	ABonly_Gar	phosphatidylinositol binding clathrin assembly protein a,mucolipin 1a,solute carrier family 25 (mitochondrial iron transporter), member 28,solute carrier family 25 (mitochondrial iron transporter), member 37
GO:0007517	muscle organ development	433	39	27.87	0.02082	ENSLOCG00000001182,ENSLOCG00000001764,ENSLOCG00000002936,ENSLOCG00000003753,ENSLOCG00000005484,ENSLOCG00000005810,ENSLOCG00000006185,ENSLOCG00000006244,ENSLOCG00000006634,ENSLOCG00000006850,ENSLOCG00000007278,ENSLOCG00000007804,ENSLOCG00000007838,ENSLOCG00000008826,ENSLOCG00000008957,ENSLOCG00000009208,ENSLOCG00000009503,ENSLOCG00000010337,ENSLOCG00000010901,ENSLOCG00000010933,ENSLOCG00000011151,…	ABonly_Gar	microtubule-actin crosslinking factor 1,cyclin T2a,growth differentiation factor 6a,ubiquitin-conjugating enzyme E2Ia,laminin, alpha 5,four and a half LIM domains 3b,eukaryotic translation elongation factor 2,RNA binding motif protein 24a,eukaryotic translation elongation factor 2, like 2,early growth response 2,supervillin a,wingless-type MMTV integration site family, member 10b,X-linked Kx bloo…
GO:0050807	regulation of synapse organization	382	35	24.59	0.02196	ENSLOCG00000001268,ENSLOCG00000002534,ENSLOCG00000002566,ENSLOCG00000002980,ENSLOCG00000003134,ENSLOCG00000003717,ENSLOCG00000003823,ENSLOCG00000004400,ENSLOCG00000004953,ENSLOCG00000005123,ENSLOCG00000005210,ENSLOCG00000005274,ENSLOCG00000005502,ENSLOCG00000005533,ENSLOCG00000005581,ENSLOCG00000005862,ENSLOCG00000006012,ENSLOCG00000006660,ENSLOCG00000007090,ENSLOCG00000009050,ENSLOCG00000009085,…	ABonly_Gar	leucine zipper, putative tumor suppressor family member 3b,,,activity-dependent neuroprotector homeobox a,staufen double-stranded RNA binding protein 1,staufen double-stranded RNA binding protein 2,ribosomal protein S6 kinase b, polypeptide 1b,heterogeneous nuclear ribonucleoprotein R,dual-specificity tyrosine-(Y)-phosphorylation regulated kinase 1A, b,eukaryotic translation initiation factor 4E …
GO:0016311	dephosphorylation	448	40	28.84	0.02205	ENSLOCG00000001144,ENSLOCG00000002198,ENSLOCG00000002289,ENSLOCG00000002460,ENSLOCG00000002600,ENSLOCG00000002797,ENSLOCG00000003632,ENSLOCG00000003653,ENSLOCG00000004551,ENSLOCG00000004561,ENSLOCG00000004834,ENSLOCG00000005001,ENSLOCG00000005568,ENSLOCG00000005862,ENSLOCG00000006587,ENSLOCG00000007045,ENSLOCG00000007377,ENSLOCG00000007409,ENSLOCG00000008295,ENSLOCG00000008404,ENSLOCG00000009148,…	ABonly_Gar	regulation of nuclear pre-mRNA domain containing 1B,casein kinase 2, alpha 4 polypeptide,protein tyrosine phosphatase, non-receptor type 1,protein phosphatase 4 regulatory subunit 1,5'-nucleotidase, cytosolic IIIA,regulator of calcineurin 3,regulation of nuclear pre-mRNA domain containing 1A,phosphatase and actin regulator 4a,,dual specificity phosphatase 13a,cysteine-serine-rich nuclear protein …
GO:1902531	regulation of intracellular signal transduction	1886	142	121.41	0.0223	ENSLOCG00000001129,ENSLOCG00000001470,ENSLOCG00000001649,ENSLOCG00000001957,ENSLOCG00000002198,ENSLOCG00000002289,ENSLOCG00000002704,ENSLOCG00000002797,ENSLOCG00000002819,ENSLOCG00000002820,ENSLOCG00000002936,ENSLOCG00000003296,ENSLOCG00000003353,ENSLOCG00000003644,ENSLOCG00000003729,ENSLOCG00000003753,ENSLOCG00000003773,ENSLOCG00000003917,ENSLOCG00000004172,ENSLOCG00000004198,ENSLOCG00000004374,…	ABonly_Gar	zeta chain of T cell receptor associated protein kinase 70,inhibin beta B chain-like,tumor necrosis factor receptor superfamily, member 19,hepatocyte nuclear factor 4, alpha,casein kinase 2, alpha 4 polypeptide,protein tyrosine phosphatase, non-receptor type 1,F-box and leucine-rich repeat protein 2,regulator of calcineurin 3,fibroblast growth factor 2,pleckstrin homology domain containing, famil…
GO:0019882	antigen processing and presentation	132	15	8.5	0.02253	ENSLOCG00000002645,ENSLOCG00000004432,ENSLOCG00000004720,ENSLOCG00000006205,ENSLOCG00000006462,ENSLOCG00000007125,ENSLOCG00000009547,ENSLOCG00000010187,ENSLOCG00000010303,ENSLOCG00000011155,ENSLOCG00000012666,ENSLOCG00000014242,ENSLOCG00000014980,ENSLOCG00000015593,ENSLOCG00000015613	ABonly_Gar	vesicle-associated membrane protein 3 (cellubrevin),conserved helix-loop-helix ubiquitous kinase,Rac GTPase activating protein 1,RAB6A, member RAS oncogene family,oxysterol binding protein-like 1A,lymphocyte activation gene 3 protein-like,,SEC24 homolog A, COPII coat complex component,capping actin protein of muscle Z-line subunit alpha 1b,clathrin, light chain A,ARP1 actin related protein 1 homo…
GO:0035303	regulation of dephosphorylation	192	20	12.36	0.02265	ENSLOCG00000002198,ENSLOCG00000002460,ENSLOCG00000002797,ENSLOCG00000003653,ENSLOCG00000004834,ENSLOCG00000005001,ENSLOCG00000005568,ENSLOCG00000005862,ENSLOCG00000006587,ENSLOCG00000007377,ENSLOCG00000008295,ENSLOCG00000009148,ENSLOCG00000011273,ENSLOCG00000012936,ENSLOCG00000013908,ENSLOCG00000015143,ENSLOCG00000015599,ENSLOCG00000015613,ENSLOCG00000015882,ENSLOCG00000018089	ABonly_Gar	casein kinase 2, alpha 4 polypeptide,protein phosphatase 4 regulatory subunit 1,regulator of calcineurin 3,phosphatase and actin regulator 4a,cysteine-serine-rich nuclear protein 2,protein phosphatase 1 regulatory inhibitor subunit 1A,elongation factor RNA polymerase II,activin A receptor type 1,protein phosphatase 1, regulatory (inhibitor) subunit 1C,casein kinase 2, alpha 1 polypeptide,cysteine…
GO:0045110	intermediate filament bundle assembly	4	2	0.26	0.02276	ENSLOCG00000009825,ENSLOCG00000015230	ABonly_Gar	plakophilin 1b,
GO:0009952	anterior/posterior pattern specification	449	40	28.9	0.02276	ENSLOCG00000003009,ENSLOCG00000003134,ENSLOCG00000003644,ENSLOCG00000003717,ENSLOCG00000003753,ENSLOCG00000004432,ENSLOCG00000005102,ENSLOCG00000005210,ENSLOCG00000005862,ENSLOCG00000006205,ENSLOCG00000006244,ENSLOCG00000006379,ENSLOCG00000007074,ENSLOCG00000007804,ENSLOCG00000008370,ENSLOCG00000009155,ENSLOCG00000009208,ENSLOCG00000009984,ENSLOCG00000010314,ENSLOCG00000011151,ENSLOCG00000011158,…	ABonly_Gar	Scm polycomb group protein homolog 1,staufen double-stranded RNA binding protein 1,growth differentiation factor 11,staufen double-stranded RNA binding protein 2,ubiquitin-conjugating enzyme E2Ia,conserved helix-loop-helix ubiquitous kinase,nodal-related 2,pumilio RNA-binding family member 1,activin A receptor type 1,RAB6A, member RAS oncogene family,RNA binding motif protein 24a,homeobox C4a,hom…
GO:0003002	regionalization	449	40	28.9	0.02276	ENSLOCG00000003009,ENSLOCG00000003134,ENSLOCG00000003644,ENSLOCG00000003717,ENSLOCG00000003753,ENSLOCG00000004432,ENSLOCG00000005102,ENSLOCG00000005210,ENSLOCG00000005862,ENSLOCG00000006205,ENSLOCG00000006244,ENSLOCG00000006379,ENSLOCG00000007074,ENSLOCG00000007804,ENSLOCG00000008370,ENSLOCG00000009155,ENSLOCG00000009208,ENSLOCG00000009984,ENSLOCG00000010314,ENSLOCG00000011151,ENSLOCG00000011158,…	ABonly_Gar	Scm polycomb group protein homolog 1,staufen double-stranded RNA binding protein 1,growth differentiation factor 11,staufen double-stranded RNA binding protein 2,ubiquitin-conjugating enzyme E2Ia,conserved helix-loop-helix ubiquitous kinase,nodal-related 2,pumilio RNA-binding family member 1,activin A receptor type 1,RAB6A, member RAS oncogene family,RNA binding motif protein 24a,homeobox C4a,hom…
GO:0000902	cell morphogenesis	1469	113	94.56	0.02337	ENSLOCG00000000661,ENSLOCG00000000801,ENSLOCG00000001126,ENSLOCG00000001182,ENSLOCG00000001241,ENSLOCG00000001681,ENSLOCG00000001912,ENSLOCG00000002198,ENSLOCG00000002289,ENSLOCG00000002534,ENSLOCG00000002539,ENSLOCG00000002566,ENSLOCG00000002645,ENSLOCG00000002820,ENSLOCG00000002936,ENSLOCG00000002980,ENSLOCG00000003009,ENSLOCG00000003075,ENSLOCG00000003823,ENSLOCG00000004015,ENSLOCG00000004107,…	ABonly_Gar	adenomatosis polyposis coli 2,survival motor neuron protein-like,wingless-type MMTV integration site family, member 4a,microtubule-actin crosslinking factor 1,mical-like 2a,ephrin-A2a,aristaless related homeobox b,casein kinase 2, alpha 4 polypeptide,protein tyrosine phosphatase, non-receptor type 1,,histone deacetylase 1,,vesicle-associated membrane protein 3 (cellubrevin),pleckstrin homology do…
GO:0043123	positive regulation of I-kappaB kinase/NF-kappaB signaling	121	14	7.79	0.02345	ENSLOCG00000001649,ENSLOCG00000003753,ENSLOCG00000004432,ENSLOCG00000006659,ENSLOCG00000006877,ENSLOCG00000008910,ENSLOCG00000010431,ENSLOCG00000010484,ENSLOCG00000012207,ENSLOCG00000013926,ENSLOCG00000014669,ENSLOCG00000015460,ENSLOCG00000015613,ENSLOCG00000016486	ABonly_Gar	tumor necrosis factor receptor superfamily, member 19,ubiquitin-conjugating enzyme E2Ia,conserved helix-loop-helix ubiquitous kinase,,,sharpin and rbck1 related,S100 calcium binding protein, beta (neural),Fas ligand (TNF superfamily, member 6),inhibitor of kappa light polypeptide gene enhancer in B-cells, kinase epsilon,,ectodysplasin A2 receptor,tumor necrosis factor receptor superfamily, member…
GO:0009408	response to heat	206	21	13.26	0.02459	ENSLOCG00000001764,ENSLOCG00000002259,ENSLOCG00000003660,ENSLOCG00000003823,ENSLOCG00000005710,ENSLOCG00000006005,ENSLOCG00000006476,ENSLOCG00000006986,ENSLOCG00000007904,ENSLOCG00000008715,ENSLOCG00000008826,ENSLOCG00000009984,ENSLOCG00000010543,ENSLOCG00000010589,ENSLOCG00000011405,ENSLOCG00000013222,ENSLOCG00000013411,ENSLOCG00000015130,ENSLOCG00000015324,ENSLOCG00000016605,ENSLOCG00000017981	ABonly_Gar	cyclin T2a,solute carrier family 52 (riboflavin transporter), member 3,cyclin T1,ribosomal protein S6 kinase b, polypeptide 1b,poly (ADP-ribose) glycohydrolase a,peroxiredoxin 1,heterogeneous nuclear ribonucleoprotein A1,heterogeneous nuclear ribonucleoprotein A3,peroxiredoxin 2,zgc:91890,myostatin b,protein kinase, cAMP-dependent, catalytic, alpha, genome duplicate a,fibroblast growth factor 1,h…
GO:0042795	snRNA transcription by RNA polymerase II	66	9	4.25	0.02484	ENSLOCG00000001144,ENSLOCG00000001432,ENSLOCG00000001764,ENSLOCG00000003632,ENSLOCG00000003660,ENSLOCG00000004560,ENSLOCG00000005133,ENSLOCG00000005568,ENSLOCG00000010329	ABonly_Gar	regulation of nuclear pre-mRNA domain containing 1B,elongation factor, RNA polymerase II, 2,cyclin T2a,regulation of nuclear pre-mRNA domain containing 1A,cyclin T1,nucleic acid binding protein 2,nucleic acid binding protein 1b,elongation factor RNA polymerase II,integrator complex subunit 6
GO:0009301	snRNA transcription	66	9	4.25	0.02484	ENSLOCG00000001144,ENSLOCG00000001432,ENSLOCG00000001764,ENSLOCG00000003632,ENSLOCG00000003660,ENSLOCG00000004560,ENSLOCG00000005133,ENSLOCG00000005568,ENSLOCG00000010329	ABonly_Gar	regulation of nuclear pre-mRNA domain containing 1B,elongation factor, RNA polymerase II, 2,cyclin T2a,regulation of nuclear pre-mRNA domain containing 1A,cyclin T1,nucleic acid binding protein 2,nucleic acid binding protein 1b,elongation factor RNA polymerase II,integrator complex subunit 6
GO:0000904	cell morphogenesis involved in differentiation	1201	94	77.31	0.0251	ENSLOCG00000000801,ENSLOCG00000001126,ENSLOCG00000001182,ENSLOCG00000001241,ENSLOCG00000001681,ENSLOCG00000001912,ENSLOCG00000002198,ENSLOCG00000002289,ENSLOCG00000002534,ENSLOCG00000002539,ENSLOCG00000002566,ENSLOCG00000002645,ENSLOCG00000002936,ENSLOCG00000002980,ENSLOCG00000003009,ENSLOCG00000003823,ENSLOCG00000004015,ENSLOCG00000004178,ENSLOCG00000004232,ENSLOCG00000004320,ENSLOCG00000004535,…	ABonly_Gar	survival motor neuron protein-like,wingless-type MMTV integration site family, member 4a,microtubule-actin crosslinking factor 1,mical-like 2a,ephrin-A2a,aristaless related homeobox b,casein kinase 2, alpha 4 polypeptide,protein tyrosine phosphatase, non-receptor type 1,,histone deacetylase 1,,vesicle-associated membrane protein 3 (cellubrevin),growth differentiation factor 6a,activity-dependent …
GO:0008219	cell death	2276	168	146.51	0.02561	ENSLOCG00000000661,ENSLOCG00000001126,ENSLOCG00000001182,ENSLOCG00000001470,ENSLOCG00000001649,ENSLOCG00000001775,ENSLOCG00000002198,ENSLOCG00000002246,ENSLOCG00000002289,ENSLOCG00000002404,ENSLOCG00000002819,ENSLOCG00000002820,ENSLOCG00000002855,ENSLOCG00000002936,ENSLOCG00000002980,ENSLOCG00000003309,ENSLOCG00000003325,ENSLOCG00000003644,ENSLOCG00000003823,ENSLOCG00000003917,ENSLOCG00000004304,…	ABonly_Gar	adenomatosis polyposis coli 2,wingless-type MMTV integration site family, member 4a,microtubule-actin crosslinking factor 1,inhibin beta B chain-like,tumor necrosis factor receptor superfamily, member 19,GATA binding protein 6,casein kinase 2, alpha 4 polypeptide,scratch family zinc finger 2,protein tyrosine phosphatase, non-receptor type 1,VAMP (vesicle-associated membrane protein)-associated pr…
GO:0051962	positive regulation of nervous system development	767	63	49.37	0.02619	ENSLOCG00000000967,ENSLOCG00000001126,ENSLOCG00000001182,ENSLOCG00000001261,ENSLOCG00000002819,ENSLOCG00000002910,ENSLOCG00000002936,ENSLOCG00000002980,ENSLOCG00000003028,ENSLOCG00000003134,ENSLOCG00000003162,ENSLOCG00000003353,ENSLOCG00000003717,ENSLOCG00000003723,ENSLOCG00000003823,ENSLOCG00000004953,ENSLOCG00000005274,ENSLOCG00000005402,ENSLOCG00000005502,ENSLOCG00000005533,ENSLOCG00000005581,…	ABonly_Gar	glycerophosphodiester phosphodiesterase domain containing 5b,wingless-type MMTV integration site family, member 4a,microtubule-actin crosslinking factor 1,,fibroblast growth factor 2,ataxin 1a,growth differentiation factor 6a,activity-dependent neuroprotector homeobox a,forkhead box O6 b,staufen double-stranded RNA binding protein 1,TGFB-induced factor homeobox 1,lin-28 homolog A (C. elegans),sta…
GO:0008544	epidermis development	348	32	22.4	0.02638	ENSLOCG00000001396,ENSLOCG00000001454,ENSLOCG00000001649,ENSLOCG00000002365,ENSLOCG00000003075,ENSLOCG00000003768,ENSLOCG00000005361,ENSLOCG00000005484,ENSLOCG00000005502,ENSLOCG00000006421,ENSLOCG00000006942,ENSLOCG00000007569,ENSLOCG00000009825,ENSLOCG00000010314,ENSLOCG00000010384,ENSLOCG00000011289,ENSLOCG00000011297,ENSLOCG00000011519,ENSLOCG00000011662,ENSLOCG00000012767,ENSLOCG00000013870,…	ABonly_Gar	laminin subunit alpha 3,erythrocyte membrane protein band 4.1 like 1,tumor necrosis factor receptor superfamily, member 19,APC down-regulated 1,erythrocyte membrane protein band 4.1 like 3,zinc finger DHHC-type containing 18,wingless-type MMTV integration site family, member 10a,laminin, alpha 5,mucolipin 3,cellular retinoic acid binding protein 2, b,follistatin a,serine/threonine kinase 4,plakop…
GO:0007507	heart development	740	61	47.64	0.02663	ENSLOCG00000001126,ENSLOCG00000001454,ENSLOCG00000001775,ENSLOCG00000002507,ENSLOCG00000002819,ENSLOCG00000003075,ENSLOCG00000003753,ENSLOCG00000003798,ENSLOCG00000004765,ENSLOCG00000004888,ENSLOCG00000005102,ENSLOCG00000005395,ENSLOCG00000005862,ENSLOCG00000005910,ENSLOCG00000006089,ENSLOCG00000006244,ENSLOCG00000006321,ENSLOCG00000006393,ENSLOCG00000006617,ENSLOCG00000006877,ENSLOCG00000007529,…	ABonly_Gar	wingless-type MMTV integration site family, member 4a,erythrocyte membrane protein band 4.1 like 1,GATA binding protein 6,adenylate cyclase 5,fibroblast growth factor 2,erythrocyte membrane protein band 4.1 like 3,ubiquitin-conjugating enzyme E2Ia,AT rich interactive domain 1Aa (SWI-like),wingless-type MMTV integration site family, member 11, related,zinc finger, MIZ-type containing 1a,nodal-rela…
GO:0071363	cellular response to growth factor stimulus	791	73	50.92	0.02671	ENSLOCG00000001126,ENSLOCG00000001470,ENSLOCG00000001775,ENSLOCG00000002265,ENSLOCG00000002289,ENSLOCG00000002819,ENSLOCG00000002936,ENSLOCG00000003644,ENSLOCG00000003753,ENSLOCG00000003823,ENSLOCG00000003917,ENSLOCG00000004015,ENSLOCG00000004178,ENSLOCG00000004320,ENSLOCG00000004569,ENSLOCG00000005102,ENSLOCG00000005141,ENSLOCG00000005245,ENSLOCG00000005361,ENSLOCG00000005465,ENSLOCG00000005862,…	ABonly_Gar	wingless-type MMTV integration site family, member 4a,inhibin beta B chain-like,GATA binding protein 6,chordin-like 2,protein tyrosine phosphatase, non-receptor type 1,fibroblast growth factor 2,growth differentiation factor 6a,growth differentiation factor 11,ubiquitin-conjugating enzyme E2Ia,ribosomal protein S6 kinase b, polypeptide 1b,growth differentiation factor 2,sulfatase 2b,sulfatase 1,c…
GO:0030510	regulation of BMP signaling pathway	135	15	8.69	0.02697	ENSLOCG00000001775,ENSLOCG00000002265,ENSLOCG00000002936,ENSLOCG00000003917,ENSLOCG00000004178,ENSLOCG00000005141,ENSLOCG00000005465,ENSLOCG00000005862,ENSLOCG00000006395,ENSLOCG00000007687,ENSLOCG00000011289,ENSLOCG00000012122,ENSLOCG00000012211,ENSLOCG00000013813,ENSLOCG00000015437	ABonly_Gar	GATA binding protein 6,chordin-like 2,growth differentiation factor 6a,growth differentiation factor 2,sulfatase 1,follistatin-like 3 (secreted glycoprotein),RGM domain family, member D,activin A receptor type 1,repulsive guidance molecule BMP co-receptor b,growth differentiation factor 5,sclerostin domain containing 1a,sclerostin,transcription factor 7 like 2,chordin like 1,secreted frizzled-rel…
GO:0045664	regulation of neuron differentiation	978	78	62.96	0.02697	ENSLOCG00000000801,ENSLOCG00000000967,ENSLOCG00000001126,ENSLOCG00000001182,ENSLOCG00000001261,ENSLOCG00000001268,ENSLOCG00000002539,ENSLOCG00000002820,ENSLOCG00000002936,ENSLOCG00000002980,ENSLOCG00000003028,ENSLOCG00000003162,ENSLOCG00000003353,ENSLOCG00000003644,ENSLOCG00000003717,ENSLOCG00000003723,ENSLOCG00000003823,ENSLOCG00000004953,ENSLOCG00000005274,ENSLOCG00000005581,ENSLOCG00000006012,…	ABonly_Gar	survival motor neuron protein-like,glycerophosphodiester phosphodiesterase domain containing 5b,wingless-type MMTV integration site family, member 4a,microtubule-actin crosslinking factor 1,,leucine zipper, putative tumor suppressor family member 3b,histone deacetylase 1,pleckstrin homology domain containing, family G (with RhoGef domain) member 5b,growth differentiation factor 6a,activity-depend…
GO:0071375	cellular response to peptide hormone stimulus	323	30	20.79	0.02739	ENSLOCG00000001957,ENSLOCG00000002289,ENSLOCG00000002436,ENSLOCG00000002507,ENSLOCG00000003823,ENSLOCG00000004320,ENSLOCG00000005123,ENSLOCG00000005538,ENSLOCG00000006585,ENSLOCG00000006617,ENSLOCG00000007090,ENSLOCG00000007430,ENSLOCG00000008370,ENSLOCG00000009503,ENSLOCG00000009609,ENSLOCG00000009984,ENSLOCG00000010314,ENSLOCG00000010317,ENSLOCG00000012275,ENSLOCG00000012783,ENSLOCG00000013245,…	ABonly_Gar	hepatocyte nuclear factor 4, alpha,protein tyrosine phosphatase, non-receptor type 1,RAB31, member RAS oncogene family,adenylate cyclase 5,ribosomal protein S6 kinase b, polypeptide 1b,cAMP responsive element binding protein 1b,eukaryotic translation initiation factor 4E binding protein 2,progesterone receptor,aryl hydrocarbon receptor nuclear translocator,K(lysine) acetyltransferase 2B,,adenylat…
GO:0001932	regulation of protein phosphorylation	1435	110	92.37	0.02745	ENSLOCG00000001470,ENSLOCG00000001649,ENSLOCG00000001764,ENSLOCG00000001957,ENSLOCG00000002289,ENSLOCG00000002819,ENSLOCG00000002936,ENSLOCG00000002980,ENSLOCG00000003644,ENSLOCG00000003660,ENSLOCG00000003729,ENSLOCG00000003917,ENSLOCG00000003980,ENSLOCG00000004374,ENSLOCG00000004409,ENSLOCG00000004765,ENSLOCG00000004953,ENSLOCG00000005001,ENSLOCG00000005102,ENSLOCG00000005210,ENSLOCG00000005245,…	ABonly_Gar	inhibin beta B chain-like,tumor necrosis factor receptor superfamily, member 19,cyclin T2a,hepatocyte nuclear factor 4, alpha,protein tyrosine phosphatase, non-receptor type 1,fibroblast growth factor 2,growth differentiation factor 6a,activity-dependent neuroprotector homeobox a,growth differentiation factor 11,cyclin T1,arginine vasopressin induced 1,growth differentiation factor 2,centrosomal …
GO:0006865	amino acid transport	112	13	7.21	0.02767	ENSLOCG00000004907,ENSLOCG00000007037,ENSLOCG00000008020,ENSLOCG00000008555,ENSLOCG00000008787,ENSLOCG00000009954,ENSLOCG00000010612,ENSLOCG00000010786,ENSLOCG00000011692,ENSLOCG00000014509,ENSLOCG00000016283,ENSLOCG00000016334,ENSLOCG00000016583	ABonly_Gar	glutaminase 2b (liver, mitochondrial),solute carrier family 43 (amino acid system L transporter), member 2a,solute carrier family 43 member 1,transient receptor potential cation channel, subfamily C, member 4b,solute carrier family 25 (mitochondrial carrier; ornithine transporter) member 15a,glutaminase a,solute carrier family 25, member 55b,solute carrier family 38, member 3a,solute carrier fami…
GO:0043122	regulation of I-kappaB kinase/NF-kappaB signaling	184	19	11.84	0.02798	ENSLOCG00000001649,ENSLOCG00000003753,ENSLOCG00000004432,ENSLOCG00000006659,ENSLOCG00000006877,ENSLOCG00000008612,ENSLOCG00000008910,ENSLOCG00000009073,ENSLOCG00000010431,ENSLOCG00000010484,ENSLOCG00000011786,ENSLOCG00000012207,ENSLOCG00000013926,ENSLOCG00000014669,ENSLOCG00000014801,ENSLOCG00000015206,ENSLOCG00000015460,ENSLOCG00000015613,ENSLOCG00000016486	ABonly_Gar	tumor necrosis factor receptor superfamily, member 19,ubiquitin-conjugating enzyme E2Ia,conserved helix-loop-helix ubiquitous kinase,,,TRAF family member-associated NFKB activator,sharpin and rbck1 related,OTU deubiquitinase 7B,S100 calcium binding protein, beta (neural),Fas ligand (TNF superfamily, member 6),TNFAIP3 interacting protein 1,inhibitor of kappa light polypeptide gene enhancer in B-ce…
GO:0030097	hemopoiesis	924	74	59.48	0.0283	ENSLOCG00000001126,ENSLOCG00000001129,ENSLOCG00000001681,ENSLOCG00000002349,ENSLOCG00000002855,ENSLOCG00000003753,ENSLOCG00000004320,ENSLOCG00000004374,ENSLOCG00000004432,ENSLOCG00000004888,ENSLOCG00000005141,ENSLOCG00000005274,ENSLOCG00000005699,ENSLOCG00000006042,ENSLOCG00000006182,ENSLOCG00000006185,ENSLOCG00000006498,ENSLOCG00000006561,ENSLOCG00000006585,ENSLOCG00000006617,ENSLOCG00000006634,…	ABonly_Gar	wingless-type MMTV integration site family, member 4a,zeta chain of T cell receptor associated protein kinase 70,ephrin-A2a,5-azacytidine induced 2,solute carrier family 46 member 2,ubiquitin-conjugating enzyme E2Ia,cAMP responsive element binding protein 1b,ADAM metallopeptidase domain 8a,conserved helix-loop-helix ubiquitous kinase,zinc finger, MIZ-type containing 1a,follistatin-like 3 (secrete…
GO:0000165	MAPK cascade	896	72	57.68	0.02834	ENSLOCG00000001470,ENSLOCG00000001649,ENSLOCG00000002289,ENSLOCG00000002819,ENSLOCG00000002936,ENSLOCG00000003644,ENSLOCG00000003729,ENSLOCG00000003917,ENSLOCG00000004232,ENSLOCG00000004374,ENSLOCG00000004432,ENSLOCG00000004765,ENSLOCG00000005102,ENSLOCG00000005210,ENSLOCG00000005245,ENSLOCG00000005581,ENSLOCG00000006005,ENSLOCG00000006042,ENSLOCG00000006364,ENSLOCG00000007162,ENSLOCG00000007293,…	ABonly_Gar	inhibin beta B chain-like,tumor necrosis factor receptor superfamily, member 19,protein tyrosine phosphatase, non-receptor type 1,fibroblast growth factor 2,growth differentiation factor 6a,growth differentiation factor 11,arginine vasopressin induced 1,growth differentiation factor 2,artemin,ADAM metallopeptidase domain 8a,conserved helix-loop-helix ubiquitous kinase,wingless-type MMTV integrati…
GO:1902369	negative regulation of RNA catabolic process	57	8	3.67	0.02862	ENSLOCG00000003456,ENSLOCG00000006244,ENSLOCG00000009825,ENSLOCG00000010743,ENSLOCG00000011931,ENSLOCG00000014304,ENSLOCG00000014313,ENSLOCG00000016919	ABonly_Gar	RNA binding motif protein 38,RNA binding motif protein 24a,plakophilin 1b,heterogeneous nuclear ribonucleoprotein D,uncharacterized protein C17orf104-like,RNA binding motif protein 10,,synaptotagmin binding, cytoplasmic RNA interacting protein, like
GO:0031401	positive regulation of protein modification process	1180	92	75.96	0.02895	ENSLOCG00000001470,ENSLOCG00000001649,ENSLOCG00000001764,ENSLOCG00000002289,ENSLOCG00000002819,ENSLOCG00000002936,ENSLOCG00000002980,ENSLOCG00000003644,ENSLOCG00000003660,ENSLOCG00000003729,ENSLOCG00000003753,ENSLOCG00000003917,ENSLOCG00000004374,ENSLOCG00000004409,ENSLOCG00000004765,ENSLOCG00000004953,ENSLOCG00000005102,ENSLOCG00000005245,ENSLOCG00000005581,ENSLOCG00000005754,ENSLOCG00000005862,…	ABonly_Gar	inhibin beta B chain-like,tumor necrosis factor receptor superfamily, member 19,cyclin T2a,protein tyrosine phosphatase, non-receptor type 1,fibroblast growth factor 2,growth differentiation factor 6a,activity-dependent neuroprotector homeobox a,growth differentiation factor 11,cyclin T1,arginine vasopressin induced 1,ubiquitin-conjugating enzyme E2Ia,growth differentiation factor 2,ADAM metallop…
GO:0050767	regulation of neurogenesis	1180	92	75.96	0.02895	ENSLOCG00000000801,ENSLOCG00000000967,ENSLOCG00000001126,ENSLOCG00000001182,ENSLOCG00000001261,ENSLOCG00000001268,ENSLOCG00000002246,ENSLOCG00000002539,ENSLOCG00000002820,ENSLOCG00000002910,ENSLOCG00000002936,ENSLOCG00000002980,ENSLOCG00000003028,ENSLOCG00000003162,ENSLOCG00000003353,ENSLOCG00000003644,ENSLOCG00000003717,ENSLOCG00000003723,ENSLOCG00000003798,ENSLOCG00000003823,ENSLOCG00000004320,…	ABonly_Gar	survival motor neuron protein-like,glycerophosphodiester phosphodiesterase domain containing 5b,wingless-type MMTV integration site family, member 4a,microtubule-actin crosslinking factor 1,,leucine zipper, putative tumor suppressor family member 3b,scratch family zinc finger 2,histone deacetylase 1,pleckstrin homology domain containing, family G (with RhoGef domain) member 5b,ataxin 1a,growth di…
GO:0043067	regulation of programmed cell death	1729	130	111.3	0.02954	ENSLOCG00000000661,ENSLOCG00000001126,ENSLOCG00000001182,ENSLOCG00000001470,ENSLOCG00000001775,ENSLOCG00000002198,ENSLOCG00000002246,ENSLOCG00000002289,ENSLOCG00000002819,ENSLOCG00000002820,ENSLOCG00000002855,ENSLOCG00000002936,ENSLOCG00000002980,ENSLOCG00000003309,ENSLOCG00000003325,ENSLOCG00000003644,ENSLOCG00000003823,ENSLOCG00000003917,ENSLOCG00000004304,ENSLOCG00000004320,ENSLOCG00000004374,…	ABonly_Gar	adenomatosis polyposis coli 2,wingless-type MMTV integration site family, member 4a,microtubule-actin crosslinking factor 1,inhibin beta B chain-like,GATA binding protein 6,casein kinase 2, alpha 4 polypeptide,scratch family zinc finger 2,protein tyrosine phosphatase, non-receptor type 1,fibroblast growth factor 2,pleckstrin homology domain containing, family G (with RhoGef domain) member 5b,solu…
GO:0007409	axonogenesis	912	73	58.71	0.02956	ENSLOCG00000000801,ENSLOCG00000001126,ENSLOCG00000001182,ENSLOCG00000001681,ENSLOCG00000001912,ENSLOCG00000002198,ENSLOCG00000002289,ENSLOCG00000002534,ENSLOCG00000002539,ENSLOCG00000002566,ENSLOCG00000002936,ENSLOCG00000002980,ENSLOCG00000003009,ENSLOCG00000003823,ENSLOCG00000004015,ENSLOCG00000004178,ENSLOCG00000004232,ENSLOCG00000004320,ENSLOCG00000004535,ENSLOCG00000004569,ENSLOCG00000005274,…	ABonly_Gar	survival motor neuron protein-like,wingless-type MMTV integration site family, member 4a,microtubule-actin crosslinking factor 1,ephrin-A2a,aristaless related homeobox b,casein kinase 2, alpha 4 polypeptide,protein tyrosine phosphatase, non-receptor type 1,,histone deacetylase 1,,growth differentiation factor 6a,activity-dependent neuroprotector homeobox a,Scm polycomb group protein homolog 1,rib…
GO:0048667	cell morphogenesis involved in neuron differentiation	1069	84	68.81	0.03056	ENSLOCG00000000801,ENSLOCG00000001126,ENSLOCG00000001182,ENSLOCG00000001681,ENSLOCG00000001912,ENSLOCG00000002198,ENSLOCG00000002289,ENSLOCG00000002534,ENSLOCG00000002539,ENSLOCG00000002566,ENSLOCG00000002936,ENSLOCG00000002980,ENSLOCG00000003009,ENSLOCG00000003823,ENSLOCG00000004015,ENSLOCG00000004178,ENSLOCG00000004232,ENSLOCG00000004320,ENSLOCG00000004535,ENSLOCG00000004569,ENSLOCG00000004720,…	ABonly_Gar	survival motor neuron protein-like,wingless-type MMTV integration site family, member 4a,microtubule-actin crosslinking factor 1,ephrin-A2a,aristaless related homeobox b,casein kinase 2, alpha 4 polypeptide,protein tyrosine phosphatase, non-receptor type 1,,histone deacetylase 1,,growth differentiation factor 6a,activity-dependent neuroprotector homeobox a,Scm polycomb group protein homolog 1,rib…
GO:0008625	extrinsic apoptotic signaling pathway via death domain receptors	28	5	1.8	0.03118	ENSLOCG00000006042,ENSLOCG00000006877,ENSLOCG00000010484,ENSLOCG00000012309,ENSLOCG00000015460	ABonly_Gar	Fas cell surface death receptor,,Fas ligand (TNF superfamily, member 6),sortilin 1a,tumor necrosis factor receptor superfamily, member a
GO:0010390	histone monoubiquitination	28	5	1.8	0.03118	ENSLOCG00000000097,ENSLOCG00000007967,ENSLOCG00000011803,ENSLOCG00000013689,ENSLOCG00000015253	ABonly_Gar	ubiquitin-like with PHD and ring finger domains 1,BCL6 corepressor,bmi1 polycomb ring finger oncogene 1a,,cullin 4B
GO:0045892	negative regulation of transcription, DNA-templated	1157	102	74.48	0.03119	ENSLOCG00000000097,ENSLOCG00000001126,ENSLOCG00000001261,ENSLOCG00000001284,ENSLOCG00000001775,ENSLOCG00000001912,ENSLOCG00000001957,ENSLOCG00000002246,ENSLOCG00000002539,ENSLOCG00000002910,ENSLOCG00000003009,ENSLOCG00000003162,ENSLOCG00000003370,ENSLOCG00000003753,ENSLOCG00000003798,ENSLOCG00000004198,ENSLOCG00000004320,ENSLOCG00000004409,ENSLOCG00000004535,ENSLOCG00000004596,ENSLOCG00000004765,…	ABonly_Gar	ubiquitin-like with PHD and ring finger domains 1,wingless-type MMTV integration site family, member 4a,,nuclear factor I/C,GATA binding protein 6,aristaless related homeobox b,hepatocyte nuclear factor 4, alpha,scratch family zinc finger 2,histone deacetylase 1,ataxin 1a,Scm polycomb group protein homolog 1,TGFB-induced factor homeobox 1,methyl-CpG binding domain protein 2,ubiquitin-conjugating …
GO:2001238	positive regulation of extrinsic apoptotic signaling pathway	58	8	3.73	0.0314	ENSLOCG00000006042,ENSLOCG00000006659,ENSLOCG00000007569,ENSLOCG00000009795,ENSLOCG00000011845,ENSLOCG00000014242,ENSLOCG00000015437,ENSLOCG00000017078	ABonly_Gar	Fas cell surface death receptor,,serine/threonine kinase 4,serine/threonine kinase 3 (STE20 homolog, yeast),catenin (cadherin-associated protein), alpha 1,protein disulfide isomerase family A, member 3,secreted frizzled-related protein 1a,
GO:0007169	transmembrane receptor protein tyrosine kinase signaling pathway	665	55	42.81	0.03227	ENSLOCG00000001129,ENSLOCG00000001470,ENSLOCG00000001681,ENSLOCG00000002289,ENSLOCG00000002819,ENSLOCG00000003206,ENSLOCG00000003798,ENSLOCG00000003823,ENSLOCG00000004015,ENSLOCG00000004178,ENSLOCG00000004198,ENSLOCG00000004569,ENSLOCG00000005123,ENSLOCG00000005210,ENSLOCG00000005245,ENSLOCG00000006476,ENSLOCG00000006585,ENSLOCG00000006897,ENSLOCG00000007090,ENSLOCG00000007168,ENSLOCG00000007319,…	ABonly_Gar	zeta chain of T cell receptor associated protein kinase 70,inhibin beta B chain-like,ephrin-A2a,protein tyrosine phosphatase, non-receptor type 1,fibroblast growth factor 2,sterile alpha motif domain containing 12,AT rich interactive domain 1Aa (SWI-like),ribosomal protein S6 kinase b, polypeptide 1b,sulfatase 2b,sulfatase 1,Src like adaptor 2,phospholipase C, gamma 1,eukaryotic translation initi…
GO:0044092	negative regulation of molecular function	1058	83	68.11	0.03253	ENSLOCG00000001182,ENSLOCG00000001957,ENSLOCG00000002198,ENSLOCG00000002289,ENSLOCG00000002797,ENSLOCG00000002923,ENSLOCG00000002980,ENSLOCG00000003574,ENSLOCG00000003980,ENSLOCG00000004432,ENSLOCG00000004834,ENSLOCG00000004953,ENSLOCG00000005001,ENSLOCG00000005274,ENSLOCG00000005395,ENSLOCG00000005568,ENSLOCG00000005711,ENSLOCG00000006587,ENSLOCG00000006617,ENSLOCG00000006659,ENSLOCG00000006893,…	ABonly_Gar	microtubule-actin crosslinking factor 1,hepatocyte nuclear factor 4, alpha,casein kinase 2, alpha 4 polypeptide,protein tyrosine phosphatase, non-receptor type 1,regulator of calcineurin 3,LY6/PLAUR domain containing 1,activity-dependent neuroprotector homeobox a,,centrosomal protein 85,conserved helix-loop-helix ubiquitous kinase,cysteine-serine-rich nuclear protein 2,dual-specificity tyrosine-(…
GO:0051240	positive regulation of multicellular organismal process	2001	148	128.81	0.03375	ENSLOCG00000000967,ENSLOCG00000000968,ENSLOCG00000001126,ENSLOCG00000001129,ENSLOCG00000001182,ENSLOCG00000001261,ENSLOCG00000001775,ENSLOCG00000001912,ENSLOCG00000002507,ENSLOCG00000002819,ENSLOCG00000002827,ENSLOCG00000002910,ENSLOCG00000002936,ENSLOCG00000002980,ENSLOCG00000003028,ENSLOCG00000003134,ENSLOCG00000003162,ENSLOCG00000003353,ENSLOCG00000003717,ENSLOCG00000003723,ENSLOCG00000003823,…	ABonly_Gar	glycerophosphodiester phosphodiesterase domain containing 5b,acyl-CoA synthetase bubblegum family member 2,wingless-type MMTV integration site family, member 4a,zeta chain of T cell receptor associated protein kinase 70,microtubule-actin crosslinking factor 1,,GATA binding protein 6,aristaless related homeobox b,adenylate cyclase 5,fibroblast growth factor 2,potassium intermediate/small conductan…
GO:0006511	ubiquitin-dependent protein catabolic process	557	47	35.86	0.03385	ENSLOCG00000000097,ENSLOCG00000000394,ENSLOCG00000000661,ENSLOCG00000002198,ENSLOCG00000002704,ENSLOCG00000003225,ENSLOCG00000003735,ENSLOCG00000003753,ENSLOCG00000004418,ENSLOCG00000004975,ENSLOCG00000005245,ENSLOCG00000005274,ENSLOCG00000005754,ENSLOCG00000006012,ENSLOCG00000006182,ENSLOCG00000006356,ENSLOCG00000006431,ENSLOCG00000006659,ENSLOCG00000006972,ENSLOCG00000007168,ENSLOCG00000007247,…	ABonly_Gar	ubiquitin-like with PHD and ring finger domains 1,small glutamine-rich tetratricopeptide repeat (TPR)-containing, alpha,adenomatosis polyposis coli 2,casein kinase 2, alpha 4 polypeptide,F-box and leucine-rich repeat protein 2,RAN binding protein 3,proteasome subunit alpha 7,ubiquitin-conjugating enzyme E2Ia,ER lipid raft associated 1,ubiquitin conjugating enzyme E2 R2,syndecan binding protein,ph…
GO:0071495	cellular response to endogenous stimulus	1401	135	90.19	0.03426	ENSLOCG00000001126,ENSLOCG00000001349,ENSLOCG00000001470,ENSLOCG00000001599,ENSLOCG00000001775,ENSLOCG00000001957,ENSLOCG00000002265,ENSLOCG00000002289,ENSLOCG00000002436,ENSLOCG00000002507,ENSLOCG00000002819,ENSLOCG00000002923,ENSLOCG00000002936,ENSLOCG00000003574,ENSLOCG00000003644,ENSLOCG00000003753,ENSLOCG00000003798,ENSLOCG00000003823,ENSLOCG00000003917,ENSLOCG00000004178,ENSLOCG00000004320,…	ABonly_Gar	wingless-type MMTV integration site family, member 4a,potassium voltage-gated channel subfamily Q member 4,inhibin beta B chain-like,potassium voltage-gated channel, KQT-like subfamily, member 2a,GATA binding protein 6,hepatocyte nuclear factor 4, alpha,chordin-like 2,protein tyrosine phosphatase, non-receptor type 1,RAB31, member RAS oncogene family,adenylate cyclase 5,fibroblast growth factor 2…
GO:0016049	cell growth	737	60	47.44	0.03439	ENSLOCG00000001126,ENSLOCG00000001182,ENSLOCG00000001347,ENSLOCG00000001957,ENSLOCG00000002198,ENSLOCG00000002980,ENSLOCG00000003823,ENSLOCG00000003917,ENSLOCG00000004569,ENSLOCG00000004765,ENSLOCG00000005123,ENSLOCG00000005245,ENSLOCG00000005274,ENSLOCG00000005581,ENSLOCG00000006321,ENSLOCG00000006421,ENSLOCG00000007090,ENSLOCG00000007162,ENSLOCG00000007377,ENSLOCG00000008370,ENSLOCG00000008400,…	ABonly_Gar	wingless-type MMTV integration site family, member 4a,microtubule-actin crosslinking factor 1,poly(A) binding protein interacting protein 2B,hepatocyte nuclear factor 4, alpha,casein kinase 2, alpha 4 polypeptide,activity-dependent neuroprotector homeobox a,ribosomal protein S6 kinase b, polypeptide 1b,growth differentiation factor 2,phospholipase C, gamma 1,wingless-type MMTV integration site fa…
GO:0042752	regulation of circadian rhythm	176	18	11.33	0.03455	ENSLOCG00000000968,ENSLOCG00000004320,ENSLOCG00000006321,ENSLOCG00000006393,ENSLOCG00000008370,ENSLOCG00000009866,ENSLOCG00000009984,ENSLOCG00000010743,ENSLOCG00000011989,ENSLOCG00000012897,ENSLOCG00000013329,ENSLOCG00000015272,ENSLOCG00000016814,ENSLOCG00000017909,ENSLOCG00000017910,ENSLOCG00000017921,ENSLOCG00000018067,ENSLOCG00000018069	ABonly_Gar	acyl-CoA synthetase bubblegum family member 2,cAMP responsive element binding protein 1b,protein kinase cGMP-dependent 1b,guanine nucleotide binding protein (G protein), alpha 11a (Gq class),protein kinase cAMP-activated catalytic subunit beta,guanine nucleotide-binding protein G(q) subunit alpha,protein kinase, cAMP-dependent, catalytic, alpha, genome duplicate a,heterogeneous nuclear ribonucleo…
GO:0061564	axon development	949	75	61.09	0.03549	ENSLOCG00000000801,ENSLOCG00000001126,ENSLOCG00000001182,ENSLOCG00000001681,ENSLOCG00000001912,ENSLOCG00000002198,ENSLOCG00000002289,ENSLOCG00000002534,ENSLOCG00000002539,ENSLOCG00000002566,ENSLOCG00000002936,ENSLOCG00000002980,ENSLOCG00000003009,ENSLOCG00000003823,ENSLOCG00000004015,ENSLOCG00000004178,ENSLOCG00000004232,ENSLOCG00000004320,ENSLOCG00000004535,ENSLOCG00000004569,ENSLOCG00000005274,…	ABonly_Gar	survival motor neuron protein-like,wingless-type MMTV integration site family, member 4a,microtubule-actin crosslinking factor 1,ephrin-A2a,aristaless related homeobox b,casein kinase 2, alpha 4 polypeptide,protein tyrosine phosphatase, non-receptor type 1,,histone deacetylase 1,,growth differentiation factor 6a,activity-dependent neuroprotector homeobox a,Scm polycomb group protein homolog 1,rib…
GO:0034329	cell junction assembly	414	45	26.65	0.03585	ENSLOCG00000001126,ENSLOCG00000001182,ENSLOCG00000001241,ENSLOCG00000001396,ENSLOCG00000001454,ENSLOCG00000002534,ENSLOCG00000002566,ENSLOCG00000003075,ENSLOCG00000003823,ENSLOCG00000004274,ENSLOCG00000004288,ENSLOCG00000004307,ENSLOCG00000004765,ENSLOCG00000005484,ENSLOCG00000006476,ENSLOCG00000006986,ENSLOCG00000007090,ENSLOCG00000007265,ENSLOCG00000008011,ENSLOCG00000009155,ENSLOCG00000009208,…	ABonly_Gar	wingless-type MMTV integration site family, member 4a,microtubule-actin crosslinking factor 1,mical-like 2a,laminin subunit alpha 3,erythrocyte membrane protein band 4.1 like 1,,,erythrocyte membrane protein band 4.1 like 3,ribosomal protein S6 kinase b, polypeptide 1b,MARVEL domain containing 2b,occludin,occludin,wingless-type MMTV integration site family, member 11, related,laminin, alpha 5,het…
GO:0045595	regulation of cell differentiation	2202	180	141.75	0.03587	ENSLOCG00000000661,ENSLOCG00000000801,ENSLOCG00000000967,ENSLOCG00000001126,ENSLOCG00000001129,ENSLOCG00000001182,ENSLOCG00000001261,ENSLOCG00000001268,ENSLOCG00000001470,ENSLOCG00000001764,ENSLOCG00000001775,ENSLOCG00000002246,ENSLOCG00000002507,ENSLOCG00000002539,ENSLOCG00000002819,ENSLOCG00000002820,ENSLOCG00000002855,ENSLOCG00000002910,ENSLOCG00000002936,ENSLOCG00000002980,ENSLOCG00000003028,…	ABonly_Gar	adenomatosis polyposis coli 2,survival motor neuron protein-like,glycerophosphodiester phosphodiesterase domain containing 5b,wingless-type MMTV integration site family, member 4a,zeta chain of T cell receptor associated protein kinase 70,microtubule-actin crosslinking factor 1,,leucine zipper, putative tumor suppressor family member 3b,inhibin beta B chain-like,cyclin T2a,GATA binding protein 6,…
GO:0043489	RNA stabilization	49	7	3.15	0.03616	ENSLOCG00000003456,ENSLOCG00000006244,ENSLOCG00000010743,ENSLOCG00000011931,ENSLOCG00000014304,ENSLOCG00000014313,ENSLOCG00000016919	ABonly_Gar	RNA binding motif protein 38,RNA binding motif protein 24a,heterogeneous nuclear ribonucleoprotein D,uncharacterized protein C17orf104-like,RNA binding motif protein 10,,synaptotagmin binding, cytoplasmic RNA interacting protein, like
GO:0070816	phosphorylation of RNA polymerase II C-terminal domain	5	2	0.32	0.03633	ENSLOCG00000011954,ENSLOCG00000012760	ABonly_Gar	cyclin-dependent kinase 13,cyclin-dependent kinase 12
GO:0015820	leucine transport	5	2	0.32	0.03633	ENSLOCG00000011692,ENSLOCG00000016334	ABonly_Gar	solute carrier family 6 (neutral amino acid transporter), member 17,solute carrier family 6 (neutral amino acid transporter), member 15
GO:0030261	chromosome condensation	82	10	5.28	0.03717	ENSLOCG00000002539,ENSLOCG00000003370,ENSLOCG00000004944,ENSLOCG00000006043,ENSLOCG00000006752,ENSLOCG00000006909,ENSLOCG00000006923,ENSLOCG00000007438,ENSLOCG00000012897,ENSLOCG00000016977	ABonly_Gar	histone deacetylase 1,methyl-CpG binding domain protein 2,chromodomain helicase DNA binding protein 5,methyl-CpG binding domain protein 3,A-kinase anchor protein 8-like,DNA topoisomerase II beta,major centromere autoantigen B-like,,DNA topoisomerase II alpha,histone deacetylase 2
GO:0070507	regulation of microtubule cytoskeleton organization	241	23	15.51	0.0377	ENSLOCG00000001182,ENSLOCG00000002460,ENSLOCG00000003225,ENSLOCG00000003980,ENSLOCG00000004720,ENSLOCG00000004953,ENSLOCG00000006205,ENSLOCG00000006601,ENSLOCG00000006617,ENSLOCG00000007045,ENSLOCG00000007168,ENSLOCG00000007242,ENSLOCG00000007293,ENSLOCG00000009155,ENSLOCG00000009208,ENSLOCG00000010314,ENSLOCG00000011903,ENSLOCG00000012570,ENSLOCG00000012592,ENSLOCG00000012736,ENSLOCG00000013222,…	ABonly_Gar	microtubule-actin crosslinking factor 1,protein phosphatase 4 regulatory subunit 1,RAN binding protein 3,centrosomal protein 85,Rac GTPase activating protein 1,dual-specificity tyrosine-(Y)-phosphorylation regulated kinase 1A, b,RAB6A, member RAS oncogene family,fibronectin type III and SPRY domain containing 1,K(lysine) acetyltransferase 2B,serine/threonine-protein phosphatase 4 regulatory subun…
GO:0009185	ribonucleoside diphosphate metabolic process	71	9	4.57	0.0377	ENSLOCG00000007162,ENSLOCG00000007366,ENSLOCG00000009002,ENSLOCG00000011661,ENSLOCG00000014458,ENSLOCG00000015008,ENSLOCG00000015130,ENSLOCG00000015463,ENSLOCG00000017224	ABonly_Gar	enolase 1a, (alpha),enolase 2,,membrane palmitoylated protein 6,6-phosphofructo-2-kinase/fructose-2,6-biphosphatase 4a,ectonucleoside triphosphate diphosphohydrolase 4,pyruvate kinase M1/2a,6-phosphofructo-2-kinase/fructose-2,6-biphosphatase 1,discs, large (Drosophila) homolog-associated protein 2b
GO:0048675	axon extension	117	13	7.53	0.03771	ENSLOCG00000005581,ENSLOCG00000009793,ENSLOCG00000010337,ENSLOCG00000011339,ENSLOCG00000011672,ENSLOCG00000013222,ENSLOCG00000015590,ENSLOCG00000015952,ENSLOCG00000017909,ENSLOCG00000017910,ENSLOCG00000017921,ENSLOCG00000018067,ENSLOCG00000018069	ABonly_Gar	mitogen-activated protein kinase kinase kinase 12,mitogen-activated protein kinase kinase kinase 13,wingless-type MMTV integration site family, member 2Ba,survival of motor neuron 1, telomeric,striatin interacting protein 1,microtubule-associated protein tau b,wingless-type MMTV integration site family member 2,striatin interacting protein 2,potassium voltage-gated channel, shaker-related subfami…
GO:0043484	regulation of RNA splicing	178	18	11.46	0.03801	ENSLOCG00000000801,ENSLOCG00000003456,ENSLOCG00000004953,ENSLOCG00000004998,ENSLOCG00000005710,ENSLOCG00000006244,ENSLOCG00000006476,ENSLOCG00000006986,ENSLOCG00000008391,ENSLOCG00000009997,ENSLOCG00000010774,ENSLOCG00000011339,ENSLOCG00000011405,ENSLOCG00000012760,ENSLOCG00000014304,ENSLOCG00000014313,ENSLOCG00000015324,ENSLOCG00000015403	ABonly_Gar	survival motor neuron protein-like,RNA binding motif protein 38,dual-specificity tyrosine-(Y)-phosphorylation regulated kinase 1A, b,zinc finger protein 326,poly (ADP-ribose) glycohydrolase a,RNA binding motif protein 24a,heterogeneous nuclear ribonucleoprotein A1,heterogeneous nuclear ribonucleoprotein A3,anti-silencing function 1A histone chaperone,anti-silencing function 1Ba histone chaperone,…
GO:0007188	adenylate cyclase-modulating G protein-coupled receptor signaling pathway	178	18	11.46	0.03801	ENSLOCG00000002507,ENSLOCG00000006393,ENSLOCG00000007430,ENSLOCG00000008011,ENSLOCG00000008370,ENSLOCG00000009503,ENSLOCG00000009866,ENSLOCG00000012382,ENSLOCG00000012389,ENSLOCG00000012462,ENSLOCG00000013245,ENSLOCG00000013297,ENSLOCG00000015856,ENSLOCG00000017549,ENSLOCG00000018010,ENSLOCG00000018011,ENSLOCG00000018278,ENSLOCG00000018281	ABonly_Gar	adenylate cyclase 5,guanine nucleotide binding protein (G protein), alpha 11a (Gq class),adenylate cyclase 6a,Rap guanine nucleotide exchange factor (GEF) 2,protein kinase cAMP-activated catalytic subunit beta,corticotropin-releasing factor receptor 2,guanine nucleotide-binding protein G(q) subunit alpha,receptor (G protein-coupled) activity modifying protein 2,,G protein-coupled receptor 37 like…
GO:0002009	morphogenesis of an epithelium	1195	92	76.93	0.03813	ENSLOCG00000001126,ENSLOCG00000001182,ENSLOCG00000001454,ENSLOCG00000001912,ENSLOCG00000002151,ENSLOCG00000002534,ENSLOCG00000002566,ENSLOCG00000002819,ENSLOCG00000002820,ENSLOCG00000002910,ENSLOCG00000003009,ENSLOCG00000003075,ENSLOCG00000003162,ENSLOCG00000003296,ENSLOCG00000003653,ENSLOCG00000003753,ENSLOCG00000003768,ENSLOCG00000003798,ENSLOCG00000003917,ENSLOCG00000004432,ENSLOCG00000004723,…	ABonly_Gar	wingless-type MMTV integration site family, member 4a,microtubule-actin crosslinking factor 1,erythrocyte membrane protein band 4.1 like 1,aristaless related homeobox b,pantothenate kinase 2,,,fibroblast growth factor 2,pleckstrin homology domain containing, family G (with RhoGef domain) member 5b,ataxin 1a,Scm polycomb group protein homolog 1,erythrocyte membrane protein band 4.1 like 3,TGFB-ind…
GO:0006366	transcription by RNA polymerase II	2296	210	147.8	0.03833	ENSLOCG00000000097,ENSLOCG00000000661,ENSLOCG00000001004,ENSLOCG00000001144,ENSLOCG00000001261,ENSLOCG00000001284,ENSLOCG00000001432,ENSLOCG00000001470,ENSLOCG00000001764,ENSLOCG00000001775,ENSLOCG00000001912,ENSLOCG00000001957,ENSLOCG00000002246,ENSLOCG00000002265,ENSLOCG00000002539,ENSLOCG00000002641,ENSLOCG00000002819,ENSLOCG00000002820,ENSLOCG00000002910,ENSLOCG00000002936,ENSLOCG00000002980,…	ABonly_Gar	ubiquitin-like with PHD and ring finger domains 1,adenomatosis polyposis coli 2,MLLT1, super elongation complex subunit b,regulation of nuclear pre-mRNA domain containing 1B,,nuclear factor I/C,elongation factor, RNA polymerase II, 2,inhibin beta B chain-like,cyclin T2a,GATA binding protein 6,aristaless related homeobox b,hepatocyte nuclear factor 4, alpha,scratch family zinc finger 2,chordin-lik…
GO:0070848	response to growth factor	819	74	52.72	0.03842	ENSLOCG00000001126,ENSLOCG00000001470,ENSLOCG00000001775,ENSLOCG00000002265,ENSLOCG00000002289,ENSLOCG00000002819,ENSLOCG00000002936,ENSLOCG00000003644,ENSLOCG00000003753,ENSLOCG00000003823,ENSLOCG00000003917,ENSLOCG00000004015,ENSLOCG00000004178,ENSLOCG00000004320,ENSLOCG00000004569,ENSLOCG00000005102,ENSLOCG00000005141,ENSLOCG00000005245,ENSLOCG00000005361,ENSLOCG00000005465,ENSLOCG00000005862,…	ABonly_Gar	wingless-type MMTV integration site family, member 4a,inhibin beta B chain-like,GATA binding protein 6,chordin-like 2,protein tyrosine phosphatase, non-receptor type 1,fibroblast growth factor 2,growth differentiation factor 6a,growth differentiation factor 11,ubiquitin-conjugating enzyme E2Ia,ribosomal protein S6 kinase b, polypeptide 1b,growth differentiation factor 2,sulfatase 2b,sulfatase 1,c…
GO:0001934	positive regulation of protein phosphorylation	954	75	61.41	0.03922	ENSLOCG00000001470,ENSLOCG00000001649,ENSLOCG00000001764,ENSLOCG00000002289,ENSLOCG00000002819,ENSLOCG00000002936,ENSLOCG00000002980,ENSLOCG00000003644,ENSLOCG00000003660,ENSLOCG00000003729,ENSLOCG00000003917,ENSLOCG00000004374,ENSLOCG00000004409,ENSLOCG00000004765,ENSLOCG00000005102,ENSLOCG00000005245,ENSLOCG00000005581,ENSLOCG00000005754,ENSLOCG00000005862,ENSLOCG00000006042,ENSLOCG00000006561,…	ABonly_Gar	inhibin beta B chain-like,tumor necrosis factor receptor superfamily, member 19,cyclin T2a,protein tyrosine phosphatase, non-receptor type 1,fibroblast growth factor 2,growth differentiation factor 6a,activity-dependent neuroprotector homeobox a,growth differentiation factor 11,cyclin T1,arginine vasopressin induced 1,growth differentiation factor 2,ADAM metallopeptidase domain 8a,NGFI-A binding …
GO:0050772	positive regulation of axonogenesis	154	16	9.91	0.03936	ENSLOCG00000001126,ENSLOCG00000001182,ENSLOCG00000002980,ENSLOCG00000003823,ENSLOCG00000005274,ENSLOCG00000005581,ENSLOCG00000006421,ENSLOCG00000007090,ENSLOCG00000009155,ENSLOCG00000009208,ENSLOCG00000009793,ENSLOCG00000011662,ENSLOCG00000012996,ENSLOCG00000013222,ENSLOCG00000014299,ENSLOCG00000016933	ABonly_Gar	wingless-type MMTV integration site family, member 4a,microtubule-actin crosslinking factor 1,activity-dependent neuroprotector homeobox a,ribosomal protein S6 kinase b, polypeptide 1b,phosphatidylinositol binding clathrin assembly protein a,mitogen-activated protein kinase kinase kinase 12,cellular retinoic acid binding protein 2, b,,ephrin A5,wingless-type MMTV integration site family, member 3…
GO:0031346	positive regulation of cell projection organization	154	16	9.91	0.03936	ENSLOCG00000001126,ENSLOCG00000001182,ENSLOCG00000002980,ENSLOCG00000003823,ENSLOCG00000005274,ENSLOCG00000005581,ENSLOCG00000006421,ENSLOCG00000007090,ENSLOCG00000009155,ENSLOCG00000009208,ENSLOCG00000009793,ENSLOCG00000011662,ENSLOCG00000012996,ENSLOCG00000013222,ENSLOCG00000014299,ENSLOCG00000016933	ABonly_Gar	wingless-type MMTV integration site family, member 4a,microtubule-actin crosslinking factor 1,activity-dependent neuroprotector homeobox a,ribosomal protein S6 kinase b, polypeptide 1b,phosphatidylinositol binding clathrin assembly protein a,mitogen-activated protein kinase kinase kinase 12,cellular retinoic acid binding protein 2, b,,ephrin A5,wingless-type MMTV integration site family, member 3…
GO:0019941	modification-dependent protein catabolic process	563	47	36.24	0.03958	ENSLOCG00000000097,ENSLOCG00000000394,ENSLOCG00000000661,ENSLOCG00000002198,ENSLOCG00000002704,ENSLOCG00000003225,ENSLOCG00000003735,ENSLOCG00000003753,ENSLOCG00000004418,ENSLOCG00000004975,ENSLOCG00000005245,ENSLOCG00000005274,ENSLOCG00000005754,ENSLOCG00000006012,ENSLOCG00000006182,ENSLOCG00000006356,ENSLOCG00000006431,ENSLOCG00000006659,ENSLOCG00000006972,ENSLOCG00000007168,ENSLOCG00000007247,…	ABonly_Gar	ubiquitin-like with PHD and ring finger domains 1,small glutamine-rich tetratricopeptide repeat (TPR)-containing, alpha,adenomatosis polyposis coli 2,casein kinase 2, alpha 4 polypeptide,F-box and leucine-rich repeat protein 2,RAN binding protein 3,proteasome subunit alpha 7,ubiquitin-conjugating enzyme E2Ia,ER lipid raft associated 1,ubiquitin conjugating enzyme E2 R2,syndecan binding protein,ph…
GO:0048588	developmental cell growth	204	20	13.13	0.03961	ENSLOCG00000005581,ENSLOCG00000006321,ENSLOCG00000008370,ENSLOCG00000009155,ENSLOCG00000009793,ENSLOCG00000009984,ENSLOCG00000010226,ENSLOCG00000010337,ENSLOCG00000011339,ENSLOCG00000011672,ENSLOCG00000013222,ENSLOCG00000014547,ENSLOCG00000015576,ENSLOCG00000015590,ENSLOCG00000015952,ENSLOCG00000017909,ENSLOCG00000017910,ENSLOCG00000017921,ENSLOCG00000018067,ENSLOCG00000018069	ABonly_Gar	mitogen-activated protein kinase kinase kinase 12,protein kinase cGMP-dependent 1b,protein kinase cAMP-activated catalytic subunit beta,ephrin A5,mitogen-activated protein kinase kinase kinase 13,protein kinase, cAMP-dependent, catalytic, alpha, genome duplicate a,cyclin dependent kinase like 3,wingless-type MMTV integration site family, member 2Ba,survival of motor neuron 1, telomeric,striatin i…
GO:0050790	regulation of catalytic activity	2131	156	137.18	0.04007	ENSLOCG00000000097,ENSLOCG00000000661,ENSLOCG00000001126,ENSLOCG00000001182,ENSLOCG00000001470,ENSLOCG00000001764,ENSLOCG00000001957,ENSLOCG00000002198,ENSLOCG00000002289,ENSLOCG00000002460,ENSLOCG00000002797,ENSLOCG00000002819,ENSLOCG00000002820,ENSLOCG00000002980,ENSLOCG00000003296,ENSLOCG00000003653,ENSLOCG00000003660,ENSLOCG00000003729,ENSLOCG00000003753,ENSLOCG00000003980,ENSLOCG00000004374,…	ABonly_Gar	ubiquitin-like with PHD and ring finger domains 1,adenomatosis polyposis coli 2,wingless-type MMTV integration site family, member 4a,microtubule-actin crosslinking factor 1,inhibin beta B chain-like,cyclin T2a,hepatocyte nuclear factor 4, alpha,casein kinase 2, alpha 4 polypeptide,protein tyrosine phosphatase, non-receptor type 1,protein phosphatase 4 regulatory subunit 1,regulator of calcineuri…
GO:0015914	phospholipid transport	72	9	4.63	0.04073	ENSLOCG00000002392,ENSLOCG00000004514,ENSLOCG00000006326,ENSLOCG00000007857,ENSLOCG00000009987,ENSLOCG00000010731,ENSLOCG00000011676,ENSLOCG00000011987,ENSLOCG00000016901	ABonly_Gar	ATPase phospholipid transporting 9A (putative),transmembrane protein 30B,PRELI domain containing 3B,ATPase phospholipid transporting 9B,PRELI domain containing 3A,ATPase phospholipid transporting 10B,ATPase phospholipid transporting 10D,PRELI domain containing 1a,transmembrane protein 30Ab
GO:0045927	positive regulation of growth	496	42	31.93	0.04108	ENSLOCG00000001182,ENSLOCG00000001775,ENSLOCG00000001912,ENSLOCG00000002198,ENSLOCG00000002819,ENSLOCG00000002980,ENSLOCG00000003134,ENSLOCG00000003717,ENSLOCG00000003823,ENSLOCG00000004320,ENSLOCG00000004569,ENSLOCG00000004953,ENSLOCG00000005245,ENSLOCG00000005274,ENSLOCG00000005465,ENSLOCG00000005502,ENSLOCG00000005533,ENSLOCG00000005581,ENSLOCG00000005862,ENSLOCG00000006395,ENSLOCG00000006421,…	ABonly_Gar	microtubule-actin crosslinking factor 1,GATA binding protein 6,aristaless related homeobox b,casein kinase 2, alpha 4 polypeptide,fibroblast growth factor 2,activity-dependent neuroprotector homeobox a,staufen double-stranded RNA binding protein 1,staufen double-stranded RNA binding protein 2,ribosomal protein S6 kinase b, polypeptide 1b,cAMP responsive element binding protein 1b,phospholipase C,…
GO:0033993	response to lipid	999	78	64.31	0.04108	ENSLOCG00000001126,ENSLOCG00000001792,ENSLOCG00000001957,ENSLOCG00000002198,ENSLOCG00000002507,ENSLOCG00000003626,ENSLOCG00000003798,ENSLOCG00000003823,ENSLOCG00000004304,ENSLOCG00000004320,ENSLOCG00000004432,ENSLOCG00000004765,ENSLOCG00000004978,ENSLOCG00000005395,ENSLOCG00000005538,ENSLOCG00000005862,ENSLOCG00000006042,ENSLOCG00000006185,ENSLOCG00000006476,ENSLOCG00000006634,ENSLOCG00000006752,…	ABonly_Gar	wingless-type MMTV integration site family, member 4a,3-hydroxy-3-methylglutaryl-CoA lyase,hepatocyte nuclear factor 4, alpha,casein kinase 2, alpha 4 polypeptide,adenylate cyclase 5,ganglioside induced differentiation associated protein 1,AT rich interactive domain 1Aa (SWI-like),ribosomal protein S6 kinase b, polypeptide 1b,,cAMP responsive element binding protein 1b,conserved helix-loop-helix …
GO:0055085	transmembrane transport	1388	105	89.35	0.04199	ENSLOCG00000000882,ENSLOCG00000001349,ENSLOCG00000001550,ENSLOCG00000001599,ENSLOCG00000001847,ENSLOCG00000002259,ENSLOCG00000002735,ENSLOCG00000002819,ENSLOCG00000002827,ENSLOCG00000002855,ENSLOCG00000003464,ENSLOCG00000003823,ENSLOCG00000003967,ENSLOCG00000004050,ENSLOCG00000004418,ENSLOCG00000004514,ENSLOCG00000004569,ENSLOCG00000005274,ENSLOCG00000005454,ENSLOCG00000005473,ENSLOCG00000005502,…	ABonly_Gar	si:ch1073-513e17.1,potassium voltage-gated channel subfamily Q member 4,transmembrane protein 38A,potassium voltage-gated channel, KQT-like subfamily, member 2a,glutamate receptor, ionotropic, N-methyl-D-aspartate 3Bb,solute carrier family 52 (riboflavin transporter), member 3,glutamate ionotropic receptor NMDA type subunit 3A,fibroblast growth factor 2,potassium intermediate/small conductance ca…
GO:0090287	regulation of cellular response to growth factor stimulus	349	31	22.47	0.0426	ENSLOCG00000001126,ENSLOCG00000001775,ENSLOCG00000002265,ENSLOCG00000002289,ENSLOCG00000002819,ENSLOCG00000002936,ENSLOCG00000003917,ENSLOCG00000004015,ENSLOCG00000004178,ENSLOCG00000005141,ENSLOCG00000005245,ENSLOCG00000005465,ENSLOCG00000005862,ENSLOCG00000006395,ENSLOCG00000006585,ENSLOCG00000007687,ENSLOCG00000009208,ENSLOCG00000009609,ENSLOCG00000010337,ENSLOCG00000010543,ENSLOCG00000010933,…	ABonly_Gar	wingless-type MMTV integration site family, member 4a,GATA binding protein 6,chordin-like 2,protein tyrosine phosphatase, non-receptor type 1,fibroblast growth factor 2,growth differentiation factor 6a,growth differentiation factor 2,sulfatase 2b,sulfatase 1,follistatin-like 3 (secreted glycoprotein),syndecan binding protein,RGM domain family, member D,activin A receptor type 1,repulsive guidance…
GO:0035295	tube development	1768	131	113.81	0.0428	ENSLOCG00000000661,ENSLOCG00000001126,ENSLOCG00000001182,ENSLOCG00000001454,ENSLOCG00000001775,ENSLOCG00000001912,ENSLOCG00000002151,ENSLOCG00000002819,ENSLOCG00000002820,ENSLOCG00000002910,ENSLOCG00000002936,ENSLOCG00000003075,ENSLOCG00000003162,ENSLOCG00000003296,ENSLOCG00000003375,ENSLOCG00000003644,ENSLOCG00000003653,ENSLOCG00000003753,ENSLOCG00000003768,ENSLOCG00000003798,ENSLOCG00000003917,…	ABonly_Gar	adenomatosis polyposis coli 2,wingless-type MMTV integration site family, member 4a,microtubule-actin crosslinking factor 1,erythrocyte membrane protein band 4.1 like 1,GATA binding protein 6,aristaless related homeobox b,pantothenate kinase 2,fibroblast growth factor 2,pleckstrin homology domain containing, family G (with RhoGef domain) member 5b,ataxin 1a,growth differentiation factor 6a,erythr…
GO:0015748	organophosphate ester transport	96	11	6.18	0.04408	ENSLOCG00000002392,ENSLOCG00000004514,ENSLOCG00000006326,ENSLOCG00000007857,ENSLOCG00000008103,ENSLOCG00000009987,ENSLOCG00000010731,ENSLOCG00000011492,ENSLOCG00000011676,ENSLOCG00000011987,ENSLOCG00000016901	ABonly_Gar	ATPase phospholipid transporting 9A (putative),transmembrane protein 30B,PRELI domain containing 3B,ATPase phospholipid transporting 9B,,PRELI domain containing 3A,ATPase phospholipid transporting 10B,solute carrier family 25 (mitochondrial carrier; peroxisomal membrane protein), member 17,ATPase phospholipid transporting 10D,PRELI domain containing 1a,transmembrane protein 30Ab
GO:0034599	cellular response to oxidative stress	245	23	15.77	0.04412	ENSLOCG00000003717,ENSLOCG00000004432,ENSLOCG00000006005,ENSLOCG00000006042,ENSLOCG00000006585,ENSLOCG00000006829,ENSLOCG00000006909,ENSLOCG00000006972,ENSLOCG00000007904,ENSLOCG00000008182,ENSLOCG00000008307,ENSLOCG00000008400,ENSLOCG00000010743,ENSLOCG00000011662,ENSLOCG00000012783,ENSLOCG00000013222,ENSLOCG00000013329,ENSLOCG00000013411,ENSLOCG00000013870,ENSLOCG00000014022,ENSLOCG00000016605,…	ABonly_Gar	staufen double-stranded RNA binding protein 2,conserved helix-loop-helix ubiquitous kinase,peroxiredoxin 1,Fas cell surface death receptor,aryl hydrocarbon receptor nuclear translocator,protein kinase, interferon-inducible double stranded RNA dependent activator,DNA topoisomerase II beta,nuclear factor, erythroid 2-like 2a,peroxiredoxin 2,spleen tyrosine kinase,pleckstrin homology domain containi…
GO:0043065	positive regulation of apoptotic process	721	58	46.41	0.04499	ENSLOCG00000001182,ENSLOCG00000001775,ENSLOCG00000002820,ENSLOCG00000004320,ENSLOCG00000004374,ENSLOCG00000004569,ENSLOCG00000004765,ENSLOCG00000005102,ENSLOCG00000005395,ENSLOCG00000005602,ENSLOCG00000006042,ENSLOCG00000006182,ENSLOCG00000006431,ENSLOCG00000006471,ENSLOCG00000006659,ENSLOCG00000006829,ENSLOCG00000006877,ENSLOCG00000007569,ENSLOCG00000007804,ENSLOCG00000008011,ENSLOCG00000008295,…	ABonly_Gar	microtubule-actin crosslinking factor 1,GATA binding protein 6,pleckstrin homology domain containing, family G (with RhoGef domain) member 5b,cAMP responsive element binding protein 1b,ADAM metallopeptidase domain 8a,phospholipase C, gamma 1,wingless-type MMTV integration site family, member 11, related,nodal-related 2,inhibitor of DNA binding 3,TSC22 domain family, member 1,Fas cell surface deat…
GO:0010942	positive regulation of cell death	848	67	54.59	0.04535	ENSLOCG00000001182,ENSLOCG00000001775,ENSLOCG00000002820,ENSLOCG00000004320,ENSLOCG00000004374,ENSLOCG00000004569,ENSLOCG00000004765,ENSLOCG00000005102,ENSLOCG00000005274,ENSLOCG00000005395,ENSLOCG00000005602,ENSLOCG00000006042,ENSLOCG00000006089,ENSLOCG00000006182,ENSLOCG00000006431,ENSLOCG00000006471,ENSLOCG00000006659,ENSLOCG00000006829,ENSLOCG00000006877,ENSLOCG00000006942,ENSLOCG00000007569,…	ABonly_Gar	microtubule-actin crosslinking factor 1,GATA binding protein 6,pleckstrin homology domain containing, family G (with RhoGef domain) member 5b,cAMP responsive element binding protein 1b,ADAM metallopeptidase domain 8a,phospholipase C, gamma 1,wingless-type MMTV integration site family, member 11, related,nodal-related 2,phosphatidylinositol binding clathrin assembly protein a,inhibitor of DNA bind…
GO:0008543	fibroblast growth factor receptor signaling pathway	85	10	5.47	0.04586	ENSLOCG00000002819,ENSLOCG00000006476,ENSLOCG00000010543,ENSLOCG00000010933,ENSLOCG00000011405,ENSLOCG00000012085,ENSLOCG00000012711,ENSLOCG00000015324,ENSLOCG00000016194,ENSLOCG00000017020	ABonly_Gar	fibroblast growth factor 2,heterogeneous nuclear ribonucleoprotein A1,fibroblast growth factor 1,fibroblast growth factor receptor like 1a,TIA1 cytotoxic granule-associated RNA binding protein-like 1,,fibroblast growth factor receptor substrate 3,TIA1 cytotoxic granule associated RNA binding protein,fibroblast growth factor receptor substrate 2a,connective tissue growth factor a
GO:0071774	response to fibroblast growth factor	85	10	5.47	0.04586	ENSLOCG00000002819,ENSLOCG00000006476,ENSLOCG00000010543,ENSLOCG00000010933,ENSLOCG00000011405,ENSLOCG00000012085,ENSLOCG00000012711,ENSLOCG00000015324,ENSLOCG00000016194,ENSLOCG00000017020	ABonly_Gar	fibroblast growth factor 2,heterogeneous nuclear ribonucleoprotein A1,fibroblast growth factor 1,fibroblast growth factor receptor like 1a,TIA1 cytotoxic granule-associated RNA binding protein-like 1,,fibroblast growth factor receptor substrate 3,TIA1 cytotoxic granule associated RNA binding protein,fibroblast growth factor receptor substrate 2a,connective tissue growth factor a
GO:0016073	snRNA metabolic process	85	10	5.47	0.04586	ENSLOCG00000001144,ENSLOCG00000001432,ENSLOCG00000001764,ENSLOCG00000003632,ENSLOCG00000003660,ENSLOCG00000004560,ENSLOCG00000005133,ENSLOCG00000005568,ENSLOCG00000010329,ENSLOCG00000015093	ABonly_Gar	regulation of nuclear pre-mRNA domain containing 1B,elongation factor, RNA polymerase II, 2,cyclin T2a,regulation of nuclear pre-mRNA domain containing 1A,cyclin T1,nucleic acid binding protein 2,nucleic acid binding protein 1b,elongation factor RNA polymerase II,integrator complex subunit 6,integrator complex subunit 6 like
GO:0044344	cellular response to fibroblast growth factor stimulus	85	10	5.47	0.04586	ENSLOCG00000002819,ENSLOCG00000006476,ENSLOCG00000010543,ENSLOCG00000010933,ENSLOCG00000011405,ENSLOCG00000012085,ENSLOCG00000012711,ENSLOCG00000015324,ENSLOCG00000016194,ENSLOCG00000017020	ABonly_Gar	fibroblast growth factor 2,heterogeneous nuclear ribonucleoprotein A1,fibroblast growth factor 1,fibroblast growth factor receptor like 1a,TIA1 cytotoxic granule-associated RNA binding protein-like 1,,fibroblast growth factor receptor substrate 3,TIA1 cytotoxic granule associated RNA binding protein,fibroblast growth factor receptor substrate 2a,connective tissue growth factor a
GO:0016925	protein sumoylation	31	5	2	0.04606	ENSLOCG00000003753,ENSLOCG00000006182,ENSLOCG00000009546,ENSLOCG00000011151,ENSLOCG00000011158	ABonly_Gar	ubiquitin-conjugating enzyme E2Ia,si:dkey-21c19.3,SUMO specific peptidase 2,SUMO-conjugating enzyme UBC9-B-like,
GO:0051241	negative regulation of multicellular organismal process	1423	107	91.6	0.04624	ENSLOCG00000000661,ENSLOCG00000001126,ENSLOCG00000001470,ENSLOCG00000001775,ENSLOCG00000002539,ENSLOCG00000002819,ENSLOCG00000002820,ENSLOCG00000003353,ENSLOCG00000003644,ENSLOCG00000003753,ENSLOCG00000003798,ENSLOCG00000003917,ENSLOCG00000004061,ENSLOCG00000004178,ENSLOCG00000004400,ENSLOCG00000004765,ENSLOCG00000004944,ENSLOCG00000005102,ENSLOCG00000005141,ENSLOCG00000005395,ENSLOCG00000005910,…	ABonly_Gar	adenomatosis polyposis coli 2,wingless-type MMTV integration site family, member 4a,inhibin beta B chain-like,GATA binding protein 6,histone deacetylase 1,fibroblast growth factor 2,pleckstrin homology domain containing, family G (with RhoGef domain) member 5b,lin-28 homolog A (C. elegans),growth differentiation factor 11,ubiquitin-conjugating enzyme E2Ia,AT rich interactive domain 1Aa (SWI-like)…
[truncated: 9,867 more rows]
